# Supplementary material for: CcrZ is a pneumococcal spatiotemporal cell cycle regulator that interacts with FtsZ and controls DNA replication by modulating the activity of DnaA
Source: Nat Microbiol. 2021 Aug 9;6(9):1175–87. doi: 10.1038/s41564-021-00949-1 (PMC8387234; doi:10.1038/s41564-021-00949-1)
Supplement: Source Data Fig. 1 — Numerical source data for Fig. 1g. [file 41564_2021_949_MOESM12_ESM.xlsx]

## Sheet: Figure 1g
strain	cell length	septa	ratios
wild type	1.6865	1	0.592944
wild type	1.3753	1	0.727114
wild type	1.5416	1	0.648677
wild type	1.6651	1	0.600565
wild type	1.0356	1	0.965624
wild type	1.4468	1	0.691181
wild type	1.4468	1	0.691181
wild type	2.0681	3	1.45061
wild type	1.7314	1	0.577567
wild type	1.509	1	0.662691
wild type	1.4141	1	0.707164
wild type	1.3365	1	0.748223
wild type	1.4049	1	0.711794
wild type	1.6865	3	1.77883
wild type	1.6651	1	0.600565
wild type	1.6294	1	0.613723
wild type	1.4712	1	0.679717
wild type	1.3896	1	0.719632
wild type	1.5783	1	0.633593
wild type	1.73	1	0.578035
wild type	1.6212	1	0.616827
wild type	1.73	1	0.578035
CcrZ depletion	1.194	3	2.51256
CcrZ depletion	1.371	3	2.18818
CcrZ depletion	0.953	1	1.04932
CcrZ depletion	0.896	1	1.11607
CcrZ depletion	1.027	2	1.94742
CcrZ depletion	1.037	3	2.89296
CcrZ depletion	0.912	3	3.28947
CcrZ depletion	0.8734	1	1.14495
CcrZ depletion	1.0621	3	2.82459
CcrZ depletion	0.9529	1	1.04943
CcrZ depletion	1.057	1	0.946074
CcrZ depletion	1.0509	1	0.951565
CcrZ depletion	1.0825	3	2.77136
CcrZ depletion	0.8387	1	1.19232
CcrZ depletion	1.004	3	2.98805
CcrZ depletion	1.0948	2	1.82682
CcrZ depletion	0.954	3	3.14465
CcrZ depletion	1.0335	3	2.90276
CcrZ depletion	1.2733	4	3.14144
CcrZ depletion	0.9988	2	2.0024
CcrZ depletion	1.0846	2	1.844
CcrZ depletion	1.37	1	0.729927
CcrZ depletion	1.53	2	1.30719
CcrZ depletion	1.72	3	1.74419
CcrZ depletion	1.7865	3	1.67926
CcrZ depletion	1.6049	1	0.623092
CcrZ depletion	1.056	1	0.94697
CcrZ depletion	1.4243	1	0.702099
CcrZ complementation	1.4172	1	0.705617
CcrZ complementation	1.662	3	1.80505
CcrZ complementation	1.2396	1	0.806712
CcrZ complementation	1.41	1	0.70922
CcrZ complementation	2.0324	3	1.47609
CcrZ complementation	1.2621	1	0.79233
CcrZ complementation	1.3365	1	0.748223
CcrZ complementation	1.3274	1	0.753352
CcrZ complementation	1.4906	1	0.670871
CcrZ complementation	1.3386	1	0.747049
CcrZ complementation	1.2957	1	0.771784
CcrZ complementation	1.5967	1	0.626292
CcrZ complementation	1.6763	1	0.596552
CcrZ complementation	1.2743	1	0.784745
CcrZ complementation	1.8804	3	1.59541
CcrZ complementation	1.709	1	0.585138
CcrZ complementation	1.8518	3	1.62005
