# Supplementary material for: CcrZ is a pneumococcal spatiotemporal cell cycle regulator that interacts with FtsZ and controls DNA replication by modulating the activity of DnaA
Source: Nat Microbiol. 2021 Aug 9;6(9):1175–87. doi: 10.1038/s41564-021-00949-1 (PMC8387234; doi:10.1038/s41564-021-00949-1)
Supplement: Source Data Fig. 2 — Numerical source data for Fig. 2e. [file 41564_2021_949_MOESM13_ESM.xlsx]

## Sheet: Figure 2e
frameNumber	birthframe	box	mesh	length	area	polarity	spots GFP-CcrZ	spots FtsZ-mCherry	cellId
1	1	233;568;63;64	260.686 259.606 257.528 256.478 255.426 254.717 254.267 253.981 254.184 254.554 254.989 255.652 256.322 257.062 257.807 258.562 259.278 259.913 260.575 261.234 261.897 262.686 263.46 264.205 265.404 266.8 269.3 271.273 ;588.335 588.555 589.828 590.98 592.188 593.441 594.773 596.198 597.595 598.985 600.363 601.611 602.793 603.853 604.815 605.673 606.466 607.236 607.932 608.595 609.241 609.807 610.…	25.7933	341.574	0	13.4428 13.7984; 3.11277-3.64449; 262.521 267.919; 602.443 598.363; 15 15	13.2436 13.53; 3.29717-3.4515; 262.177 267.599; 602.319 598.282; 15 14	1
1	1	246;586;61;63	270.046 267.516 267.157 267.07 267.16 267.593 268.012 268.484 269.025 269.617 270.367 271.239 272.138 273.074 274.061 275.202 276.444 277.827 279.19 280.672 281.976 283.635 285.104 286.956 ;608.627 611.769 613.272 614.575 615.768 616.735 617.749 618.767 619.78 620.81 621.765 622.662 623.583 624.518 625.446 626.205 626.792 627.057 627.19 626.898 626.761 625.705 624.932 623.264 ;270.046 273.991 275…	22.9524	289.768	0	3.17376 10.7822 11.3562; 1.15882 3.04241-4.84323; 271.056 274.588 280.641; 611.806 619.144 614.057; 4 11 12	10.6746 10.9066; 1.68679-3.36168; 275.487 279.275; 618.124 614.779; 11 11	2
1	1	247;605;65;80	272.562 276.191 277.629 279.2 279.923 280.798 281.73 282.521 283.226 283.81 284.435 284.857 285.111 285.265 285.365 285.456 285.538 285.518 285.378 285.479 285.814 286.295 286.914 287.594 288.156 288.595 289.042 289.456 289.77 289.909 289.966 290.084 290.187 290.225 289.985 289.827 289.397 288.592 287.511 284.636 ;662.825 663.847 663.517 663.246 662.476 661.76 661.039 660.203 659.284 658.27 657.2…	38.935	513.726	0	9.20122 9.38279 18.9116 27.5215 27.7156 34.9748;-2.45504 1.8654-0.448717-2.70973 3.86376-2.52502; 274.675 278.63 279.068 279.151 285.568 280.993; 653.661 655.41 645.361 636.473 637.909 629.467; 10 10 20 28 28 35	9.00243 10.7337 27.9062 28.2749;-2.71446 3.14975 0.841793-2.6093; 274.355 280.414 282.686 279.439; 653.725 654.542 636.981 635.757; 10 11 29 29	3
1	1	251;458;61;66	282.052 279.878 278.457 277.433 276.467 275.464 274.758 274.223 273.815 273.579 273.344 273.138 273.101 273.021 272.94 273.086 273.268 273.476 273.709 274.095 274.553 275.059 275.694 276.713 277.74 281.528 ;477.636 478.091 479.03 479.982 480.929 481.87 482.826 483.796 484.784 485.791 486.81 487.843 488.893 489.948 491.007 492.069 493.123 494.166 495.197 496.212 497.208 498.185 499.141 500.079 501…	24.5322	322.873	0	7.95912 13.6235; 0.126226-0.108305; 281.561 281.538; 485.573 491.234; 9 15	13.4432; 0.227107; 281.204; 491.051; 14	5
1	1	257;479;63;63	279.933 278.852 278.364 278.261 278.467 278.831 279.187 279.568 280.062 280.681 281.343 282.029 282.803 283.702 284.642 285.691 286.867 288.276 289.744 291.394 293.039 294.578 296.021 297.133 298.107 299.243 ;501.669 503.708 505.596 507.039 508.13 509.05 509.99 510.928 511.792 512.591 513.417 514.304 515.201 516.075 517.033 518.011 518.982 519.708 520.394 520.527 520.205 519.399 517.518 516.858 5…	24.883	297.293	0	11.7794 12.4148; 3.43647-3.03628; 285.493 290.559; 511.762 507.67; 12 13	11.302 12.0769; 2.87769-4.16147; 285.571 291.101; 511.031 506.628; 12 13	6
1	1	298;249;60;71	328.69 324.207 323.257 322.385 321.845 321.429 321.067 320.791 320.55 320.332 320.132 320.021 319.969 319.928 319.873 319.873 319.851 319.827 319.858 320.049 320.334 320.526 320.733 321.102 321.619 322.013 322.812 323.989 328.056 ;270.192 270.8 271.761 272.727 273.707 274.69 275.671 276.651 277.632 278.616 279.607 280.612 281.63 282.661 283.702 284.753 285.807 286.86 287.909 288.946 289.967 290.9…	28.3267	382.111	0	14.0705 14.0836 25.0526; 2.99529-2.78895 0.468835; 325.072 330.855 327.357; 284.166 284.309 295.119; 15 15 26	13.4443 20.6042;-0.0550148-0.0785605; 328.152 328.148; 283.612 290.766; 14 21	10
1	1	301;276;63;73	327.665 324.669 323.884 323.15 322.98 323.009 323.042 323.032 323.067 323.125 323.132 323.64 324.024 324.363 324.698 325.04 325.381 325.669 325.893 326.01 326.09 326.204 326.432 326.704 326.891 327.064 327.404 327.756 328.181 328.72 329.569 330.641 331.761 333.931 334.141 ;297.426 298.9 300.185 301.472 302.597 303.66 304.715 305.778 306.824 307.864 308.924 309.817 310.745 311.679 312.608 313.529 …	32.6185	418.465	0	11.0717 11.3748 16.8526 22.4333; 2.73923-4.20088 0.0938428 3.92948; 328.534 335.105 332.695 330.486; 308.888 306.637 313.437 319.544; 12 12 18 23	10.9171 11.1142 16.5553 21.0429 21.5438; 1.12355-3.58489-0.915755 1.42813-1.6483; 329.981 334.437 333.574 332.651 335.757; 308.155 306.619 312.846 317.821 317.48; 12 12 17 22 22	11
1	1	302;222;63;70	327.172 329.798 332.182 333.334 334.271 335.149 336.009 336.645 337.323 337.994 338.588 339.208 339.808 340.357 340.834 341.181 341.433 341.776 342.118 342.427 342.759 343.049 343.276 343.336 343.354 343.372 343.33 343.038 343.003 342.857 342.251 341.49 339.261 ;270.751 271.29 271.439 270.95 270.344 269.699 269.029 268.224 267.428 266.615 265.747 264.873 263.968 263.02 262.03 260.986 259.919 258.…	32.3515	409.693	0	12.9457 14.9526 15.0741 17.3787; 3.91948-2.55786 3.31707-3.06204; 336.617 331.257 336.827 331.681; 260.883 256.664 258.536 254.159; 14 16 16 18	12.3025 15.6232 15.9488;-0.151724-2.19604 3.46006; 332.562 331.824 337.216; 259.916 256.155 257.893; 13 16 17	12
1	1	303;516;64;60	323.735 324.105 325.853 327.271 328.631 329.822 330.92 331.987 332.95 333.901 334.843 335.814 336.782 337.696 338.651 339.61 340.506 341.381 342.223 342.988 343.723 344.436 345.138 345.852 344.783 ;550.606 551.298 552.958 553.8 554.488 554.804 554.946 555.031 554.857 554.64 554.392 554.2 553.983 553.607 553.311 553.008 552.54 552.035 551.479 550.765 550.004 549.206 548.373 547.535 542.164 ;323.73…	23.3318	298.724	0	13.0884 13.1849;-2.97343 1.36127; 334.386 335.892; 543.058 547.124; 14 14	13.3167 13.3643; 0.310935-3.85539; 335.673 334.359; 546.088 542.134; 14 15	13
1	1	309;196;61;69	340.833 337.67 336.029 335.083 334.348 333.758 333.204 332.832 332.502 332.168 331.806 331.617 331.451 331.323 331.264 331.243 331.287 331.367 331.409 331.59 331.817 332.073 332.374 332.714 333.151 333.711 334.1 337.621 ;217.438 217.981 218.839 219.758 220.699 221.655 222.616 223.59 224.562 225.527 226.481 227.439 228.389 229.331 230.268 231.2 232.132 233.065 233.996 234.955 235.934 236.931 237.9…	26.7816	355.775	0	5.8446 6.06251 13.0873 13.2181; 2.00817-1.99716-3.80326 3.54748; 338.341 342.334 343.549 336.222; 223.073 223.467 230.765 230.163; 7 7 14 14	5.81261 13.3999; 1.1194-1.27681; 339.242 341.004; 222.985 230.824; 6 14	15
1	1	313;169;60;70	344.4 341.969 340.215 339.243 338.336 337.658 337.108 336.649 336.391 336.081 335.721 335.434 335.162 334.942 334.816 334.705 334.621 334.542 334.449 334.365 334.375 334.447 334.55 334.643 334.716 334.925 335.381 335.919 336.881 340.466 ;190.088 190.216 190.998 191.811 192.607 193.411 194.23 195.07 195.947 196.833 197.726 198.641 199.57 200.516 201.484 202.458 203.44 204.426 205.41 206.393 207.38…	28.7378	374.97	0	14.7362 14.841;-2.51283 3.28014; 345.309 339.591; 204.209 203.273; 16 16	14.4552;-0.205415; 343.087; 203.516; 15	16
1	1	314;305;69;67	336.796 334.889 334.823 334.998 335.413 335.882 336.378 336.928 337.588 338.282 339.016 339.748 340.501 341.315 342.151 342.936 343.729 344.473 345.078 345.679 346.278 346.932 347.618 348.321 349.036 349.822 350.591 351.459 352.473 353.42 354.497 355.672 356.947 358.294 361.626 ;326.94 330.014 331.558 332.847 333.884 334.859 335.801 336.685 337.453 338.188 338.879 339.568 340.227 340.805 341.345 …	33.6563	432.826	0	10.9173 11.0939 16.8868 22.5292 22.8447; 3.16951-3.83979-0.514998 3.38564-4.21083; 342.679 347.521 349.644 350.894 356.489; 336.657 331.587 337.872 344.659 339.511; 12 12 18 23 24	11.1018 16.4877 22.4689 22.8864; 2.45011-0.367868 2.56841-4.04489; 343.299 349.22 351.425 356.4; 336.249 337.7 344.035 339.657; 12 17 23 24	17
1	1	320;145;66;67	343.95 346.944 348.605 349.763 350.788 351.711 352.566 353.384 354.173 354.909 355.594 356.252 356.905 357.574 358.245 358.901 359.499 360.163 360.892 361.687 362.401 363.135 363.755 364.297 364.847 365.304 365.272 364.762 363.706 362.875 361.961 360.664 358.833 ;190.184 191.673 191.75 191.416 190.96 190.419 189.829 189.22 188.592 187.924 187.215 186.477 185.722 184.963 184.184 183.371 182.489 18…	31.4958	410.697	0	13.7324 14.3973 14.5111 17.8992; 3.48573-2.25228 2.83634-3.69954; 355.064 350.864 355.01 351.748; 181.384 177.417 180.371 173.607; 15 15 16 19	14.6392 14.7811; 2.88013-1.33625; 355.228 351.76; 180.127 177.723; 16 16	19
1	1	324;505;64;62	347.088 349.062 351.502 352.919 354.042 354.98 355.8 356.553 357.223 357.874 358.509 359.155 359.812 360.428 361.037 361.639 362.283 362.934 363.539 364.133 364.711 365.222 365.682 366.088 366.465 366.887 367.333 365.604 ;545.417 545.784 546.333 546.19 545.881 545.505 545.123 544.761 544.378 543.992 543.58 543.152 542.708 542.188 541.637 541.059 540.529 540.01 539.435 538.866 538.306 537.677 536.…	27.2368	313.194	0	12.9776 13.8608; 2.09383-3.76186; 356.922 353.9; 537.601 532.508; 14 14	13.8884 14.1086;-3.03482 0.701136; 354.414 356.879; 533.027 535.858; 14 15	20
1	1	337;127;72;65	360.171 362.238 363.704 365.002 366.068 367.279 368.418 369.531 370.617 371.672 372.7 373.718 374.683 375.611 376.517 377.384 378.26 379.092 379.868 380.579 381.222 381.81 382.347 382.849 383.335 383.839 384.389 385.01 385.722 386.518 387.341 388.17 389.013 389.082 ;166.344 169.113 170.014 170.512 170.434 170.614 170.558 170.383 170.11 169.751 169.337 168.912 168.405 167.858 167.311 166.743 166.2…	31.9	415.356	0	5.76027 15.3775 15.9691 26.9919; 0.164618-2.56426 3.21472-0.660864; 365.379 372.527 375.924 384.308; 164.25 157.315 162.032 154.491; 6 16 17 28	10.7609 11.9603 12.7607 15.6129 15.6891 19.5296 26.4757;-1.68177 0.837354-3.50187-2.05241 2.53383 0.274731 1.12473; 368.986 371.232 369.735 372.983 375.297 377.491 383.704; 160.309 161.956 157.805 157.646 161.606 157.636 156.248; 11 13 13 16 16 20 27	21
1	1	339;699;72;69	363.649 360.951 360.512 360.619 360.878 361.211 361.614 362.107 362.706 363.357 363.978 364.608 365.246 365.89 366.556 367.201 367.967 368.749 369.468 369.88 370.346 370.748 371.325 371.961 372.533 373.19 373.951 374.721 375.518 376.306 377.048 377.955 379.015 380.159 381.322 382.637 384.273 386.161 388.079 ;724.018 727.283 728.887 730.047 731.099 732.108 733.071 733.963 734.758 735.496 736.242 7…	37.9588	497.227	0	9.56439 9.75187 18.5879 25.3502;-4.54206 2.89452 0.278895-4.10026; 373.016 367.51 374.83 382.24; 728.173 733.175 738.459 740.672; 10 10 19 26	3.33952 9.27735 9.591 17.9843 18.2197 20.7773 21.6044 24.4359;-1.30155-3.00537 3.31881-1.9744-1.31682 1.81437 0.655618-3.50553; 366.743 371.666 367.084 376.355 375.943 374.936 376.396 381.296; 725.59 728.96 733.33 736.693 737.258 741.121 741.099 740.533; 4 10 10 19 19 21 22 25	22
1	1	344;449;62;62	368.524 366.274 366.052 365.717 365.755 365.969 366.284 366.64 367.058 367.566 368.174 368.9 369.647 370.414 371.241 372.152 373.112 374.1 375.135 376.263 377.568 378.932 380.579 382.37 383.47 384.218 ;471.234 473.588 474.953 476.394 477.586 478.679 479.73 480.785 481.83 482.843 483.805 484.691 485.566 486.428 487.234 487.953 488.607 489.207 489.726 490.099 490.22 490.22 489.849 489.286 489.529 4…	24.435	281.027	0	10.9202 11.9324; 3.06695-3.62052; 372.574 378.217; 481.96 478.229; 12 13	10.5857 11.1073; 3.17827-1.95235; 372.238 376.42; 481.749 478.73; 11 12	25
1	1	361;99;63;73	389.851 391.723 392.915 394.155 395.211 396.032 396.553 396.934 397.219 397.48 397.732 397.96 398.187 398.41 398.584 398.755 398.953 399.34 399.735 400.118 400.64 401.125 401.51 401.895 402.187 402.318 402.344 402.27 401.825 401.02 400.063 397.999 396.519 394.995 ;151.573 150.859 149.841 148.837 147.887 147.021 146.238 145.519 144.841 144.189 143.544 142.886 142.203 141.483 140.702 139.869 138.99…	32.5047	414.536	0	8.03347 10.3911 10.5772 15.6288 20.5355 21.0273; 0.387467 4.32782-2.26865 0.356937 3.08342-3.47117; 390.161 394.464 388.104 392.239 396.527 390.578; 143.749 142.422 140.663 136.545 133.002 130.198; 9 11 12 17 21 22	8.99218 10.7971 11.7268 16.0951 19.3363 19.6571; 0.488973 3.46818-1.77257 0.243739-2.84636 1.65228; 390.421 393.7 388.956 392.302 390.598 394.87; 142.852 141.953 139.524 136.069 131.825 133.276; 10 11 13 17 20 20	27
1	1	373;74;69;70	396.027 398.462 400.223 401.363 402.652 403.859 404.933 405.865 406.697 407.498 408.267 409.007 409.742 410.453 411.13 411.805 412.29 412.847 413.494 414.197 414.931 415.656 416.339 417.038 417.739 418.405 418.971 419.434 419.902 420.27 420.37 420.758 420.729 420.45 420.096 419.096 417.688 ;121.259 122.967 123.405 123.181 123.097 122.894 122.513 121.952 121.27 120.548 119.794 119.013 118.23 117.4…	35.0444	447.911	0	3.9534 10.5712 13.623 16.5934 22.1921 22.4435 23.321; 1.27778-3.2486 0.174627 0.302294 3.72925-3.47284 1.15614; 399.555 401.11 405.668 407.629 413.742 408.472 412.54; 119.548 111.691 111.812 109.546 107.49 102.574 104.954; 5 11 14 17 23 23 24	11.0692 16.7497 22.4902 22.875 27.0891;-0.242035-0.66749-1.25237 3.93265 1.65133; 403.632 406.954 410.178 414.335 415.294; 113.404 108.832 103.996 107.118 102.1; 12 18 23 23 28	28
1	1	376;316;66;67	398.16 396.805 396.188 396.215 396.407 396.796 397.366 397.957 398.496 398.929 399.684 400.43 401.106 401.825 402.527 403.216 403.904 404.593 405.302 406.014 406.783 407.655 408.575 409.462 410.451 411.386 412.401 413.797 414.991 416.647 418.284 419.979 ;340.521 342.274 344.548 346.067 347.405 348.511 349.391 350.233 351.123 352.131 352.744 353.349 354.017 354.621 355.238 355.874 356.528 357.203 …	32.0864	418.153	0	16.7975 17.8652;-4.15536 3.66098; 412.855 408.338; 347.549 354.012; 17 18	16.7325 17.4659;-3.36964 3.66802; 412.267 408.036; 348.074 353.751; 17 18	29
1	1	381;354;73;64	401.42 400.979 401.08 401.62 402.375 403.145 403.894 404.639 405.433 406.272 407.101 407.96 408.85 409.767 410.697 411.69 412.732 413.758 414.689 415.516 416.295 417.063 417.777 418.423 419.003 419.553 420.09 420.65 421.236 421.926 422.678 423.492 424.471 425.643 427.118 429.877 430.193 ;380.089 381.556 384.284 385.757 386.607 387.361 388.097 388.776 389.298 389.712 390.182 390.623 391.044 391.45…	35.859	441.78	0	11.4163 12.5625 16.9441 22.992;-4.14392 4.0144-0.452775-4.57356; 413.347 410.836 416.812 424.125; 380.107 387.949 385.438 383.975; 13 13 18 24	11.4663 13.2428 16.9771 22.4679 22.7891;-3.29426 1.29379-1.54004-0.362227-3.72361; 413.019 412.621 417.213 421.928 423.592; 380.893 385.786 384.427 387.604 384.668; 13 14 18 23 23	30
1	1	395;61;73;62	416.512 416.878 418.141 419.406 420.568 421.687 422.803 423.944 425.035 426.112 427.188 428.274 429.263 430.259 431.229 432.181 433.152 434.145 435.226 436.402 437.551 438.758 439.996 441.246 442.432 443.502 444.397 445.086 445.507 445.842 445.812 445.281 445.252 443.69 ;96.0819 97.4176 98.7623 100.069 100.733 101.018 101.164 101.336 101.271 101.162 101.067 101.025 100.675 100.369 99.9789 99.5228…	32.5841	400.73	0	14.263 16.5163 18.9916 20.0818; 0.788048 0.479351 1.86642-1.70599; 430.034 432.003 434.905 434.674; 93.1538 92.1435 92.7952 89.0653; 15 18 20 21	7.14559 12.4149 15.4236 20.736 21.5957; 0.0454042 2.9847 0.236222-2.80689 2.40082; 423.008 428.865 430.921 434.73 437.748; 94.6793 95.9107 92.249 87.8495 92.1888; 8 13 16 22 23	31
1	1	398;330;90;63	466.169 465.171 464.05 462.933 461.827 460.741 459.626 458.511 457.396 456.265 455.117 453.974 452.869 451.785 450.724 449.705 448.66 447.625 446.706 445.865 444.968 444.109 443.232 442.421 441.772 441.332 440.953 440.977 ;359.646 356.254 355.665 355.077 354.557 354.176 353.715 353.373 353.173 353.036 352.944 352.972 353.209 353.524 353.888 354.334 354.631 354.909 355.503 356.284 356.843 357.49 3…	26.3588	368.77	1	3.00984 11.7 12.1033;-1.93082 5.35418-0.210308; 463.643 453.15 454.45; 362.191 356.851 362.276; 4 13 13	12.0673 13.2922; 4.29489-2.61006; 453.121 454.086; 357.971 364.924; 13 14	32
1	1	398;330;90;63	419.138 419.503 420.788 421.968 423.121 424.173 425.116 425.865 426.493 427.034 427.527 428.008 428.501 429.026 429.6 430.235 430.933 431.72 432.59 433.544 434.557 435.537 436.657 437.791 438.965 440.309 441.604 443.552 ;361.906 363.145 364.874 366.016 367.063 367.831 368.603 368.958 369.235 369.488 369.714 369.881 370.051 370.231 370.426 370.63 370.849 370.984 371.037 370.98 370.867 370.924 370.…	25.8798	357.591	2	11.8928 12.5534;-3.9902 4.4967; 431.509 429.623; 357.256 365.554; 13 13	11.7234;-3.95995; 431.337; 357.246; 13	33
1	1	411;361;70;59	433.177 434.488 435.763 436.811 437.766 438.67 439.563 440.433 441.295 442.167 443.047 443.933 444.8 445.678 446.568 447.48 448.431 449.39 450.353 451.316 452.275 453.228 454.168 455.083 455.988 456.867 457.73 458.573 459.025 459.582 ;393.582 396.621 397.727 398.167 398.406 398.566 398.705 398.746 398.706 398.657 398.587 398.492 398.262 398.014 397.766 397.566 397.49 397.367 397.188 396.95 396.66…	29.4521	363.441	0	12.9331 14.8342 14.9982;-2.89741-2.87512 2.69058; 443.297 445.574 446.344; 387.471 386.995 392.51; 14 16 15	14.5352 14.7785; 2.24284-2.7707; 446.023 445.335; 392.111 387.139; 15 15	34
1	1	437;355;66;59	459.917 462.137 463.585 464.722 465.794 466.837 467.893 468.81 469.713 470.62 471.535 472.417 473.274 474.118 474.976 475.818 476.591 477.344 478.087 478.827 479.533 480.251 480.969 481.58 482.142 482.195 ;389.003 392.343 393.032 393.106 393.073 393.007 392.991 392.708 392.407 392.131 391.878 391.562 391.193 390.804 390.455 390.089 389.577 389.046 388.51 387.977 387.317 386.642 385.879 384.613 38…	24.6143	309.578	0	12.5142 12.5701;-3.29017 2.66953; 469.777 471.828; 380.676 386.272; 14 13	12.715 12.8617; 1.82691-3.35205; 471.713 469.922; 385.418 380.555; 13 14	36
1	1	443;328;67;61	465.136 467.063 468.221 469.379 470.494 471.587 472.696 473.774 474.856 475.945 477.038 478.145 479.243 480.291 481.344 482.357 483.322 484.236 485.096 485.903 486.676 487.419 488.081 488.578 489.195 488.88 ;361.118 365.279 365.912 366.535 366.936 367.199 367.475 367.527 367.524 367.473 367.359 367.219 366.987 366.562 366.171 365.694 365.12 364.464 363.721 362.887 362.013 361.109 360.024 358.539 …	24.9796	344.358	0	11.9818 12.5999 12.6924; 4.63889-4.7214-0.408589; 478.29 475.758 477.325; 362.833 353.794 357.814; 13 13 13	11.9818 12.4415; 3.3683-3.99314; 477.759 475.859; 361.669 354.533; 13 13	37
1	1	467;317;103;68	489.438 490.425 491.692 492.832 493.974 495.115 496.231 497.293 498.34 499.364 500.346 501.318 502.283 503.221 504.148 505.055 505.942 506.817 507.703 508.56 509.374 510.215 511.015 511.635 511.435 511.442 ;356.284 359.415 360.757 361.441 362.07 362.613 362.979 363.088 363.17 363.201 363.081 362.944 362.791 362.515 362.192 361.767 361.241 360.652 360.121 359.462 358.653 358.057 357.382 356.164 35…	25.1988	324.761	2	11.5869 12.4918; 3.7658-4.60049; 501.271 500.239; 357.65 349.286; 13 13	11.5869 12.4574; 3.56161-4.70833; 501.262 500.179; 357.443 349.19; 13 13	39
1	1	524;307;63;62	545.34 547.215 548.943 550.171 551.404 552.648 553.842 554.97 556.013 556.998 557.956 558.777 559.496 560.123 560.688 561.224 561.755 562.303 562.885 563.538 564.27 565.068 565.912 566.59 ;342.563 344.773 346.336 346.611 346.834 347.03 347.068 346.948 346.682 346.379 346.148 345.795 345.397 344.971 344.54 344.127 343.713 343.258 342.674 342.014 341.266 340.344 339.142 335.543 ;545.34 544.913 545.…	22.9091	298.048	0	10.6284 11.2601; 2.50366-3.93737; 556.155 553.401; 340.42 334.562; 11 11	10.8842 11.589; 2.49478-2.87615; 556.369 554.222; 340.279 335.309; 12 12	40
1	1	314;401;84;93	370.27 374.404 375.16 375.757 376.125 376.338 376.352 376.369 376.389 376.35 376.283 376.144 375.952 375.68 375.454 375.211 374.836 374.42 373.968 373.37 372.604 371.659 370.624 366.501 ;471.126 469.689 468.49 467.331 466.227 465.164 464.155 463.156 462.168 461.207 460.266 459.352 458.458 457.584 456.701 455.815 454.938 454.054 453.161 452.271 451.386 450.508 449.628 449.085 ;370.27 366.133 364.6…	22.4891	302.055	1	9.75079 9.79009;-3.28024 2.593; 364.954 370.696; 462.304 461.071; 11 11	9.86758;-0.46626; 367.685; 461.617; 11	108
1	1	314;401;84;93	337.564 336.211 335.686 335.231 334.944 334.804 334.779 335.003 335.337 335.95 336.558 337.219 337.962 338.692 339.361 340.067 341.023 341.867 342.636 343.696 344.771 345.875 347.038 348.198 351.27 ;422.285 424.096 425.553 426.978 428.325 429.625 430.909 432.089 433.24 434.222 435.211 436.149 436.999 437.821 438.653 439.408 439.899 440.433 440.991 441.291 441.578 441.86 442.127 442.425 441.08 ;33…	23.8422	279.766	2	4.42065 10.4188 12.3884; 1.76127-3.5406 3.80796; 338.204 345.833 341.458; 426.926 428.794 434.962; 5 11 13	9.74595 11.4792;-2.89949 3.5216; 345.013 341.194; 428.805 434.215; 10 12	111
1	1	314;401;84;93	367.162 368.63 368.307 367.91 367.355 366.799 366.232 365.641 365.043 364.447 363.841 363.217 362.566 361.911 361.249 360.359 359.455 358.552 357.692 356.783 355.597 354.278 350.046 ;449.671 445.671 444.426 443.281 442.42 441.598 440.833 440.148 439.509 438.887 438.284 437.693 437.112 436.497 435.855 435.462 435.065 434.655 434.185 433.761 433.646 433.67 437.124 ;367.162 365.429 363.595 362.26 36…	22.0928	283.099	1	4.09815 12.1525 13.0476;-0.338123-3.21865 4.22521; 364.295 355.45 359.868; 448.104 445.849 439.792; 4 13 13	12.4483 13.1542;-3.6944 4.36979; 354.909 359.903; 445.996 439.627; 13 13	110
1	1	467;317;103;68	545.67 543.062 541.478 540.092 538.96 537.904 537.109 536.328 535.538 534.867 534.263 533.644 533.009 532.374 531.681 531.007 530.535 530.251 529.954 529.662 529.659 529.978 530.662 531.586 ;339.527 338.422 338.463 338.62 338.922 339.243 339.732 340.227 340.716 341.311 341.984 342.672 343.375 344.107 344.816 345.572 346.531 347.663 348.777 349.887 351.228 352.821 354.703 356.754 ;545.67 546.442 5…	22.7985	266.755	2	10.5108 11.7831; 3.37656-3.24841; 537.07 541.208; 345.234 350.569; 11 12	10.8856 11.4449; 3.72283-2.73027; 536.542 541.047; 345.311 349.965; 12 12	113
1	1	467;317;103;68	510.825 512.247 513.47 514.681 515.799 516.737 517.586 518.367 519.099 519.799 520.477 521.165 521.879 522.628 523.422 524.26 525.161 526.091 527.042 528.005 529.055 530.158 531.298 532.091 ;355.226 357.995 358.928 359.931 360.811 361.202 361.48 361.7 361.913 362.118 362.18 362.177 362.194 362.227 362.161 362.037 361.643 361.202 360.749 360.305 359.431 358.351 357.102 355.024 ;510.825 510.883 511…	22.0226	286.09	1	10.8752 10.9556;-4.45706 4.03265; 521.764 520.962; 349.1 357.552; 12 11	10.9084 11.5757;-3.35039 2.26933; 521.682 521.762; 350.204 355.863; 12 12	112
1	1	540;284;76;78	564.942 568.45 570.169 571.444 572.543 573.506 574.359 575.174 575.908 576.61 577.292 577.965 578.63 579.275 579.881 580.437 580.949 581.444 581.928 582.384 583.106 584.045 584.84 585.485 586.136 586.796 587.443 588.042 588.606 589.185 589.661 590.052 590.387 590.677 590.766 590.573 590.255 589.493 ;334.412 336.638 336.847 336.648 336.287 335.804 335.225 334.61 333.917 333.19 332.439 331.67 330.8…	36.6277	487.658	0	11.3722 11.9189 18.5091 24.2691 25.3512 29.8586; 2.96399-4.8386-0.364717-3.43751 3.34917-0.860428; 574.663 569.135 576.697 578.342 583.996 584.083; 327.994 322.467 320.342 313.87 317.778 311.686; 12 13 19 25 26 31	12.1227 12.1288 18.3839 24.5696 25.1912; 1.46476-3.67564-0.22826-3.14849 2.03699; 574.061 570.156 576.747 578.759 582.938; 326.405 323.063 320.52 313.852 316.985; 13 13 19 25 26	114
1	1	272;496;75;77	295.31 293.869 293.195 292.832 292.903 293.139 293.447 293.751 294.118 294.545 294.95 295.553 296.147 296.719 297.246 297.793 298.326 299.099 299.995 300.687 301.384 302.12 303.036 307.959 ;518.138 520.17 522.056 523.658 524.862 525.9 526.857 527.809 528.71 529.563 530.423 531.118 531.804 532.49 533.189 533.859 534.524 535.029 535.46 536.019 536.595 537.189 537.738 536.081 ;295.31 297.585 299.487…	22.7318	290.431	2	11.7919 12.1217;-4.62352 3.8328; 306.509 299.792; 524.6 529.747; 13 13	11.3075 11.5319; 2.70957-3.51759; 300.307 305.357; 528.543 524.893; 12 12	117
1	1	272;496;75;77	323.968 324.524 324.963 325.476 325.751 325.692 325.374 325.012 324.686 324.236 323.556 322.774 321.91 321.007 320.053 319.028 317.954 316.849 315.661 314.322 313.052 311.806 310.362 308.972 307.04 306.63 ;551.419 550.08 548.452 546.785 545.322 544.108 543.066 542.012 540.872 539.771 538.807 537.888 537.01 536.143 535.307 534.537 533.827 533.17 532.672 532.514 532.376 532.358 533.008 533.823 536.…	24.572	284.27	1	12.0886 12.177;-3.18261 3.56604; 313.999 318.611; 544.656 539.729; 13 13	12.6963 12.8762; 4.59706-1.68154; 318.952 314.506; 538.626 543.066; 13 14	116
1	1	340;468;69;84	365.858 367.526 369.545 371.009 371.952 372.831 373.629 374.372 375.078 375.681 376.274 376.817 377.31 377.797 378.222 378.614 379.025 379.305 379.454 379.644 379.911 380.053 380.121 379.787 379.422 379.303 378.862 375.782 ;531.5 531.727 531.41 530.897 530.207 529.511 528.799 528.078 527.353 526.59 525.821 525.027 524.204 523.372 522.505 521.613 520.715 519.745 518.71 517.69 516.702 515.656 514.5…	26.4678	334.024	2	13.144 13.6584; 3.84849-3.42282; 374.078 367.669; 520.907 517.44; 14 15	13.9843 14.0813; 2.91133-3.73976; 373.435 367.584; 520.083 516.918; 15 15	121
1	1	340;468;69;84	384.027 382.83 381.514 379.637 378.242 376.864 375.565 374.637 373.887 373.125 372.466 371.841 371.314 370.772 370.383 369.986 369.612 369.35 369.16 369.048 368.988 368.971 369.248 373.405 ;488.953 488.421 488.815 488.888 489.234 489.587 489.994 490.632 491.39 492.152 492.976 493.815 494.7 495.57 496.514 497.444 498.38 499.365 500.378 501.425 502.497 503.593 504.858 508.197 ;384.027 384.286 385.5…	22.5457	290.005	1	11.4918 12.6198;-2.39574 3.80347; 380.796 374.679; 499.604 497.821; 12 14	11.131 12.5069;-2.65345 3.34562; 381.189 375.268; 499.399 497.702; 12 13	120
1	1	248;641;74;82	271.821 271.528 270.808 270.565 270.521 270.456 270.745 271.154 271.559 271.986 272.572 273.179 273.753 274.301 274.855 275.436 276.024 276.63 277.365 278.164 278.825 279.327 279.57 279.794 280.074 280.301 280.549 280.859 281.223 281.666 282.07 282.546 283.068 283.638 284.252 284.887 285.536 286.193 287.031 288.086 289.572 292.488 292.677 ;663.509 664.94 666.812 668.294 669.637 671.024 672.111 67…	41.0131	510.52	0	11.6169 12.1312 20.612 28.5887 28.8844 35.4329; 2.36261-4.35645-0.631239 2.28585-3.63188-0.780134; 277.572 283.036 284.858 286.376 291.544 292.025; 673.534 669.591 679.248 687.623 684.723 692.286; 12 13 21 29 29 36	6.18684 10.9497 11.9381 24.8549 28.3617 28.491;-0.436974 3.18475-3.45591-2.30449 2.94041-4.00242; 276.01 276.513 282.224 288.356 285.702 291.636; 667.686 673.553 670.026 682.048 687.781 684.175; 7 12 13 25 29 29	122
1	1	271;670;82;73	292.238 292.034 292.295 292.96 293.674 294.352 294.994 295.61 296.209 296.809 297.426 298.079 298.802 299.559 300.415 301.349 302.263 303.344 304.437 305.522 306.568 307.54 308.388 309.154 309.849 310.53 311.199 311.859 312.558 313.309 314.139 315.015 315.905 316.812 317.812 318.945 320.106 321.29 322.507 323.761 325.079 327.738 ;696.438 698.062 700.513 701.585 702.388 703.154 703.873 704.549 705…	40.4004	528.215	0	11.6665 12.3884 20.2743 28.2168 28.4373;-3.50667 3.46829-1.45414-4.5557 3.66801; 304.545 301.5 310.761 319.623 315.526; 697.423 703.748 703.085 704.295 711.43; 13 13 21 29 30	12.6112 19.8162 27.8874;-0.557162-1.77077-4.58546; 303.764 310.445 319.358; 700.41 702.627 704.096; 14 21 29	125
1	1	305;686;83;67	326.973 326.309 326.862 327.492 328.168 328.952 329.755 330.584 331.432 332.308 333.24 334.204 335.225 336.242 337.284 338.306 339.339 340.427 341.502 342.55 343.587 344.59 345.57 346.523 347.53 348.589 349.669 350.802 351.985 353.175 354.394 355.597 356.807 357.984 359.107 360.12 361.083 362.024 362.883 ;712.916 715.93 717.259 718.388 719.422 720.183 720.929 721.634 722.321 722.965 723.474 723.9…	37.3557	500.115	0	11.3659 11.7966 18.4486 25.8756 25.9814 35.0407;-4.57138 4.04358-0.330938 4.07239-4.58889 0.937031; 338.729 336.743 344.464 350.771 352.706 360.69; 712.05 720.454 718.069 724.072 715.629 721.043; 12 13 20 27 27 36	11.5736 11.8804 18.024 26.0792 26.0943 32.5725;-3.47392 2.21323-0.750796-4.53878 3.85964 1.99862; 338.876 337.393 344.145 352.791 351.03 358.393; 713.242 718.741 717.575 715.699 723.91 722.723; 13 13 19 27 27 34	126
2	2	217;398;67;78	243.549 242.436 240.789 239.586 239.039 238.669 238.679 238.678 238.769 238.946 239.149 239.608 240.133 240.683 241.241 241.842 242.456 243.129 243.797 244.382 244.722 244.995 245.243 245.315 245.43 245.487 245.624 245.889 246.257 246.669 247.183 247.883 248.617 249.366 250.153 250.979 251.909 253.051 257.883 ;419.074 419.867 421.437 422.868 424.115 425.349 426.495 427.677 428.845 429.982 431.099…	37.4768	513.102	0	12.6518 12.6534 19.0256 27.9227 28.1122;-3.43467 3.93593 1.49546 3.64706-3.92543; 251.106 244.541 249.215 250.498 257.502; 428.768 432.118 436.451 445.893 443.008; 13 14 20 29 29	12.2294 12.288 27.4807 27.8929; 2.37757-2.95571-2.97854 3.09978; 245.737 250.514 256.335 250.987; 431.033 428.662 442.733 445.645; 13 13 28 29	1
2	2	238;231;71;78	260.926 263.614 264.905 266.212 267.529 268.719 269.989 271.033 271.931 272.733 273.51 274.288 275.021 275.717 276.302 276.811 277.273 277.627 277.868 278.11 278.374 278.429 278.851 279.681 280.472 281.179 281.9 282.596 283.291 284.003 284.687 285.341 286.003 286.652 287.025 287.264 287.484 287.429 287.069 286.473 285.329 283.905 281.643 ;286.367 288.078 287.973 287.875 287.766 287.482 287.209 28…	41.7817	550.122	0	11.6416 12.726 20.8274 30.3413 30.3717 33.8602;-3.494 4.49164 0.70493 4.87434-2.56651 1.41648; 265.661 272.768 273.838 282.012 275.923 281.186; 275.885 279.698 270.325 264.613 260.336 259.382; 12 13 22 31 31 35	12.2227 12.9146 20.7999 30.5129 30.6256 34.8124;-3.16337 3.19989-0.0705678-2.88341 4.34278 1.62959; 266.317 271.886 273.128 275.744 281.738 281.74; 275.545 278.713 270.013 260.039 264.076 258.579; 13 14 21 31 31 35	3
2	2	246;313;88;92	301.171 298.443 297.246 296.692 296.321 296.065 296.006 296.057 296.317 296.559 296.738 297.038 297.406 297.632 298 298.593 299.187 299.769 300.31 301.122 302.236 303.802 305.336 307.19 308.492 ;335.414 336.479 337.913 339.145 340.325 341.472 342.557 343.603 344.575 345.545 346.53 347.47 348.391 349.365 350.305 351.183 352.068 352.959 353.862 354.661 355.335 355.813 356.269 356.573 356.694 ;301.1…	22.9073	278.892	1	10.8478 11.1596; 2.03302-1.94084; 302.674 306.546; 346.15 345.206; 12 12	10.523 11.0775; 2.89336-2.34239; 301.755 306.902; 346.11 345.003; 12 12	5
2	2	261;488;62;74	291.872 289.487 287.68 286.892 285.264 284.259 283.574 282.843 282.67 282.401 282.262 282.373 282.671 282.997 283.366 283.674 283.885 283.995 283.986 284.016 284.081 284.21 284.4 284.513 284.741 285.084 285.468 285.964 286.772 287.59 288.34 289.12 294.215 ;509.668 509.569 510.278 511.16 511.936 512.865 513.911 515.032 516.268 517.534 518.824 520.108 521.349 522.538 523.668 524.757 525.821 526.875…	31.3379	446.45	0	9.84134 11.3725 15.7767 18.788 20.5143;-4.81811 1.83556-0.265377-2.2429 3.15591; 295.569 289.178 292.004 294.33 289.257; 518.748 520.994 524.973 527.659 530.247; 11 13 17 20 22	11.0888 15.46 20.3013 20.4449; 2.45518-0.701821-4.50265 2.43994; 288.518 292.396 296.789 289.948; 520.825 524.602 528.849 530.044; 12 17 21 21	8
2	2	270;519;65;71	294.692 292.469 291.962 291.053 290.605 290.645 290.792 290.765 291.124 291.539 292.005 292.498 293.026 293.617 294.248 294.899 295.52 296.061 296.512 296.923 297.375 297.714 298.187 298.72 299.213 299.712 300.285 300.908 301.548 302.183 302.821 303.603 304.43 305.301 306.74 310.272 ;539.921 541.341 542.698 544.254 545.596 546.721 547.818 549.034 550.075 551.096 552.084 553.043 553.964 554.828 55…	34.4268	460.613	0	4.63322 7.10662 11.4075 11.6561 16.4942 21.5142 21.8158 23.6915; 1.58807-1.66694 1.58724-2.52683-0.373646 4.08962-4.86214 1.4791; 295.294 299.16 298.656 302.265 302.966 301.768 309.341 305.017; 544.671 545.423 550.756 548.767 554.075 560.897 556.113 561.065; 6 8 13 13 18 23 23 25	4.15274 10.5253 13.9019 16.0164 20.6643 20.7503; 2.13959-2.39614 7.32405-2.11918-4.10937 2.5314; 294.621 301.591 295.124 304.255 308.159 302.6; 544.542 547.915 555.915 552.8 555.679 559.313; 5 12 15 17 22 22	9
2	2	289;541;73;64	309.671 309.261 309.849 310.515 311.249 312.036 312.791 313.556 314.35 315.214 316.099 317.005 317.937 318.847 319.833 320.843 321.837 322.803 323.743 324.639 325.463 326.215 326.98 327.766 328.536 329.311 330.102 330.927 331.751 332.611 333.615 334.705 335.971 337.345 338.926 340.677 341.829 ;567.444 570.486 571.882 573.04 573.983 574.753 575.601 576.4 577.106 577.613 578.062 578.451 578.778 579…	35.2825	465.514	0	6.00488 11.6133 12.2756 17.2048 22.6564 22.8402 29.5883;-0.738278-4.94967 3.55457-1.16646-4.09473 3.0052-1.75419; 315.559 322.484 319.752 326.217 332.639 329.896 337.96; 568.614 566.568 574.662 571.972 571.24 577.791 576.563; 7 13 13 18 24 24 30	11.0179 11.9761 16.4602 22.7983;-4.6039 3.0222 0.701377-3.37788; 321.813 319.699 324.933 332.475; 566.666 574.054 573.52 571.952; 12 13 17 24	10
2	2	296;706;66;62	324.197 322.635 321.07 319.919 319.031 318.451 318.087 317.882 317.82 317.938 318.278 318.573 318.947 319.492 320.113 320.648 321.257 321.826 322.25 322.605 322.814 323.026 323.397 323.784 324.196 324.654 325.119 325.626 326.168 326.671 327.249 327.916 328.654 329.517 330.551 331.741 335.268 ;727.066 727.48 728.729 729.921 731.101 732.284 733.49 734.727 735.983 737.227 738.413 739.599 740.732 741…	35.1813	477.998	0	12.7701 17.5222 22.4974 23.081;-3.98652-1.36989 3.4054-3.80996; 330.883 330.516 328.135 334.773; 737.321 743.02 749.679 746.791; 14 19 24 24	7.41599 8.20409 8.64807 11.5473 11.8127 17.4679 21.6195 22.8371 27.5082;-0.0988521 2.02917-4.84126 2.34627 6.85243 0.599414-1.0913-3.06554 1.92524; 325.433 323.639 330.175 324.675 320.705 328.646 331.72 334.001 331.444; 734.143 735.533 733.391 739.026 741.175 743.638 746.803 746.927 753.191; 9 9 9 13 13 19 23 24 29	11
2	2	309;306;71;88	335.548 335.169 332.614 331.588 331.028 330.693 330.491 330.403 330.483 330.563 330.671 330.839 330.966 331.164 331.395 331.615 331.809 332.197 332.65 333.185 333.837 334.577 335.347 336.21 336.912 337.181 337.018 337.017 337.257 337.576 337.911 338.292 338.746 339.256 339.761 340.282 340.883 341.455 341.92 342.588 343.284 344.001 344.728 345.447 346.21 346.983 347.796 348.79 350.164 351.933 355.…	49.5957	695.244	0	13.6773 13.8344 34.515 34.8949; 3.4734-3.38964 3.48504-4.00521; 336.275 342.967 344.351 350.906; 340.921 339.391 361.105 357.46; 15 15 35 36	13.7752 33.9194 34.6946; 0.0920256 3.35753-3.89867; 339.578 344.147 350.709; 340.187 360.531 357.347; 15 35 36	12
2	2	319;537;70;66	340.027 341.284 342.809 344.329 345.631 346.929 348.045 349.087 350.103 351.068 352.033 352.945 353.794 354.586 355.351 356.149 356.887 357.669 358.43 359.253 360.046 360.829 361.616 362.38 363.001 363.575 364.116 364.627 365.1 365.609 366.133 366.662 367.199 367.735 367.058 ;579.896 581.467 581.964 582.449 582.619 582.778 582.64 582.351 581.984 581.517 581.041 580.493 579.876 579.211 578.546 577…	34.1319	431.685	0	13.1015 18.0065 18.1616 22.6733 22.9159; 4.26125-2.63702 1.9448-4.41049 4.41431; 352.609 352.368 354.965 355.206 360.304; 576.21 567.817 571.594 563.749 570.957; 14 19 18 23 23	13.4466 17.67 18.7582 21.0262 22.2325; 3.34913-2.51725 0.580199 1.79683-3.32292; 352.295 352.149 354.736 357.32 355.442; 575.279 568.099 570.123 569.802 564.899; 14 18 19 21 23	14
2	2	327;350;66;86	354.445 350.762 349.9 349.71 349.195 349.004 348.796 348.649 348.58 348.503 348.562 348.647 348.788 348.998 349.28 349.642 350.057 350.445 350.747 351.138 351.609 352.15 352.889 353.599 354.096 354.336 354.27 354.004 353.906 353.798 353.825 353.812 353.85 353.92 354.079 354.452 354.84 355.296 355.849 356.377 356.954 357.564 358.221 358.962 359.906 361.158 364.528 ;371.792 372.867 374.067 375.137 …	45.5351	632.03	0	2.61741 14.0995 14.5568 33.2411 33.4742;-0.936219 3.2161-2.97596-4.17542 3.80496; 355.743 354.726 360.765 366.423 358.828; 374.027 386.345 384.891 402.876 405.338; 4 15 16 34 35	14.9324 32.5866 33.4289;-0.493595-3.64616 3.82979; 358.486 365.757 358.678; 385.944 402.362 404.911; 16 34 34	15
2	2	440;244;68;61	460.539 460.666 461.541 462.461 463.378 464.27 465.129 465.953 466.753 467.555 468.355 469.159 470.009 470.874 471.74 472.596 473.464 474.357 475.254 476.164 477.104 478.079 479.086 480.154 481.294 482.449 483.556 484.709 486.079 487.737 ;272.965 273.779 275.931 277.092 278.019 278.872 279.656 280.397 281.031 281.461 281.834 282.178 282.302 282.408 282.581 282.848 283.105 283.31 283.54 283.753 28…	28.4723	375.96	0	14.3932 14.4039;-2.80227 3.11634; 475.059 473.651; 271.992 277.741; 15 15	13.3571 13.9359 14.1795;-1.70636-0.270529 0.0766553; 473.715 474.008 474.162; 272.796 274.341 274.736; 14 15 15	24
2	2	459;416;74;66	482.663 484.358 486.276 487.803 488.999 490.008 490.882 491.64 492.34 492.984 493.601 494.196 494.766 495.337 495.907 496.495 497.107 497.8 498.634 499.656 500.786 501.86 502.907 503.975 505.016 505.93 506.778 507.56 508.298 509.007 509.648 510.271 510.855 511.336 511.737 511.971 512.091 511.888 511.874 ;459.697 460.886 461.335 461.439 461.287 461.03 460.717 460.364 460.01 459.637 459.251 458.837…	36.511	443.378	0	8.92774 11.2404 16.0865 23.1058 24.5781; 3.79676-4.24333-0.0149184 3.34555-4.10016; 490.939 488.073 494.629 502.585 499.479; 456.562 448.741 449.916 449.481 442.557; 10 12 17 24 25	11.1756 15.9597 23.4436 25.0336;-0.456276-0.487475 3.36389-4.01743; 490.101 494.317 502.941 499.889; 451.94 449.539 449.28 442.341; 12 17 25 26	25
2	2	463;253;69;68	486.023 483.968 484.017 483.883 484.065 484.406 484.651 485.118 485.648 486.319 487.097 487.874 488.64 489.361 490.079 490.827 491.569 492.134 492.797 493.515 494.252 494.997 495.763 496.569 497.49 498.423 499.382 500.475 501.57 502.759 504.127 505.715 507.965 509.374 ;276.112 278.656 279.959 281.437 282.636 283.704 284.884 285.887 286.855 287.703 288.449 289.19 289.93 290.703 291.457 292.155 292…	32.4091	433.388	0	11.278 16.0552 19.9761 20.3174 34.4133; 4.74393 1.37934 4.56672-3.42202 2.94166; 490.456 496.312 497.008 502.735 506.765; 287.684 288.334 293.44 287.86 300.126; 12 17 21 21 21	11.1754 11.3815 16.5734 18.1267 33.5668; 3.36048-3.0472 0.606142 1.34911 2.61057; 491.337 495.909 497.249 497.858 506.966; 286.612 282.117 288.203 289.834 299.239; 12 12 18 19 19	26
2	2	466;452;75;61	486.313 486.822 487.777 488.744 489.734 490.796 491.93 493.107 494.32 495.537 496.756 497.904 499.01 500.067 501.077 502.057 503.022 503.991 504.973 505.979 506.985 507.986 508.978 509.959 510.93 511.865 512.802 513.744 514.664 515.587 516.503 517.408 518.296 519.151 519.995 520.703 ;483.744 487.954 488.586 489.33 490.323 491.094 491.419 491.78 492.031 491.991 492.069 491.703 491.394 491.07 490.7…	34.7776	470.076	0	10.4859 11.0639 16.9643 23.2217 23.6833; 3.27481-4.68045 0.0151648-4.0597 3.71243; 497.546 496.261 503.07 508.803 510.158; 486.984 479.111 482.737 477.886 485.553; 12 11 18 24 24	5.60516 10.3698 11.3625 16.9341; 0.0322227 1.51027-3.90653-1.08001; 491.848 496.972 496.717 502.944; 484.204 485.312 479.805 481.649; 6 11 12 18	27
2	2	474;336;83;93	532.533 529.542 527.902 526.579 525.189 523.816 522.884 521.872 521.002 520.204 519.384 518.588 517.913 517.212 516.519 515.822 515.133 514.501 513.848 513.206 512.651 512.107 511.544 511.042 510.642 510.334 510.045 509.779 509.55 509.299 509.244 509.271 509.376 509.747 513.679 ;359.276 357.996 358.005 358.25 358.438 358.638 359.169 359.633 360.199 360.813 361.404 362.016 362.73 363.438 364.173 3…	33.6508	536.066	1	5.95347 10.4318 21.6628 22.6161 24.6519;-1.06146 5.51658-2.01909 3.77042-5.30236; 529.79 522.101 521.148 515.806 522.671; 364.652 363.937 377.656 375.245 381.548; 7 11 22 23 25	6.51526 10.3593 15.2198 15.5558 22.3116 23.8833;-0.58057 4.66524-1.20163 2.2443 3.73693-4.47367; 529.064 522.79 524.192 521.347 516 522.294; 364.794 364.442 372.083 370.11 375.008 380.482; 7 11 16 16 23 24	28
2	2	474;336;83;93	497.608 499.275 500.829 502.672 504.112 505.637 506.78 507.741 508.608 509.537 510.361 511.157 511.921 512.626 513.231 513.784 514.354 514.933 515.404 515.809 516.229 516.613 516.928 517.148 517.211 516.961 517.011 516.245 514.863 513.821 ;406.606 407.564 407.673 408.045 408.031 408.063 407.698 407.122 406.426 405.76 404.992 404.198 403.382 402.53 401.616 400.677 399.762 398.859 397.884 396.872 3…	28.2584	376.597	2	11.8188 13.1051;-2.39501 3.6644; 503.232 508.909; 396.384 398.899; 13 14	12.4338 13.3506;-2.36118 1.62546; 503.64 507.36; 395.923 397.55; 13 14	29
2	2	474;385;63;75	500.744 498.234 497.775 497.24 496.482 495.824 495.498 495.351 495.385 495.391 495.486 495.719 496.016 496.434 496.807 497.256 497.72 498.168 498.578 498.874 499.06 499.265 499.461 499.69 500.013 500.364 500.684 501.058 501.548 502.186 502.808 503.437 504.104 505.222 506.223 507.521 511.246 ;405.974 406.731 407.867 409.034 410.27 411.48 412.61 413.708 414.768 415.844 416.895 417.898 418.868 419.7…	36.0564	470.817	0	11.9068 12.7269 19.2065 25.253 26.0105; 4.35198-4.61356 0.0198398 2.96719-1.76575; 499.762 508.413 505.972 504.955 509.713; 417.753 415.242 423.174 429.755 429.168; 13 13 20 26 27	10.8359 12.0457 19.0197 24.2638 26.2011 35.0693;-4.29921 2.6719-0.491489 3.57164-2.98174 4.03002; 507.455 501.395 506.424 504.133 510.92 506.683; 413.648 417.32 422.868 429.285 428.959 438.98; 11 13 19 25 27 25	30
2	2	479;275;62;75	506.116 504.191 502.699 502.065 501.803 501.219 501.033 500.927 500.815 500.634 500.697 500.841 501.065 501.42 501.774 502.139 502.389 502.548 502.69 502.816 502.821 502.856 502.933 503.032 503.238 503.58 504.022 504.555 505.171 505.769 506.516 507.463 508.536 509.4 513.641 ;297.05 298.004 299.497 300.718 301.824 303.026 304.104 305.146 306.169 307.188 308.115 308.999 309.852 310.672 311.497 312.…	36.0469	463.956	0	3.43234 11.7556 12.1776 17.2383 22.6238 23.1662; 0.432744 4.75603-4.46115 0.153357 3.82311-3.70346; 506.765 504.741 513.725 510.121 507.444 514.963; 300.126 309.286 307.184 313.401 319.254 318.527; 4 13 13 18 23 24	2.66786 7.31253 13.1618 16.2928 22.3396 22.7469;-0.0588726-0.179377-0.235959-0.0916968 3.32986-3.83094; 506.966 508.353 509.909 510.243 507.888 515.011; 299.239 303.655 309.295 312.433 318.9 318.091; 4 8 14 17 23 24	31
2	2	486;306;68;73	510.246 508.605 508.247 507.973 507.879 507.845 507.965 508.225 508.53 508.903 509.383 509.865 510.398 510.968 511.477 512.009 512.641 513.208 513.609 513.939 514.372 514.724 515.116 515.636 516.239 516.824 517.424 518.004 518.65 519.36 520.123 521.01 522.093 523.344 524.322 525.58 527.758 529.846 531.008 ;327.873 329.938 331.417 332.826 334.06 335.216 336.224 337.111 337.966 338.774 339.505 340.…	37.6308	500.523	0	11.3877 12.2084 17.6436 23.0101 24.0966 30.1946; 4.51446-4.89999 0.110376 4.77402-4.41096-0.259755; 513.345 521.367 519.982 518.921 527.079 526.995; 338.895 333.915 341.481 348.832 344.466 351.89; 12 13 18 24 25 31	8.58926 12.0349 12.0494 17.5915 22.5911 23.3946 23.7495; 0.0435488 3.6391-3.46043-0.285872 4.20312 0.262399-4.08116; 515.118 514.291 520.099 520.321 519.098 522.813 526.577; 333.902 338.698 334.615 341.269 348.092 346.518 344.315; 9 13 13 18 24 24 24	32
2	2	240;265;89;92	261.64 260.403 260.166 260.13 260.465 260.829 261.236 261.745 262.211 262.72 263.28 263.969 264.667 265.356 266.079 266.811 267.557 268.37 269.268 270.249 271.308 272.487 273.535 274.232 274.856 275.571 276.346 277.116 277.885 278.658 279.462 280.287 281.126 281.975 282.869 283.786 284.736 285.747 286.837 287.977 289.271 292.427 ;288.552 290.91 292.652 294.174 295.274 296.317 297.281 298.108 298.…	40.2651	537.737	2	11.9104 12.6554 23.4897 30.5568 31.3462; 3.76646-2.95826 1.16649-3.82855 4.24702; 267.603 272.903 277.913 286.472 282.829; 299.326 295.121 305.486 305.066 312.332; 13 13 24 31 32	11.7743 12.5052 30.5245 30.9946; 2.54247-2.73853-2.54351 3.55677; 268.376 272.642 285.814 282.934; 298.368 295.169 306.17 311.565; 13 13 31 32	128
2	2	240;265;89;92	302.46 305.556 306.438 307.136 307.398 307.565 307.591 307.48 307.252 306.927 306.552 306.283 305.847 305.332 304.79 304.237 303.602 302.91 302.197 301.472 300.746 299.967 299.156 298.252 296.892 296.173 295.191 292.052 ;335.52 333.792 332.512 331.26 330.096 328.917 327.745 326.589 325.459 324.364 323.292 322.181 321.146 320.154 319.191 318.251 317.375 316.551 315.761 314.999 314.261 313.57 312.9…	26.427	329.159	1	11.6808 11.8028 20.1108;-2.82525 2.09695 0.9978; 296.077 300.575 295.754; 325.692 323.69 316.703; 12 12 21	11.8774 12.171; 2.26763-2.20299; 300.654 296.502; 323.444 325.129; 13 13	127
2	2	246;313;88;92	266.11 266.369 267.377 268.382 269.39 270.405 271.43 272.46 273.491 274.521 275.547 276.568 277.59 278.614 279.641 280.671 281.71 282.749 283.788 284.838 285.881 286.903 287.91 288.906 289.874 290.815 291.733 292.622 293.498 294.376 295.277 295.74 ;375.167 376.097 377.959 378.951 379.973 380.938 381.836 382.353 382.672 382.952 383.18 383.245 383.282 383.269 383.257 383.183 383.23 383.151 383.022 …	29.7502	397.569	2	16.0253 16.191;-3.10753 2.23741; 281.91 282.436; 371.74 377.061; 17 17	16.2936 16.3281; 2.43272-3.09539; 282.588 282.166; 377.246 371.734; 18 17	130
2	2	246;313;88;92	309.41 308.165 306.573 304.356 302.811 301.424 300.678 299.865 298.961 298.134 297.391 296.641 295.913 295.208 294.569 293.957 293.274 292.664 292.187 291.746 291.532 291.278 291.288 291.461 291.696 292.144 293.033 294.432 294.441 ;354.358 354.45 354.393 353.809 353.798 353.948 354.659 355.326 355.926 356.598 357.348 358.109 358.904 359.736 360.634 361.565 362.459 363.414 364.461 365.525 366.706 …	27.0514	318.006	1	13.0982 13.1153;-2.32156 2.54948; 303.158 299.218; 365.84 362.975; 14 14	12.7934 12.9368;-1.59034 2.73557; 302.748 299.173; 365.161 362.721; 13 14	129
2	2	232;428;86;104	256.845 254.888 254.819 254.947 255.415 255.868 256.383 257.002 257.614 258.221 258.86 259.541 260.255 261.063 261.878 262.702 263.566 264.377 265.129 265.847 266.595 267.379 268.178 269.008 269.923 270.903 271.949 273.048 274.2 275.447 276.685 278.015 279.4 280.767 282.415 283.891 284.344 ;453.152 456.198 457.775 459.121 460.055 461.003 461.862 462.589 463.325 464.073 464.801 465.504 466.195 466…	34.7876	457.136	2	10.3405 10.9251 16.4204 21.4827 21.8149;-4.30995 3.81266-0.676255 3.7031-4.06743; 267.561 262.347 269.626 270.622 276.108; 456.569 462.827 463.107 469.571 464.058; 12 12 17 22 23	10.3969 10.826 16.4236 16.7957 20.696 21.4633;-3.8925 2.18181-2.38439 0.647326-2.99124 2.47715; 267.316 263.413 270.714 269.082 274.48 271.435; 456.912 461.589 461.79 464.372 464.058 468.653; 12 12 17 18 22 22	132
2	2	232;428;86;104	290.216 293.407 294.413 295.071 295.4 295.626 295.813 295.894 295.804 295.592 295.402 295.163 294.868 294.554 294.267 293.983 293.484 293.001 292.613 292.444 292.408 292.366 292.321 292.308 292.292 292.253 292.098 291.769 291.376 291.043 290.44 289.876 289.337 288.754 288.108 287.343 286.464 285.372 284.261 281.267 ;509.366 507.803 506.485 505.294 504.222 503.183 502.151 501.145 500.186 499.261 4…	38.0436	535.665	1	11.3284 11.9073 18.7013 25.1716 25.5574 31.4172 32.5792;-4.37527 0.512929 0.138973 4.21402-4.53691-3.22189-0.0272499; 282.689 287.206 285.285 287.898 279.336 279.131 282.044; 500.178 498.156 491.67 484.261 486.116 480.183 478.174; 12 13 20 26 27 32 34	11.5504 11.5924 18.7443 25.5277 26.7665 31.7796;-2.21114 2.45282 0.107375 3.04106-2.7201-3.1381; 284.654 289.163 285.249 286.682 280.785 279.078; 499.175 497.983 491.631 484.254 484.418 479.417; 13 13 20 27 28 33	131
2	2	341;387;141;108	457.838 459.778 459.692 459.193 458.596 457.962 457.226 456.452 455.66 454.829 453.934 452.992 451.994 450.893 449.867 448.743 447.581 446.485 445.476 444.567 443.766 443.046 442.356 441.705 441.079 440.469 439.878 439.309 438.658 438.007 437.382 436.742 436.014 435.269 434.448 433.455 432.252 428.801 ;469.431 466.204 464.513 463.431 462.479 461.566 460.787 460.044 459.296 458.572 457.907 457.283…	36.1761	472.365	1	9.06668 10.2758 24.8191 26.4157;-3.59799 4.36299-3.86166 3.94553; 448.252 451.351 433.893 437.165; 467.61 460.183 461.071 453.766; 11 12 26 27	9.64294 10.3762 25.2724 26.3397;-2.06659 4.32789-3.36833 3.64148; 448.674 451.246 433.788 437.041; 466.074 460.164 460.407 454.054; 11 12 27 27	133
2	2	341;387;141;108	365.797 363.796 363.967 364.33 364.734 365.259 365.917 366.493 367.151 367.897 368.658 369.462 370.332 371.304 372.338 373.345 374.381 375.466 376.518 377.667 378.789 379.643 380.322 380.992 381.696 382.407 383.134 383.878 384.67 385.485 386.369 387.286 388.298 389.369 390.502 391.646 392.804 393.965 395.104 396.241 397.353 399.097 399.787 ;413.044 416.702 418.155 419.329 420.433 421.356 422.086 …	42.3082	547.129	2	10.2498 11.2999 22.3395 29.5549 30.2325;-4.45995 3.87596 2.05199-3.40038 3.83032; 376.46 372.176 382.97 391.944 388.479; 415.182 422.41 426.809 425.953 432.331; 11 12 23 30 31	10.2934 10.846 29.4936 29.5745;-4.24606 2.4727-4.39718 3.12594; 376.362 372.645 392.429 388.44; 415.377 421.002 425.081 431.46; 11 11 30 30	136
2	2	341;387;141;108	425.195 425.371 428.117 428.027 427.687 427.252 426.628 425.897 425.122 424.345 423.555 422.674 421.738 420.774 419.824 418.872 417.945 417.102 416.285 415.533 414.833 414.148 413.46 412.797 412.101 411.358 410.641 409.857 408.991 408.064 407.082 405.99 404.753 400.597 ;453.919 453.566 449.298 447.969 446.865 445.824 444.944 444.149 443.384 442.606 441.83 441.156 440.55 439.993 439.443 438.932 43…	35.2777	444.639	1	10.8049 11.6701 18.4138 18.5031 25.8427 26.0656;-3.27345 4.11622 1.49513-1.50005 4.3419-3.2864; 417.568 421.812 414.499 412.734 410.427 405.45; 451.333 445.227 443 445.422 436.437 442.222; 9 10 17 17 24 24	10.9323 12.1194 18.3515 18.6043 25.8024 26.3726;-1.83468 3.47441-1.28505 2.08492 1.01265 2.50549; 418.405 421.047 412.981 414.674 408.362 408.899; 450.155 445.399 445.33 442.405 439.049 437.562; 9 10 17 17 24 25	135
2	2	397;382;104;102	479.204 480.27 479.996 479.158 478.477 477.838 477.125 476.319 475.432 474.464 473.418 472.242 470.987 469.67 468.267 466.842 465.483 464.2 462.98 461.831 460.795 459.835 459.077 ;458.273 454.021 452.438 451.989 451.186 450.244 449.37 448.57 447.807 447.075 446.361 445.815 445.341 444.943 444.873 445.152 445.47 445.73 446.076 447.387 448.73 450.127 452.984 ;479.204 476.526 475.248 474.094 472.973…	21.5733	280.96	2	10.1588 11.1267;-4.15616 3.96146; 468.326 470.572; 457.81 449.951; 11 12	11.028 11.3735;-3.1865 2.64381; 468.134 469.875; 456.671 451.096; 12 12	138
2	2	397;382;104;102	430.127 429.444 428.27 427.985 428.271 428.793 428.966 429.25 429.624 430.01 430.489 431.031 431.573 432.197 432.849 433.491 434.186 434.846 435.488 436.184 436.928 437.678 438.457 439.278 439.983 441.002 441.944 442.519 442.814 443.095 443.416 443.801 444.203 444.72 445.208 445.663 446.248 446.942 447.557 448.181 449.021 449.726 450.566 451.439 452.325 453.241 454.201 455.275 460.031 ;414.524 41…	47.4567	645.502	1	7.0673 13.6728 14.0346 24.0244 38.6418 38.9554;-0.986481-3.98738 3.33656 0.0367133 3.19786-4.04154; 435.278 441.838 436.632 445.392 451.96 457.419; 418.975 421.95 427.115 432.636 446.168 441.397; 8 15 15 25 39 39	8.16059 14.0238 38.2211 38.3161;-1.7566 2.3484-4.1752 2.82289; 436.543 437.36 457.381 452.025; 419.201 426.446 441.151 445.656; 9 15 39 39	137
2	2	496;407;82;98	520.014 522.318 524.095 525.448 526.697 527.679 528.698 529.462 530.116 530.772 531.408 531.985 532.564 533.157 533.746 534.286 534.801 535.348 535.977 536.752 537.586 538.381 539.124 539.914 540.639 541.361 542.014 542.602 543.151 543.686 544.199 544.638 545.06 545.395 545.589 545.742 544.977 ;483.397 483.721 483.682 483.387 483.061 482.612 482.241 481.739 481.183 480.642 480.085 479.467 478.833…	35.8153	443.675	2	9.96284 9.96548 11.8868 12.5612 17.9986 22.9741 24.2346 27.2053;-0.493754-0.460512 4.00101-4.09628-0.224124-1.06173 3.67129-0.652796; 525.216 525.243 529.776 524.388 531.057 534.264 538.274 537.718; 475.053 475.073 476.739 470.655 469.462 465.497 468.285 463.068; 10 10 12 13 18 23 25 28	8.05996 18.3729 23.009 23.5939;-0.723339 1.30054-0.0334539 0.947644; 523.721 532.327 534.93 536.017; 476.358 470.384 466.281 466.638; 8 19 23 24	140
2	2	496;407;82;98	550.408 549.048 546.843 545.748 544.834 544.03 543.27 542.519 541.805 541.231 540.849 540.608 540.346 539.985 539.753 539.655 539.538 539.311 539.089 538.773 538.466 538.082 537.668 537.239 536.972 536.761 536.566 536.503 536.548 536.653 536.846 537.148 537.571 538.797 539.518 540.155 540.922 542.333 ;427.656 427.765 428.389 429.184 429.982 430.761 431.511 432.235 432.954 433.708 434.526 435.404 …	36.0932	467.151	1	9.96116 11.4972 12.2454 17.4727 22.9854; 0.761364-3.69766 3.82382 1.10723 0.465155; 547.696 551.398 544.094 545.135 544.466; 436.877 439.841 437.905 444.002 449.469; 11 13 13 18 24	11.4482 11.5968 17.2422 22.7181 23.1288 23.2734; 2.83884-3.46908-0.241651-3.25566 0.0639959 3.58228; 545.303 551.159 546.502 548.112 544.811 541.395; 437.479 439.828 444.074 450.261 449.719 448.867; 12 13 18 24 24 24	139
2	2	313;214;96;136	335.27 336.764 338.324 339.932 341.305 342.527 343.631 344.691 345.707 346.619 347.506 348.321 349.101 349.833 350.581 351.324 352.028 352.688 353.321 353.927 354.472 354.894 355.047 354.943 354.273 352.281 ;327.866 328.257 328.574 328.98 329.143 329.111 328.895 328.576 328.167 327.622 327.044 326.388 325.698 324.959 324.236 323.503 322.726 321.901 321.048 320.171 319.245 318.227 316.998 315.581 …	24.9848	307.885	2	13.2075 14.3151;-3.68679 4.14573; 341.953 348.174; 316.478 321.366; 14 15	13.5113 14.4977;-3.6075 3.5566; 342.227 347.897; 316.326 320.815; 14 15	142
2	2	313;214;96;136	351.128 354.146 355.753 356.949 358.062 359.12 360.095 361.016 361.888 362.784 363.61 364.387 365.151 365.887 366.627 367.353 368.042 368.714 369.348 369.977 370.6 371.191 371.642 372.039 372.308 371.796 ;312.296 315.194 315.709 315.688 315.573 315.382 315.066 314.664 314.193 313.764 313.249 312.683 312.115 311.523 310.952 310.38 309.765 309.133 308.432 307.7 306.923 306.045 304.864 303.541 301.9…	24.789	324.578	1	11.1972 11.2253; 3.94661-3.27136; 362.314 358.354; 309.147 303.111; 12 12	11.4004 11.4152; 3.42655-2.78556; 362.196 358.781; 308.601 303.412; 12 12	143
2	2	313;214;96;136	358.918 356.971 356.06 355.881 355.792 356.024 356.549 356.85 357.332 357.919 358.568 359.198 359.852 360.519 361.176 361.882 362.669 363.48 364.331 365.004 365.456 365.829 366.332 366.948 367.646 368.405 369.178 369.949 370.738 371.559 372.44 373.455 374.446 375.522 376.692 377.953 379.301 380.879 382.697 384.019 ;237.247 239.226 241.291 242.747 244.132 245.255 246.129 247.184 248.076 248.864 24…	38.2341	520.43	2	10.1659 10.245 18.5525 25.554 26.3915; 4.90449-4.03283 0.18903 4.54688-4.11309; 361.542 368.393 370.251 371.559 378.363; 247.927 242.187 251.464 259.921 254.497; 11 11 19 27 27	9.70152 9.87342 18.0643 26.1924;-4.1646 3.66493-0.54483-4.09243; 368.14 362.295 370.596 378.21; 241.688 246.9 250.653 254.369; 11 11 19 27	146
2	2	313;214;96;136	367.285 369.439 372.266 373.371 374.461 375.537 376.354 377.206 378.092 379.007 379.864 380.376 380.796 381.122 381.393 381.613 381.772 381.807 381.76 381.936 382.38 382.913 383.484 384.08 384.624 385.066 385.373 385.775 386.134 386.473 386.785 387.046 387.242 387.394 387.593 387.57 387.402 387.115 386.11 384.492 ;298.105 299.278 300.491 300.202 299.809 299.324 298.572 297.789 296.971 296.108 295…	38.2404	524.506	1	10.8189 19.1482 25.6774 26.7502; 0.0808457 0.849935-2.93524 4.22882; 373.184 376.549 375.223 382.204; 289.987 282.345 274.672 276.782; 12 20 27 28	10.831 10.8426 19.4009 26.2913 27.143;-3.47261 2.60513 0.763736-3.24001 2.92158; 369.896 375.532 376.548 375.316 381.194; 288.639 290.914 282.078 273.842 275.865; 11 12 20 27 28	145
3	3	1;669;107;99	84.1203 86.2988 86.3025 85.8059 85.0683 84.3485 83.6523 82.9762 82.2979 81.5914 80.8402 80.0827 79.3193 78.5283 77.7195 76.8814 76.0124 75.1514 74.3085 73.4877 72.7071 71.9385 71.1392 70.2982 69.445 68.5718 67.6567 66.6809 65.7069 64.7643 63.6478 62.5298 61.4382 60.2091 57.8712 56.7394 ;751.267 747.74 745.842 744.745 744.045 743.336 742.613 741.876 741.156 740.488 739.889 739.293 738.698 738.133 …	34.8716	460.18	1	12.369 16.4237 20.6718;-3.50341 0.986509-3.98021; 71.9731 71.0499 64.6829; 747.661 741.674 743.315; 14 18 22	16.9346; 3.22142; 71.7702; 739.498; 18	1
3	3	11;150;71;65	34.423 35.3638 36.9606 38.3188 39.5704 40.7209 41.8243 42.8463 43.8059 44.7177 45.5828 46.4879 47.3745 48.2343 49.1266 49.9053 50.6656 51.4179 52.1554 52.8222 53.4455 54.0463 54.6429 55.1786 55.7218 56.282 56.8565 57.4541 58.0789 58.7036 59.3824 59.9512 60.0769 ;192.122 193.092 193.443 193.546 193.556 193.486 193.394 193.231 193.003 192.713 192.356 192.037 191.682 191.282 190.924 190.421 189.916 …	31.5054	414.362	0	17.7279 18.0667; 4.08415-3.96226; 49.8709 45.4779; 184.952 178.202; 19 19	17.751 18.284; 3.45368-4.29014; 49.5239 45.4646; 184.425 177.809; 19 19	3
3	3	12;112;65;63	36.4517 35.3478 35.4922 35.5889 35.7664 36.2059 36.8743 37.6218 38.4063 39.1314 39.9718 40.9404 42.0123 43.1536 44.4674 45.8785 47.2608 48.6056 49.9779 51.306 52.4174 53.4513 54.5466 54.8001 ;137.444 139.36 140.807 142.237 143.484 144.351 144.95 145.525 146.153 147.006 147.843 148.638 149.406 150.183 150.643 150.778 150.829 150.753 149.975 148.487 147.865 147.542 146.339 144.818 ;36.4517 38.18 39…	21.9501	231.02	0	10.1376 10.2694; 5.59016-1.86062; 41.3846 45.36; 147.305 141; 11 12	9.98541 10.0869; 4.91951-2.29821; 41.541 45.5005; 146.611 140.575; 11 12	4
3	3	13;643;72;84	39.513 39.2212 37.116 35.8117 35.2989 35.0111 35.0232 35.2459 35.5116 35.8634 36.2744 36.7434 37.2702 37.8102 38.3853 39.0342 39.6798 40.3176 40.9847 41.6804 42.4299 43.2065 43.9172 44.2133 44.2836 44.3366 44.4757 44.5856 44.7523 44.9878 45.2777 45.5773 45.8822 46.2143 46.5457 46.8621 47.1662 47.4615 47.8083 48.1912 48.8077 49.5344 50.4428 51.6415 53.4145 54.3763 ;666.277 666.53 668.395 669.963 6…	44.045	549.005	0	11.0726 11.2241 31.2612 31.6383; 3.61622-3.92984 3.04737-3.96888; 40.8717 47.3521 50.0462 56.5207; 677.547 673.678 695.147 692.401; 12 12 32 32	10.389 10.9912 30.925 31.2092;-3.74873 3.10745 1.68065-2.44207; 46.8146 41.2601 51.1077 54.9037; 673.152 677.209 694.223 692.589; 11 12 32 32	5
3	3	25;128;61;67	55.3062 52.6323 50.5758 49.5117 48.221 47.2643 46.9471 46.4754 46.2683 46.1273 46.1632 46.3437 46.5963 46.9605 47.4516 48.0462 48.5559 49.1307 49.6886 50.171 51.0382 52.1314 53.2373 54.4112 55.8856 57.6376 59.9959 ;149.548 150.143 150.889 151.797 152.754 153.839 155.049 156.318 157.645 159.01 160.382 161.733 163.052 164.312 165.494 166.591 167.664 168.672 169.65 170.627 171.428 172.108 172.755 17…	25.6866	350.961	0	12.7638 12.8449;-3.13715 4.15548; 58.5864 51.5533; 161.282 163.212; 13 14	12.5269 12.7331; 3.42102-4.41073; 52.183 59.8105; 162.718 160.929; 13 13	7
3	3	34;681;63;64	55.1606 54.896 55.4163 55.9464 56.5178 57.0525 57.5252 57.9581 58.3653 58.7696 59.1932 59.655 60.1586 60.7091 61.2807 61.8814 62.5176 63.1895 63.8681 64.5396 65.267 66.0747 66.9542 67.9168 69.0569 70.3179 71.6386 74.6636 ;706.898 709.608 710.974 712.213 713.107 713.799 714.387 714.895 715.372 715.845 716.327 716.823 717.344 717.889 718.48 719.099 719.731 720.365 721.018 721.695 722.335 722.917 72…	26.6399	300.656	0	12.8804 13.0909; 1.48134-2.13547; 64.6012 67.4052; 714.105 711.811; 14 14	13.0625;-0.865042; 66.4511; 712.65; 14	9
3	3	35;460;61;69	69.709 67.1928 65.2825 64.2682 63.3369 62.4497 61.5943 60.7655 59.9622 59.3765 58.8839 58.3766 57.9567 57.6257 57.3499 57.0994 56.8526 56.5898 56.4538 56.3785 56.367 56.4359 56.5673 56.7813 57.0059 57.3651 58.1004 62.2123 ;482.543 481.729 481.971 482.583 483.223 483.88 484.563 485.287 486.065 486.976 487.962 488.971 490.028 491.118 492.219 493.314 494.395 495.459 496.541 497.626 498.712 499.802 5…	26.8851	346.346	0	13.6324; 0.47325; 64.7619; 494.143; 14	13.2588; 0.847132; 64.5003; 493.684; 14	10
3	3	35;546;67;87	62.6146 64.7922 66.6599 68.1783 69.3916 70.1674 70.8908 71.5413 72.0146 72.3602 72.7459 73.1233 73.4033 73.5887 73.8438 74.0593 74.1878 74.3021 74.455 74.5992 74.7185 74.7201 74.5668 74.5071 74.4258 74.5989 74.9248 75.4714 76.0803 76.7262 77.1387 77.6099 78.0461 78.4079 78.7546 79.0747 79.3635 79.6398 79.8698 80.0785 80.2657 80.4178 80.4488 80.5499 80.536 80.3085 79.873 76.7536 ;611.241 611.149 6…	46.5692	658.203	0	12.9266 14.9808 15.27 18.7529 24.847 29.6762 33.7696 34.2213 39.1027 42.7645;-1.00104 4.43663-3.89312 3.64921 0.537817-2.41063-3.5729 3.55685-1.03533 0.272162; 64.369 70.1653 62.1767 70.2949 68.9091 67.5764 68.1315 74.8056 72.6129 75.3551; 598.379 597.772 595.395 594.033 587.212 581.673 577.251 579.8 573.43 570.659; 14 16 16 20 26 31 35 35 40 44	11.8989 15.2427 15.4175 25.0244 27.3002 33.3984 33.8395;-2.14061 3.91376-3.6342 0.831037-1.14319 2.73502-2.94982; 63.0237 69.7252 62.4644 69.229 67.9305 73.7267 68.7274; 599.289 597.387 595.317 587.089 584.371 580.188 577.446; 13 16 16 26 28 34 35	11
3	3	36;485;62;68	61.6149 59.111 58.5848 58.1203 57.8082 57.6464 57.6394 57.6906 57.785 57.9316 58.0555 58.2722 58.5998 58.8484 59.1572 59.5013 59.8551 60.2149 60.5882 60.9746 61.6607 62.2965 62.9258 63.6588 64.4692 65.3693 66.3626 67.344 71.7527 ;506.36 508.079 509.333 510.549 511.686 512.759 513.777 514.784 515.787 516.781 517.795 518.781 519.727 520.702 521.65 522.583 523.512 524.437 525.36 526.279 527.081 527.…	27.6853	359.048	0	14.3252 15.0367 25.0526; 3.41423-3.9531 0.48043; 63.733 70.8131 70.3449; 520.522 518.369 529.439; 15 16 26	4.89657 13.8295 14.4359; 0.138112 2.95185-2.39692; 63.2384 63.9823 69.1827; 510.595 519.892 518.501; 6 15 15	12
3	3	43;509;63;80	69.9506 67.5859 66.3784 65.8276 65.4576 65.1929 64.9308 64.9744 65.1213 65.2591 65.3936 65.6317 65.99 66.3814 66.7335 67.2217 67.7792 68.2719 68.6119 68.768 68.7574 68.5757 68.3324 68.0476 67.838 67.6284 67.4917 67.4529 67.482 67.5414 67.6647 67.7717 67.9604 68.2731 68.5956 69.0679 69.5985 70.1205 70.8927 74.0916 76.1503 ;531.134 531.607 533.086 534.338 535.537 536.709 537.885 538.944 539.946 540…	39.4161	525.399	0	10.7381 11.3032 25.9791 26.2025 34.3077; 2.80828-3.5976-3.89932 1.42827 1.91735; 70.6469 76.8853 79.4816 74.1648 73.8926; 541.422 539.861 555.37 555.777 563.966; 12 12 27 27 35	10.202 11.2733 25.9228 25.9317 32.0695; 3.31185-3.19016-3.79502 1.85321 1.28753; 70.009 76.4905 79.3754 73.7308 74.4267; 541.128 539.966 555.318 555.521 561.694; 11 12 27 27 33	13
3	3	52;667;61;62	78.9794 80.9805 82.595 83.6763 84.6068 85.3964 86.034 86.605 87.1362 87.6169 88.0708 88.4498 88.8411 89.2473 89.6767 90.0395 90.3384 90.6638 90.9357 91.1116 91.1808 91.2043 90.5596 90.0783 88.377 ;707.923 708.119 707.482 706.749 706.03 705.349 704.707 704.11 703.545 702.982 702.401 701.757 701.076 700.354 699.593 698.743 697.811 696.864 695.863 694.793 693.66 692.514 690.995 689.603 687.86 ;78.97…	22.9064	254.057	0	9.02817 11.4271; 1.54518-0.297914; 82.7431 82.3068; 700.265 697.26; 10 13	11.4934 12.0071;-3.07779 1.37491; 80.008 84.0266; 695.696 697.681; 13 13	14
3	3	76;508;66;73	101.659 99.6816 98.4236 97.8376 97.771 97.8119 97.9341 98.1306 98.3584 98.6742 99.0823 99.5935 100.134 100.702 101.356 101.992 102.573 103.102 103.521 103.769 103.985 104.357 104.835 105.333 105.848 106.45 107.231 108.082 109.047 110.027 110.976 112.006 113.591 115.701 118.088 ;530.001 531.887 533.495 534.825 535.952 537.06 538.148 539.208 540.252 541.24 542.16 543.004 543.808 544.58 545.303 546.…	33.7914	421.297	0	10.1974 10.8051 17.3205 23.9841 24.3019; 3.68436-4.20406-0.092139 2.8544-3.06921; 102.873 109.992 109.281 109.755 114.861; 540.796 537.344 545.286 552.86 549.841; 11 11 18 25 25	10.3108 11.2193 24.1936 24.7337; 2.23611-1.73067-3.00542 0.771424; 104.181 108.059 114.748 111.904; 540.164 538.931 549.787 552.33; 11 12 25 25	16
3	3	76;553;59;62	99.1716 100.24 102.699 104.116 105.451 106.567 107.554 108.314 109.099 109.916 110.651 111.328 111.875 112.323 112.712 113.052 113.353 113.609 113.674 113.643 113.498 113.014 110.283 ;593.513 593.309 593.863 593.68 593.406 592.939 592.353 591.6 590.858 590.131 589.344 588.516 587.607 586.643 585.654 584.65 583.639 582.62 581.514 580.373 579.183 577.81 575.24 ;99.1716 98.8044 97.6582 97.2175 97.30…	21.5493	241.508	0	11.9906 12.8062;-2.35352 2.71846; 103.652 108.489; 582.379 584.117; 13 14	12.3832;-0.298973; 105.637; 583.038; 13	17
3	3	82;538;59;60	106.641 108.038 110.886 112.304 113.193 114.11 114.979 115.713 116.378 117.01 117.655 118.205 118.65 119.04 119.381 119.638 119.82 119.98 120.048 119.685 118.558 ;575.619 576.247 577.095 576.895 576.311 575.761 575.199 574.563 573.897 573.223 572.57 571.842 571.019 570.134 569.189 568.15 567.026 565.868 564.62 562.989 560.87 ;106.641 104.625 104.315 103.863 103.986 104.243 104.486 104.855 105.375…	19.7143	206.919	0	9.39152 10.4244;-2.9857 0.0494295; 109.458 112.451; 566.697 567.829; 10 11	9.97122;-0.828846; 111.483; 567.633; 11	19
3	3	103;530;61;80	132.098 135.78 137.124 137.471 138.097 138.682 139.146 139.44 139.759 140.011 140.062 140.138 140.181 140.175 140.134 140.001 139.842 139.687 139.585 139.57 139.675 139.984 140.386 140.694 141.027 141.241 141.503 141.773 141.965 142.055 142.068 141.847 141.584 141.312 140.958 140.282 139.442 138.435 137.311 134.321 ;588.998 588.265 587.285 586.343 585.419 584.517 583.628 582.743 581.86 580.969 58…	38.5793	521.689	0	10.1005 10.6179 18.6749 26.4665 33.5937;-3.73845 3.75291 0.203538-0.162831 0.987437; 128.473 135.983 133.089 133.447 135.255; 578.708 578.901 570.553 562.77 555.784; 11 11 20 27 34	10.4553 10.4603 19.6773 27.1275 27.9427; 3.50808 0.288257-0.0618584-1.78459 2.36228; 135.718 132.516 132.866 131.925 136.143; 579.092 578.76 569.539 561.902 561.706; 11 11 21 28 29	21
3	3	107;566;71;75	128.724 128.579 128.283 128.303 128.56 128.832 129.099 129.599 130.073 130.523 130.997 131.522 132.078 132.643 133.245 133.894 134.548 135.193 135.927 136.797 137.441 137.816 138.219 138.663 139.147 139.666 140.22 140.808 141.378 142.057 142.752 143.439 144.136 144.937 145.76 146.509 147.551 148.857 153.242 ;589.572 590.276 592.282 593.876 595.153 596.38 597.56 598.38 599.162 599.907 600.587 601.…	37.6988	457.323	0	4.31366 11.1141 11.746 19.3643 27.5133 27.7539;-3.22254 3.1802-4.12283-1.13918-2.97718 3.60087; 133.891 134.556 140.364 142.896 149.195 144.328; 589.562 598.552 594.068 602.267 607.469 611.907; 5 12 13 20 28 29	10.8375 11.2134 27.5085 27.7499; 1.98138-3.80057-2.69645 2.09209; 135.237 139.699 148.973 145.416; 597.528 593.831 607.642 610.858; 12 12 28 29	23
3	3	113;613;63;66	138.388 136.409 135.309 134.549 134.078 133.996 133.846 134.205 134.655 135.154 135.632 136.11 136.674 137.298 137.922 138.628 139.348 140.063 140.753 141.506 142.315 143.181 144.372 145.808 147.929 150.638 ;635.238 636.683 638.119 639.461 640.751 641.953 643.253 644.371 645.46 646.525 647.591 648.643 649.623 650.541 651.437 652.254 653.042 653.817 654.601 655.331 656.009 656.627 656.973 657.096 …	24.5267	311.805	0	10.5666 11.134 17.602; 3.6051-5.30502-2.85975; 139.869 147.626 149.133; 646.549 642.128 648.66; 12 12 19	10.0639 10.6505; 3.33259-3.48381; 139.802 145.839; 645.941 642.725; 11 12	24
3	3	115;673;62;83	144.065 148.059 149.313 150.261 151.181 151.996 152.554 152.89 153.275 153.567 153.836 154.067 154.227 154.359 154.41 154.402 154.294 154.199 154.121 153.988 153.765 153.533 153.444 153.526 153.727 153.944 154.38 154.637 154.941 155.214 155.437 155.611 155.622 155.631 155.502 155.109 154.708 154.251 153.487 152.192 149.654 147.671 ;734.516 734.44 733.622 732.777 731.927 731.043 730.098 729.1 728.…	41.2533	607.158	0	14.1515 14.5405 22.3644 29.9664 30.4654 44.9302; 4.02352-3.91265-0.853209-4.87425 5.04136-2.6599; 149.542 141.631 145.15 141.897 151.81 143.766; 720.985 720.238 712.531 704.526 705.087 697.588; 15 15 23 31 31 38	3.6808 14.1564 22.9482 23.4673 23.6526 30.6896 33.7503 34.5307 36.0894;-2.23748-2.49709-0.521834-0.428867 2.42058-3.27415-0.806694-0.751991-1.01416; 142.32 143.028 145.529 145.659 148.514 143.565 146.358 146.451 146.309; 730.513 720.685 711.988 711.477 711.498 703.977 701.179 700.466 698.841; 5 15 24 24 24 31 34 35 37	25
3	3	118;636;62;80	150.119 145.416 144.41 144.105 143.148 142.357 141.845 141.405 140.915 140.4 140.199 140.004 139.877 139.847 139.885 140.072 140.349 140.492 140.519 140.508 140.497 140.342 140.016 139.802 139.712 139.561 139.493 139.485 139.505 139.541 139.692 139.904 140.21 140.821 141.374 142.174 143.728 148.115 ;657.141 657.404 658.283 659.249 660.136 661.035 661.966 662.912 663.864 664.83 665.851 666.889 667…	36.8096	555.121	0	3.26956 11.9413 12.176 18.771 26.3384 26.558;-3.10309 5.55242-4.79148 0.235838 4.09732-4.39951; 152.786 143.287 153.533 148.19 143.998 152.495; 660.486 668.017 669.476 675.565 683.138 683.356; 4 12 13 19 27 27	11.9854 12.2313 18.3472; 5.10638-3.54652 1.17654; 143.704 152.289 147.277; 668.295 669.406 675.085; 12 13 19	26
3	3	128;596;64;78	153.039 149.606 149.065 148.925 148.889 148.865 148.927 149.183 149.494 149.859 150.27 150.715 151.158 151.564 152.013 152.587 153.137 153.598 153.961 154.228 154.484 154.578 154.73 154.915 155.141 155.414 155.557 155.69 155.827 156.007 156.251 156.458 156.673 157.054 157.623 158.63 159.969 161.152 161.379 ;619.29 621.379 622.767 623.953 625.085 626.209 627.284 628.252 629.174 630.049 630.882 631…	37.0535	459.608	0	0.729288 9.03488 9.84674 17.3218 25.7981 26.1464;-0.465113 2.11488-3.80841-0.71965-3.6491 3.93813; 153.924 155.138 160.785 160.724 166.175 158.928; 619.647 628.263 626.302 634.836 642.143 644.419; 2 10 11 18 27 28	8.0749 8.76435 17.3575 25.3164 25.4065;-3.16998 2.67355 0.320121 1.53598-3.33048; 159.437 154.518 159.729 161.049 165.763; 625.04 628.27 635.141 643.049 641.833; 9 10 18 27 26	27
3	3	143;628;62;60	166.411 164.135 164.72 165.31 165.895 166.522 167.165 167.81 168.495 169.229 170.06 170.945 171.893 172.865 173.846 174.869 175.928 177.072 178.328 179.884 182.352 ;653.45 658.343 659.174 660.004 660.819 661.545 662.24 662.949 663.631 664.282 664.829 665.332 665.765 666.176 666.575 666.9 667.152 667.24 667.102 666.426 663.665 ;166.411 168.833 170.374 171.652 172.795 173.878 174.858 175.79 176.696…	19.8196	235.255	0	-0.431885 8.97463 9.38316;-1.21469-3.31724 1.95944; 167.601 175.189 172.518; 652.99 655.237 659.805; 1 9 10	8.81004 8.93139;-4.17216 2.06987; 175.545 172.062; 654.442 659.624; 9 9	28
3	3	157;640;62;64	183.669 180.904 180.947 181.078 181.235 181.501 181.935 182.442 182.915 183.358 183.888 184.568 185.328 186.038 186.617 187.123 187.792 188.689 189.852 193.849 ;664.462 666.826 668.003 669.109 670.192 671.207 672.118 672.988 673.882 674.791 675.628 676.347 677 677.681 678.452 679.279 680.015 680.619 681.061 679.682 ;183.669 186.821 188.265 189.283 190.045 190.679 191.281 191.925 192.63 193.359 19…	18.375	188.74	0	0.360229 1.08373 7.89008 8.11687; 2.1683-1.08085-2.30034 4.45688; 182.023 185.12 189.93 184.595; 665.929 664.477 669.607 673.761; 1 2 9 9	0.360229 7.43243 7.45581; 1.9565 4.50039-2.81797; 182.403 184.157 190.093; 666.084 673.232 668.952; 2 9 8	29
3	3	196;284;61;74	224.651 228.114 230.074 231.05 231.756 232.36 232.935 233.3 233.702 234.048 234.244 234.322 234.395 234.424 234.416 234.412 234.454 234.606 234.834 235.071 235.194 235.29 235.289 235.173 235.149 235.045 234.882 234.661 234.26 233.874 233.541 229.041 ;336.229 335.98 335.315 334.469 333.563 332.635 331.701 330.736 329.773 328.797 327.794 326.771 325.743 324.709 323.67 322.637 321.616 320.617 319.63…	30.7152	427.569	0	7.8547 10.3559 11.2128 15.4917 20.2844 20.3407; 1.3981-3.67107 3.20767 0.0120867 4.10935-3.66093; 227.146 222.47 229.404 226.767 231.349 223.618; 328.776 325.662 325.763 320.985 316.601 315.82; 9 11 12 16 21 21	12.2833 13.5364 16.0588 19.0448 23.7312 25.0483; 0.275068 0.396006 0.228876 0.481648 1.66036 0.952619; 226.672 226.926 227.04 227.635 229.317 228.831; 324.208 322.962 320.443 317.49 313.079 311.638; 13 14 17 20 24 26	30
3	3	200;313;68;71	222.83 221.727 221.147 220.961 221.191 221.519 221.873 222.251 222.655 223.182 223.775 224.384 224.994 225.612 226.216 226.811 227.428 228.058 228.598 229.134 229.589 230.049 230.566 231.161 231.742 232.326 232.944 233.617 234.326 235.116 235.994 236.983 238.178 240.296 242.938 ;335.961 337.515 339.431 340.99 342.141 343.18 344.165 345.094 345.972 346.714 347.388 348.043 348.69 349.323 349.96 350…	34.8765	415.931	0	11.8304 12.6106 18.0716 23.6986 24.0227; 3.59067-4.4645-0.0513373 3.54228-4.1027; 228.142 234.636 234.664 234.969 241.305; 346.452 341.616 348.895 355.65 351.361; 13 14 19 25 25	8.17638 12.2479 12.301 17.111 22.5409 23.8869 24.4507;-0.965797-2.39307 2.26471 0.150521-1.38989 2.43949 0.664663; 228.965 232.825 229.436 233.99 238.205 235.967 237.729; 340.674 342.704 345.899 348.182 351.772 355.145 354.542; 9 13 13 18 23 25 25	31
3	3	219;340;69;77	243.392 240.156 240.094 240.424 240.712 241.111 241.509 241.935 242.518 243.09 243.646 244.211 244.803 245.382 245.985 246.64 247.274 247.864 248.264 248.465 248.686 248.888 249.163 249.539 249.961 250.429 250.845 251.455 252.101 252.775 253.519 254.274 255.04 255.877 256.886 262.327 ;363.275 366.817 368.131 369.134 370.165 371.102 372.033 372.931 373.696 374.449 375.193 375.91 376.591 377.27 377…	34.7131	458.204	0	9.14015 9.35554 26.0334 26.7276; 3.00877-3.80227 3.85477-4.56226; 246.539 252.124 254.385 261.756; 372.311 368.406 387.14 383.018; 10 10 27 27	8.54128 8.81818 25.8178 25.991; 2.45188-3.44375 2.95682-3.1866; 246.666 251.504 254.939 260.204; 371.563 368.175 386.35 383.175; 9 9 27 27	33
3	3	235;327;73;81	262.034 258.533 257.831 257.463 257.443 257.468 257.462 257.43 257.434 257.785 258.058 258.408 258.792 259.28 259.811 260.426 261.13 261.851 262.609 263.397 264.283 265.137 265.624 265.781 266.117 266.639 267.213 267.811 268.437 269.13 269.945 270.72 271.498 272.21 273.029 273.99 274.957 275.896 276.898 278.04 279.47 282.552 ;349.942 351.969 353.238 354.417 355.485 356.534 357.592 358.665 359.745…	40.4419	511.19	0	12.8542 29.8965 30.2711;-0.310403-3.76581 2.86353; 266.457 277.714 273.309; 361.699 373.487 378.456; 13 30 31	12.4307 13.1635 29.5565 30.2784; 2.67017-1.10411-3.28011 2.41377; 263.514 267.281 277.131 273.634; 362.331 361.619 373.595 378.145; 13 14 30 31	34
3	3	236;372;64;75	262.509 258.319 257.769 257.538 257.478 257.535 257.6 257.725 257.91 258.201 258.552 258.942 259.393 259.971 260.452 260.895 261.289 261.61 261.834 261.923 262.082 262.305 262.559 262.755 263.059 263.554 264.13 264.664 265.353 266.109 266.91 267.74 268.704 270.04 274.158 ;395.038 396.405 397.694 398.858 399.957 401.006 402.046 403.049 404.011 404.911 405.774 406.612 407.423 408.189 408.995 409.82…	33.0213	446.802	0	-8.94302 8.61462 15.7952 23.2934 23.6707; 1.39929 4.28013-0.884403 3.6199-3.63548; 269.703 261.613 268.825 266.917 273.811; 400.543 403.828 408.808 417.43 415.124; 10 10 17 25 25	-8.91599 8.03924 15.4407 22.6896; 0.660635 3.3289-0.703654-0.0609953; 269.151 262.362 268.563 270.153; 401.034 403.158 408.508 415.557; 10 9 17 24	35
3	3	237;297;68;74	260.023 261.832 263.155 264.954 266.694 267.598 268.389 269.297 270.136 270.929 271.669 272.327 273.04 273.717 274.392 274.997 275.519 276.029 276.492 276.915 277.281 277.7 278.206 278.928 279.698 280.462 281.249 282.033 282.69 283.202 283.567 283.769 283.77 283.545 283.321 282.526 281.42 279.426 278.904 ;349.352 350.077 349.973 350.275 350.49 349.925 349.237 348.636 347.973 347.267 346.513 345.6…	36.8656	443.227	0	13.6001 14.015 20.971 27.6683 28.8227;-3.65301 3.7004-0.185405 3.93921-3.36653; 265.553 271.639 272.435 279.622 273.69; 336.78 340.924 332.853 329.215 324.822; 15 15 22 28 30	13.6051 14.6656 21.2518 27.6737 28.8434;-2.05086 1.95026-0.479979 1.80993-2.7629; 266.821 270.636 272.315 277.766 274.243; 337.76 339.35 332.464 328.171 325.063; 14 15 22 28 30	36
3	3	249;402;72;75	271.716 269.811 269.843 269.922 270.262 270.622 270.987 271.357 271.786 272.337 272.973 273.617 274.277 274.945 275.621 276.317 277.032 277.75 278.477 279.266 280.012 280.602 280.988 281.503 282.005 282.491 283.015 283.568 284.15 284.761 285.418 286.076 286.744 287.443 288.216 289.052 289.96 290.959 292.065 293.476 297.123 ;424.887 427.662 429.027 430.323 431.33 432.305 433.266 434.216 435.109 43…	39.5373	508.427	0	10.7763 11.1181 19.9465 28.255 28.366; 2.65591-4.06496-0.215453-4.04398 3.55877; 277.238 282.357 285.303 293.463 287.751; 434.339 429.97 439.327 443.278 448.297; 12 12 21 29 29	10.5308 10.6299 19.3319 27.7106 28.1795; 2.38207-3.90259-0.197451-2.3473 3.2793; 277.246 281.903 284.916 291.818 287.842; 433.947 429.726 438.865 443.965 447.974; 11 12 20 29 29	38
3	3	259;362;60;65	284.33 280.88 279.986 280.003 280.105 280.242 280.375 280.7 281.141 281.545 281.975 282.425 282.857 283.306 283.782 284.366 285.071 285.814 286.533 287.387 288.356 289.568 291.521 294.118 ;384.733 386.936 388.437 389.535 390.605 391.664 392.73 393.705 394.626 395.563 396.493 397.419 398.364 399.314 400.262 401.164 401.999 402.803 403.608 404.32 404.946 405.413 405.43 403.913 ;284.33 288.547 289.6…	23.8265	269.531	0	11.1868 11.5372;-2.07609 2.27383; 290.984 287.157; 393.92 396.017; 12 12	10.9167 11.9693;-2.43174 1.64693; 291.199 287.903; 393.528 396.152; 12 13	39
3	3	264;280;61;74	291.597 292.526 294.916 297.22 297.595 298.813 299.85 300.547 301.191 301.625 301.934 302.23 302.441 302.551 302.662 302.702 302.524 302.416 302.383 302.409 302.503 302.616 302.863 303.09 303.219 303.173 302.975 302.697 302.312 301.752 300.916 299.954 298.785 295.954 295.652 ;332.27 332.413 332.214 331.971 331.027 330.329 329.511 328.525 327.471 326.329 325.148 323.971 322.798 321.639 320.51 319.…	32.3078	428.956	0	14.3591 14.8412 17.9834 22.1669 22.272;-3.54553 2.31393 0.27132 4.07829-2.57434; 291.161 297.038 295.189 299.295 292.662; 318.303 318.144 314.896 311.015 310.474; 16 16 19 23 24	14.2447 14.4796 18.3545 22.4107; 3.05679-3.76742 0.818689-2.93182; 297.747 290.946 295.759 292.312; 318.781 318.171 314.577 310.317; 16 16 20 24	40
3	3	270;383;60;65	294.267 291.077 290.659 290.805 291.042 291.318 291.597 291.948 292.372 292.776 293.18 293.592 293.951 294.313 294.694 295.15 295.63 296.209 296.772 297.331 297.897 298.474 299.088 299.748 304.041 ;406.468 408.604 410.08 411.179 412.202 413.179 414.135 415.027 415.856 416.685 417.507 418.324 419.173 420.023 420.858 421.641 422.384 423.04 423.654 424.218 424.735 425.222 425.704 426.204 425.172 ;29…	24.0358	256.889	0	10.496 10.5193;-2.25601 1.46949; 301.695 298.277; 414.216 415.698; 12 11	8.88534 10.2238 12.9844; 0.809517-2.2457 2.77987; 298.194 301.536 298.161; 414.057 413.894 418.607; 10 11 14	42
3	3	274;427;85;72	295.799 294.984 295.438 295.977 296.579 297.273 298.001 298.736 299.523 300.323 301.137 301.97 302.824 303.659 304.66 305.662 306.618 307.632 308.693 309.741 310.793 311.881 312.925 313.814 314.524 315.19 315.84 316.483 317.133 317.775 318.455 319.151 319.877 320.657 321.477 322.296 323.214 324.115 325.018 325.944 326.916 327.903 328.931 330.003 331.133 332.266 335.742 ;452.188 455.462 456.804 45…	45.7835	610.009	0	11.8043 12.8083 32.3213 32.537;-3.90111 2.52597-3.2888 2.72206; 308.135 305.848 326.284 323.195; 453.692 459.806 463.711 468.872; 13 13 33 33	11.8043 12.5544 32.0677 32.2234;-3.42736 2.08801-3.25578 2.05679; 307.962 305.86 326.054 323.294; 454.137 459.304 463.601 468.143; 13 13 33 33	43
3	3	282;402;66;62	306.387 304.304 304.778 305.256 305.782 306.383 307.017 307.686 308.396 309.141 309.892 310.612 311.28 311.905 312.479 312.96 313.376 313.747 314.093 314.453 314.949 315.597 316.439 317.679 319.858 321.519 ;426.516 430.749 431.705 432.673 433.579 434.383 435.155 435.89 436.565 437.171 437.719 438.231 438.712 439.129 439.485 439.826 440.126 440.39 440.635 440.887 441.147 441.487 441.927 442.389 44…	23.7349	283.123	0	9.87475 11.0915;-2.48215 2.31887; 315.691 314.061; 429.993 434.67; 11 12	9.72643 10.3178;-3.36221 1.77452; 316.047 313.739; 429.175 433.802; 11 11	44
3	3	284;204;63;73	309.339 310.188 312.629 313.759 315.644 316.881 317.507 318.116 318.724 319.326 319.843 320.381 320.887 321.333 321.715 322.039 322.241 322.413 322.658 322.97 323.281 323.634 323.992 324.341 324.648 324.892 325.03 325.087 324.988 324.789 324.611 323.992 323.255 321.421 320.09 ;256.217 256.322 256.33 255.746 255.476 254.882 253.997 253.096 252.196 251.299 250.377 249.47 248.556 247.618 246.652 245…	33.4449	424.388	0	13.4201 16.2966 17.441 29.3978;-1.97903 1.20323 0.361561 1.05294; 312.415 316.349 315.858 320.196; 243.307 241.695 240.356 229.207; 15 17 18 30	13.9089 14.4933 17.8549 21.2551 22.3808;-1.78253 2.49 0.00317546 1.41242-2.71753; 312.777 316.964 315.631 317.932 314.44; 242.941 243.991 239.86 237.063 234.594; 15 15 19 22 23	45
3	3	287;233;69;67	308.497 308.364 307.883 308.166 308.644 309.157 309.68 310.165 310.656 311.191 311.79 312.403 313.036 313.7 314.383 315.066 315.781 316.543 317.259 317.989 318.772 319.579 320.44 321.303 322.335 323.509 324.686 325.807 327.087 328.312 329.523 330.715 332.201 333.246 334.251 ;256.165 257.617 259.956 261.266 262.313 263.299 264.247 265.207 266.108 266.907 267.592 268.239 268.854 269.442 270.033 270…	33.1619	391.897	0	5.21178 17.1631;-1.01094 0.244422; 313.001 321.573; 258.425 267.016; 6 18	13.2283 17.0784 20.0242; 2.95564 0.133695-3.00889; 316.88 321.59 325.895; 266.272 266.877 266.627; 14 18 21	46
3	3	297;189;70;63	318.477 318.987 320.223 321.441 322.616 323.841 325.019 326.221 327.468 328.701 329.897 331.07 332.163 333.206 334.237 335.307 336.28 337.246 338.165 338.973 339.729 340.426 341.074 341.659 342.23 342.803 343.379 344.009 344.699 345.429 345.827 ;225.144 226.552 227.967 229.186 229.93 230.632 230.759 230.777 230.822 230.705 230.428 230.1 229.608 229.07 228.584 228.249 227.768 227.353 226.941 226.4…	29.4288	369.002	0	0.409088 14.4102 14.5626; 4.0675 1.57893-1.84545; 320.196 332.573 331.431; 229.207 222.779 219.546;NaN 15 16	4.48225 13.8503 14.4376 17.426 21.8734; 1.40534-2.49912 1.40375 1.83313-1.08534; 323.185 330.713 332.549 335.605 338.213; 226.056 219.106 222.602 221.616 216.927; 6 15 15 19 23	47
3	3	301;254;60;69	328.187 329.105 330.669 331.898 333.237 334.483 335.605 336.454 337.059 337.524 337.907 338.204 338.362 338.487 338.615 338.684 338.874 339.111 339.243 339.242 339.124 338.939 338.673 338.346 337.93 337.36 336.418 335 332.957 ;301.809 301.741 301.115 300.408 299.728 299.011 298.231 297.344 296.364 295.329 294.262 293.172 292.063 290.966 289.892 288.837 287.825 286.84 285.861 284.883 283.905 282.9…	27.3398	333.315	0	10.3188 11.2808 13.2946 13.4169; 3.2207-1.85907-2.63921 2.45105; 333.773 328.871 328.285 333.365; 292.51 290.797 288.768 289.113; 11 12 14 15	13.9326;-0.967886; 329.984; 288.326; 15	48
3	3	303;416;64;63	328.499 327.123 326.68 325.464 323.943 323.717 323.935 324.653 325.32 326.035 326.872 327.78 328.675 329.558 330.414 331.288 332.115 332.919 333.732 334.608 335.524 336.394 337.242 338.345 339.824 343.368 ;436.838 438.183 439.325 440.77 442.445 443.807 445.12 446.259 447.441 448.588 449.623 450.551 451.428 452.251 453.038 453.748 454.453 455.139 455.779 456.322 456.8 457.315 457.845 458.094 457.9…	24.8527	291.648	0	12.2063 12.587;-2.69389 2.18536; 335.995 332.913; 444.901 448.703; 13 13	12.1269 12.4288; 2.35974-2.6326; 332.459 336.114; 448.513 445.099; 13 13	49
3	3	307;279;67;63	328.541 328.82 329.43 330.136 330.83 331.521 332.215 332.865 333.489 334.097 334.695 335.311 335.941 336.588 337.253 337.927 338.595 339.254 339.919 340.597 341.32 342.092 342.925 343.923 344.95 346.053 347.373 349.145 351.792 ;305.171 307.398 308.845 309.946 311.024 311.965 312.701 313.388 313.995 314.537 315.044 315.484 315.897 316.291 316.677 317.072 317.501 317.966 318.442 318.924 319.377 319…	27.7406	335.799	0	6.8177 13.596 13.9957;-0.680012 2.17207-3.23647; 335.312 339.891 343.149; 306.286 311.855 307.52; 8 14 15	13.5818 13.8469; 3.09896-3.31901; 339.372 343.068; 312.623 307.371; 14 15	50
3	3	308;395;75;71	329.785 328.62 328.713 329.073 329.566 330.055 330.52 330.997 331.606 332.253 332.928 333.625 334.353 335.121 335.938 336.838 337.728 338.656 339.651 340.686 341.665 342.533 343.24 343.764 344.349 345.014 345.652 346.277 346.923 347.597 348.284 349 349.709 350.449 351.35 352.295 353.299 354.393 355.41 356.763 360.215 ;418.927 421.163 422.759 423.932 424.87 425.786 426.712 427.602 428.305 428.969 …	39.7841	473.11	0	11.6604 12.158 28.9604 29.5353;-3.16774 2.77086-3.28119 3.46104; 340.682 337.107 354.461 350.235; 422.932 427.699 433.531 438.816; 12 13 30 30	11.4321 11.9584 28.7796 28.7964;-3.06687 2.83669 3.55459-3.68357; 340.445 336.914 349.635 354.606; 422.855 427.617 438.376 433.114; 12 12 29 30	51
3	3	315;450;72;67	338.142 335.702 336.096 336.739 337.354 337.951 338.568 339.241 339.94 340.652 341.375 342.104 342.855 343.633 344.413 345.217 346.09 346.969 347.822 348.693 349.519 350.271 351.016 351.729 352.44 353.176 353.946 354.711 355.463 356.287 357.124 357.987 358.984 360.137 363.417 ;475.224 478.518 479.762 480.559 481.391 482.249 483.072 483.805 484.498 485.172 485.83 486.478 487.096 487.68 488.279 488…	33.668	429.67	0	-20.9984-13.4885 14.7619 17.9718;-3.85935-0.177732 3.8679-0.347337; 358.167 351.396 347.624 352.697; 482.612 477.702 485.743 483.907; 23 15 16 19	17.4691 21.4494 21.7978;-0.918591-3.87862 3.51375; 352.551 357.773 353.475; 483.16 483.003 489.035; 19 23 23	52
3	3	324;433;64;60	346.317 344.743 345.335 346 346.699 347.416 348.15 348.901 349.692 350.458 351.231 352.068 352.901 353.715 354.496 355.288 356.075 356.854 357.691 358.566 359.548 360.568 361.683 365.121 ;456.948 461.469 462.438 463.285 464.066 464.806 465.506 466.161 466.734 467.333 467.906 468.364 468.815 469.277 469.771 470.229 470.684 471.148 471.537 471.885 472.117 472.333 472.465 469.384 ;346.317 349.401 35…	22.9034	266.273	0	9.07382 11.6126 11.6333; 2.82-1.31019 1.96284; 352.553 356.942 355.232; 463.927 461.832 464.623; 10 12 12	11.8911;-2.82504; 357.978; 460.693; 12	54
3	3	330;267;91;79	396.15 393.557 391.948 390.64 389.633 388.81 388.113 387.452 386.813 386.172 385.557 384.967 384.402 383.868 383.465 383.003 382.476 381.915 381.374 380.769 380.242 379.723 379.285 378.929 378.602 378.313 378.228 378.032 377.84 377.854 378.23 378.888 380.085 380.362 381.392 ;288.625 287.906 288.245 288.717 289.311 289.968 290.66 291.345 292.021 292.688 293.372 294.084 294.833 295.628 296.525 297.…	33.2613	401.295	1	11.5735 14.2601 14.819;-4.05109 1.45443-1.35935; 394.206 388.145 390.372; 300.983 300.419 302.226; 13 15 16	14.4645 14.8642;-1.56651 1.86507; 390.722 387.503; 302.009 300.754; 15 16	55
3	3	330;267;91;79	350.446 350.434 351.383 352.342 353.301 354.267 355.253 356.265 357.299 358.348 359.406 360.469 361.532 362.593 363.643 364.681 365.703 366.711 367.698 368.659 369.589 370.49 371.375 372.248 373.11 373.97 374.835 375.713 376.644 377.638 378.676 379.787 381.05 ;316.436 319.027 320.362 321.069 321.964 322.761 323.366 323.781 324.035 324.172 324.263 324.252 324.204 324.145 324.026 323.9 323.79 323.7…	31.7748	398.506	2	15.8112 17.5916 17.9585; 0.0346735 3.73534-3.83667; 365.194 367.27 367.002; 316.175 319.723 312.147; 16 18 19	13.449 15.515; 2.02977 1.30755; 362.956 365.001; 318.332 317.467; 14 16	56
3	3	332;330;62;66	355.781 355.681 353.927 353.523 353.378 353.345 353.515 353.691 353.893 354.19 354.477 354.737 354.97 355.311 355.656 356.001 356.454 356.936 357.347 357.784 358.267 358.792 359.347 359.972 360.627 361.321 362.139 363.812 366.589 ;352.258 352.369 354.94 356.489 357.841 359.091 360.148 361.146 362.066 362.871 363.649 364.427 365.217 365.952 366.695 367.439 368.126 368.79 369.468 370.119 370.745 37…	27.449	341.359	0	12.2865 12.4265; 2.81173-2.96249; 359.754 365.01; 362.983 360.589; 13 13	11.7483 12.1067; 2.46116-3.20765; 359.834 365.091; 362.346 360.194; 12 13	57
3	3	335;309;63;64	356.884 358.764 360.147 361.675 363.027 364.251 365.406 366.421 367.499 368.54 369.497 370.357 371.199 372.025 372.839 373.644 374.403 375.152 375.825 376.421 377.033 377.305 377.612 377.833 377.464 376.979 376.628 375.597 374.525 ;349.721 351.507 351.81 352.316 352.498 352.405 352.121 351.572 351.055 350.443 349.701 348.843 347.975 347.102 346.226 345.344 344.419 343.481 342.478 341.42 340.379 3…	27.5993	327.849	0	9.34365 12.6725 12.7956; 1.64029 2.96197-3.18128; 365.504 368.885 364.389; 345.653 343.966 339.778; 10 14 14	13.1704 13.2543; 3.10219-2.38305; 369.324 365.29; 343.685 339.968; 14 14	58
3	3	338;390;119;73	433.562 434.845 434.849 434.517 433.998 433.269 432.52 431.74 430.851 429.977 429.09 428.173 427.25 426.339 425.44 424.557 423.626 422.682 421.72 420.646 419.588 418.531 417.406 416.188 414.944 413.67 411.141 ;437.933 434.743 432.923 431.585 430.472 429.655 428.837 428.054 427.468 426.867 426.306 425.831 425.394 424.958 424.511 424.037 423.646 423.264 422.888 422.719 422.512 422.31 422.266 422.45…	25.5655	338.063	1	11.1 11.3214;-2.07319 2.32429; 423.106 424.931; 434.525 430.518; 12 12	12.1276 12.218;-1.01664 2.80812; 422.701 424.265; 433.146 429.655; 13 13	59
3	3	338;390;119;73	359.095 359.077 359.653 360.431 361.242 362.064 362.866 363.629 364.38 365.12 365.835 366.59 367.379 368.17 368.974 369.812 370.702 371.646 372.637 373.638 374.676 375.752 376.882 378.06 379.258 380.46 381.653 382.831 383.969 385.056 386.1 387.132 388.16 389.191 390.244 391.295 392.35 393.415 394.479 395.533 396.577 397.614 398.645 399.664 400.665 401.653 402.623 403.583 404.537 405.49 406.45 407…	53.8052	750.934	2	14.786 14.9322 39.7291 39.9387;-3.56857 3.26529-3.55353 2.05537; 374.627 372.378 397.861 397.725; 418.273 424.728 422.991 428.602; 16 16 41 41	14.3576 14.7085 40.8775;-3.91193 3.16755-0.479723; 374.345 372.203 398.805; 417.802 424.558 426.105; 16 16 42	60
3	3	338;416;61;58	360.625 359.518 360.194 360.91 361.648 362.411 363.178 363.97 364.8 365.672 366.578 367.53 368.521 369.537 370.577 371.623 372.78 374.049 376.566 ;441.708 445.863 446.892 447.774 448.543 449.197 449.823 450.389 450.873 451.269 451.598 451.831 451.987 452.097 452.163 452.234 452.042 451.584 447.862 ;360.625 361.814 363.388 364.567 365.775 366.856 367.907 368.94 369.965 370.96 371.883 372.782 373.6…	17.854	203.656	0	3.55404 9.56776 10.0214; 0.315656-2.07298 3.3973; 363.261 369.751 368.078; 442.927 442.873 448.105; 4 10 11	9.82123 10.2821;-2.9759 1.78056; 370.343 368.921; 442.146 446.701; 11 11	61
3	3	342;352;106;84	367.657 364.519 363.445 363.194 363.088 363.484 363.784 364.061 364.369 364.702 365.129 365.638 366.187 366.741 367.257 367.694 368.118 368.64 369.173 369.725 370.338 371.012 371.694 372.418 373.154 373.897 374.714 375.767 377.133 378.562 381.192 ;375.023 377.151 378.755 379.969 381.138 382.069 383.059 384.065 385.058 386.037 386.961 387.831 388.673 389.509 390.367 391.278 392.21 393.101 393.989 …	28.8438	377.842	2	14.7124 14.8131 18.5377;-2.16088 2.15271-4.33397; 376.453 372.591 380.046; 386.928 388.851 388.909; 16 16 19	10.7953 15.5644; 3.31924-1.32543; 369.853 376.022; 386.104 387.963; 12 17	63
3	3	346;440;65;57	367.481 368.385 369.403 370.415 371.379 372.317 373.256 374.2 375.155 376.126 377.12 378.137 379.173 380.222 381.281 382.349 383.406 384.448 385.476 386.468 387.419 388.312 389.164 389.892 390.089 ;469.558 472.934 473.815 474.701 475.276 475.603 475.843 475.985 476.045 476.031 476.046 476.068 476.034 475.91 475.737 475.568 475.305 474.986 474.671 474.242 473.701 472.967 472.137 470.587 467.209 ;3…	23.9325	280.798	0	11.5063;-0.397853; 378.186; 468.331; 12	5.2766 10.8174;-1.51618-1.87596; 371.852 377.443; 467.618 466.88; 6 11	65
3	3	348;82;68;71	371.472 369.037 368.955 369.02 369.113 369.21 369.576 369.985 370.422 370.92 371.477 372.064 372.674 373.296 373.934 374.59 375.206 375.758 376.25 376.687 377.078 377.781 378.504 379.231 379.995 380.788 381.592 382.568 383.54 384.529 385.616 386.845 388.193 390.035 391.667 393.358 ;105.665 108.918 110.176 111.279 112.324 113.338 114.099 114.84 115.575 116.277 116.947 117.608 118.267 118.934 119.6…	34.1639	435.548	0	9.59464 10.5741 15.1185 16.4115 21.8799 22.5397; 4.16939-4.07807-1.15586 0.276285 4.55513-3.49618; 374.406 381.499 381.914 381.36 381.492 387.997; 115.084 110.763 116.375 118.228 125.533 120.749; 11 12 16 18 23 24	9.57569 10.7757 15.0706 21.2248 22.1246 22.1729; 2.96419-1.94326-0.45571 3.11638 2.97507-3.26361; 375.343 379.946 381.293 382.08 382.823 387.462; 114.326 112.241 116.702 124.043 124.648 120.475; 11 12 16 23 24 23	66
3	3	353;301;64;59	374.476 375.22 376.3 377.367 378.412 379.469 380.559 381.646 382.722 383.776 384.825 385.865 386.9 387.911 388.91 389.898 390.857 391.783 392.655 393.492 394.261 394.362 ;331.841 333.586 335.456 336.861 337.476 337.789 338.129 338.297 338.338 338.259 338.197 338.137 338.055 337.834 337.544 337.197 336.713 336.103 335.273 334.327 333.081 328.719 ;374.476 374.746 375.578 376.418 377.243 378.068 378…	20.8793	253.265	0	12.4878 12.5692; 2.63638-3.19067; 386.58 385.78; 332.887 327.115; 13 13	12.129 12.3855; 1.2917-3.38245; 386.022 385.569; 331.612 326.953; 13 13	68
3	3	369;432;62;61	391.18 392.763 394.243 395.587 396.779 397.875 398.899 399.867 400.753 401.658 402.522 403.327 404.078 404.847 405.628 406.417 407.199 407.956 408.685 409.366 409.801 410.16 410.301 409.927 409.538 409.633 409.113 ;470.004 471.217 471.455 471.547 471.502 471.394 471.232 471.008 470.66 470.296 469.833 469.245 468.545 467.828 467.096 466.347 465.569 464.746 463.886 462.98 461.844 460.678 459.35 457…	25.0773	261.534	0	12.7691;-0.24051; 400.403; 462.122; 14	12.3501 12.7431; 1.60504-1.59502; 401.232 399.528; 463.824 461.088; 13 14	69
3	3	374;253;68;63	399.004 400.836 402.36 403.441 404.424 405.363 406.285 407.198 408.084 408.946 409.797 410.663 411.563 412.498 413.448 414.359 415.214 416.017 416.793 417.581 418.378 419.112 419.561 418.45 ;288.429 291.345 292.035 291.98 291.795 291.559 291.316 291.078 290.812 290.507 290.154 289.778 289.407 289.049 288.667 288.175 287.562 286.868 286.151 285.487 284.857 284.109 282.806 278.8 ;399.004 397.529 39…	22.0996	248.296	0	9.21916 10.0942;-2.82918 4.06917; 406.147 409.158; 281.462 287.731; 11 11	9.26819 9.98632;-2.88698 2.75815; 406.176 408.641; 281.392 286.521; 11 11	70
3	3	374;299;64;59	394.582 395.065 395.977 396.874 397.798 398.773 399.775 400.791 401.802 402.799 403.783 404.748 405.694 406.622 407.533 408.436 409.346 410.277 411.254 412.269 413.33 414.433 415.563 416.693 ;328.427 330.347 331.268 332.715 334.066 334.916 335.555 335.941 336.263 336.527 336.611 336.641 336.599 336.532 336.455 336.363 336.176 335.864 335.28 334.615 333.825 332.884 331.822 329.798 ;394.582 395.257…	22.4046	260.947	0	10.2483 10.4851;-3.22418 1.77746; 404.742 404.888; 325.521 330.526; 11 11	10.1139 10.2343;-3.33742 2.01175; 404.61 404.633; 325.405 330.756; 11 11	71
3	3	388;428;65;59	409.55 409.844 410.746 411.704 412.658 413.614 414.573 415.539 416.529 417.529 418.534 419.542 420.547 421.551 422.57 423.578 424.582 425.593 426.621 427.659 428.699 429.79 431.208 431.227 ;456.524 461.324 462.257 462.769 463.307 463.793 464.246 464.661 464.92 465.122 465.281 465.397 465.507 465.575 465.44 465.364 465.298 465.133 464.782 464.315 463.845 462.897 458.693 458.648 ;409.55 410.817 411…	22.231	281.194	0	10.5749 10.8243;-3.26445 2.65377; 420.216 419.96; 454.36 460.278; 11 11	10.5725 10.8278;-3.44913 2.80459; 420.229 419.951; 454.176 460.428; 11 11	72
3	3	392;277;70;73	416.673 420.436 421.571 422.519 423.426 424.242 425.012 425.746 426.442 427.121 427.754 428.337 428.89 429.446 429.999 430.357 430.743 431.198 431.633 432.252 432.973 433.601 434.208 434.826 435.398 435.975 436.526 437.052 437.574 438.094 438.598 439.072 439.462 439.844 440.22 438.374 ;326.988 329.23 328.822 328.275 327.706 327.094 326.466 325.818 325.141 324.444 323.702 322.91 322.082 321.247 32…	36.0468	433.403	0	11.4847 11.6537 18.9904 26.0421 26.8779;-3.45463 3.34896-0.276745-3.98064 3.34918; 419.221 424.824 426.079 428.073 433.782; 317.097 320.96 312.836 304.756 309.431; 11 11 18 26 26	11.4963 11.6915 19.0557 27.2744; 2.72466-4.10991-0.0871643 3.64395; 424.227 418.812 426.276 434.249; 320.72 316.545 312.879 309.392; 11 11 19 27	73
3	3	405;354;83;75	427.675 428.627 429.99 431.039 432.119 433.184 434.244 435.298 436.344 437.392 438.413 439.424 440.444 441.492 442.574 443.668 444.772 445.88 446.967 448.003 448.986 449.944 450.898 451.797 452.601 453.523 454.687 455.943 457.15 458.262 459.283 460.216 461.097 461.923 462.635 463.304 463.947 464.489 464.977 465.407 465.753 466.036 466.289 466.478 466.657 466.764 466.694 466.147 464.37 ;401.662 40…	47.4823	633.261	0	12.3409 12.3752 34.9981 35.6379; 2.68171-2.78603-3.16997 3.75587; 439.741 438.401 454.541 460.45; 401.428 396.127 384.249 387.918; 13 13 36 36	12.1964 12.8793 34.9871 35.6379; 1.82506-3.6436-3.96115 3.56905; 439.386 438.651 453.904 460.393; 400.635 395.175 383.78 387.678; 13 14 36 37	74
3	3	405;453;76;63	427.166 427.779 429.99 431.251 432.413 433.445 434.462 435.452 436.418 437.357 438.27 439.155 440.024 440.895 441.781 442.695 443.617 444.581 445.589 446.632 447.704 448.754 449.797 450.843 451.883 452.9 453.883 454.834 455.804 456.674 457.529 458.343 459.07 459.719 460.342 460.929 460.892 460.751 ;489.633 490.272 493.444 494.073 494.48 494.565 494.637 494.643 494.589 494.457 494.246 493.928 493.…	36.2095	481.493	0	3.53332 10.125 10.2064 15.1922 21.6966 22.1133;-3.05063-3.98945 1.57105-0.73178 3.70844-4.57599; 429.146 435.396 437.129 441.221 448.943 446.475; 485.714 482.532 487.816 484.203 486.505 478.586; 4 11 11 16 23 23	10.4146 10.4462 15.6917 21.9433 22.0121; 0.988226-4.20679-1.15618 3.00885-4.41191; 437.188 435.487 441.605 448.933 446.437; 487.182 482.274 483.649 485.763 478.775; 12 11 17 23 23	75
3	3	410;431;65;60	432.561 431.94 432.172 432.413 433.059 433.765 434.549 435.381 436.244 437.14 438.084 439.029 439.961 440.872 441.797 442.711 443.62 444.544 445.512 446.531 447.628 448.914 450.462 452.4 ;456.302 458.903 460.592 462.29 463.27 464.19 465 465.742 466.429 467.041 467.52 467.948 468.333 468.683 468.915 469.086 469.201 469.248 469.217 469.138 469 468.631 467.911 466.303 ;432.561 434.545 436.104 437.25…	22.4665	266.076	0	2.59273 13.096 13.3505; 0.672701-3.10694 2.46704; 434.229 445.387 443.629; 457.974 458.984 464.28; 3 14 14	12.3928 13.1789;-3.41405 1.3622; 444.993 443.864; 458.492 463.187; 13 14	76
3	3	411;247;64;75	437.574 442.334 443.192 443.973 444.743 445.416 446 446.474 447.001 447.422 447.759 448.056 448.28 448.451 448.609 448.818 449.117 449.496 449.968 450.548 451.097 451.582 452.005 452.375 452.732 452.965 453.117 453.215 453.271 453.197 452.895 452.138 450.501 449.077 ;298.834 300.261 299.539 298.782 298.02 297.223 296.394 295.524 294.675 293.785 292.86 291.914 290.934 289.93 288.921 287.936 286.99…	32.2039	421.089	0	8.81759 9.09404 15.2406 20.9642 22.1305; 3.60731-3.36592 0.292711 2.83434-1.82576; 443.82 437.351 442.937 447.32 443.426; 291.985 289.368 284.837 280.427 277.621; 10 10 16 22 23	8.83536 8.83753 15.4986 21.3711;-2.20484 2.55215 0.551098-3.06937; 438.356 442.834 443.262 441.971; 290.004 291.61 284.675 277.897; 10 10 17 22	77
3	3	414;408;68;59	435.953 435.994 436.815 437.702 438.632 439.598 440.598 441.62 442.655 443.699 444.75 445.801 446.85 447.893 448.926 449.945 450.947 451.927 452.888 453.832 454.762 455.683 456.619 457.582 458.591 459.504 ;436.701 440.236 441.77 442.762 443.525 444.1 444.476 444.744 444.925 445.039 445.084 445.126 445.16 445.178 445.212 445.171 445.078 444.951 444.71 444.454 444.189 443.914 443.387 442.621 441.5 …	24.3351	311.128	0	11.4332;-0.208536; 447.215; 437.283; 13	10.768 11.2001; 2.26519-2.67272; 446.456 447.072; 439.73 434.811; 12 12	78
3	3	422;307;61;67	447.807 449.117 450.956 452.576 454.044 455.228 456.381 457.284 457.969 458.578 459.212 459.765 460.141 460.491 460.784 461.126 461.446 461.632 461.793 461.956 461.987 461.877 461.683 461.41 460.978 460.553 458.861 456.506 ;351.738 352.34 352.181 351.913 351.554 351.018 350.418 349.643 348.726 347.757 346.791 345.792 344.731 343.675 342.615 341.586 340.562 339.505 338.451 337.406 336.329 335.221 …	26.1541	338.698	0	13.3399 13.3579; 3.60865-3.00819; 456.39 450.068; 341.08 339.129; 15 14	13.3358 13.3677;-3.44884 2.3959; 449.64 455.239; 339.021 340.699; 14 15	79
3	3	425;331;63;66	450.085 448.005 447.101 446.624 446.367 446.382 446.416 446.596 446.867 447.155 447.619 448.103 448.617 449.167 449.76 450.37 450.99 451.633 452.309 453.088 453.927 454.841 455.828 456.55 457.669 459.148 460.789 462.473 464.328 464.625 ;352.915 354.656 356.134 357.417 358.629 359.751 360.902 362.016 363.112 364.221 365.242 366.248 367.227 368.17 369.072 369.948 370.805 371.637 372.441 373.169 373…	27.8297	347.361	0	13.4509 13.825; 3.71569-2.963; 453.32 459.069; 366.563 363.144; 14 15	13.2493 13.5015; 2.78949-2.95813; 453.981 458.909; 365.883 362.915; 14 14	80
3	3	429;286;62;65	454.456 456.76 459.158 460.502 461.404 462.271 463.069 463.786 464.489 465.159 465.792 466.355 466.89 467.403 467.9 468.297 468.567 468.885 469.16 469.384 469.586 469.683 469.676 469.58 469.266 468.14 466.068 ;329.66 330.544 330.701 330.281 329.613 328.924 328.209 327.466 326.729 325.991 325.247 324.476 323.699 322.911 322.109 321.241 320.288 319.35 318.374 317.359 316.325 315.229 314.079 312.889…	25.1319	332.693	0	11.469 12.5226;-3.88273 4.1415; 456.11 463.527; 317.674 320.944; 13 13	11.6742 12.5194;-4.15489 3.37491; 455.997 462.866; 317.341 320.555; 13 13	81
3	3	433;429;61;59	456.404 458.137 459.89 461.581 462.817 463.794 464.641 465.425 466.189 466.896 467.604 468.323 469.011 469.72 470.45 471.193 471.826 472.301 472.486 471.871 470.59 470.123 470.097 ;466.464 466.846 466.952 467.031 466.79 466.391 465.931 465.454 464.971 464.427 463.85 463.234 462.528 461.775 460.979 460.135 459.153 458.034 456.728 454.927 452.792 451.308 450.198 ;456.404 455.698 455.347 454.703 454…	21.8453	222.753	0	8.96604 9.77665 16.9713; 4.04126-3.65319 1.3154; 464.765 460.198 468.887; 462.517 456.264 454.849; 9 11 18	8.86693 10.0337 17.2415; 2.88452-3.8841 2.1232; 463.909 460.241 469.695; 461.733 455.917 455.119; 9 11 18	82
3	3	439;367;111;96	525.924 522.826 521.178 519.814 518.645 517.805 516.818 515.815 515.017 514.289 513.6 512.932 512.262 511.632 511.011 510.424 509.949 509.566 509.11 508.763 508.581 508.121 507.348 506.503 505.731 504.981 504.219 503.459 502.762 502.122 501.469 500.85 500.184 499.519 498.862 498.226 497.658 497.069 496.477 495.891 495.573 495.288 495.226 495.643 496.482 497.656 ;389.37 388.057 388.003 388.172 388…	44.9795	592.659	1	9.75995 10.6901 20.2716 31.1633 31.1851 39.9976;-4.19045 4.93737 1.45023 4.50572-4.104-0.678616; 522.955 515.399 512.153 503.176 509.226 500.597; 399.626 394.427 404.368 410.324 416.45 420.176; 10 11 21 32 32 41	9.5801 10.4557 10.7579 19.6824 30.9219 30.9927;-4.06683 4.8581-0.485941 1.66819-3.32686 4.34983; 522.979 515.61 519.507 512.357 508.879 503.407; 399.409 394.298 397.968 403.714 415.7 410.315; 10 11 11 20 32 31	83
3	3	439;367;111;96	461.523 463.19 464.553 465.902 466.998 468.073 469.109 470.102 471.046 471.974 472.883 473.766 474.567 475.34 476.126 476.925 477.712 478.497 479.325 480.243 481.158 482.148 483.203 484.286 485.373 486.465 487.546 488.575 489.554 490.503 491.403 492.241 492.992 493.677 494.314 494.904 495.44 495.929 496.39 496.845 497.334 497.883 497.665 ;437.58 440.687 441.18 441.629 441.584 441.515 441.391 441.…	43.1751	536.164	2	11.8583 16.0078 29.0326 29.8004 36.4019; 0.682269 4.17547-4.11613 1.83855 1.57114; 471.328 476.484 485.078 488.41 493.998; 433.45 434.921 422.464 427.432 424.65; 12 16 29 30 37	10.2096 10.9672 29.4593 36.0482;-3.96472 2.76052 2.72353 1.13001; 467.723 471.325 488.555 493.555; 430.013 435.765 428.369 424.331; 10 11 30 36	84
3	3	439;447;76;61	461.161 461.513 462.813 463.891 464.949 465.999 467.054 468.101 469.138 470.166 471.192 472.218 473.225 474.212 475.19 476.163 477.131 478.108 479.092 480.065 481.024 481.967 482.894 483.788 484.654 485.493 486.308 487.106 487.902 488.713 489.569 490.494 491.489 492.527 493.29 ;479.714 481.01 483.943 484.764 485.285 485.632 485.949 486.166 486.292 486.368 486.467 486.584 486.602 486.52 486.391 48…	33.0712	455.714	0	13.0057 13.2992 17.4466 21.7202 22.0937; 3.49843-4.47339-0.502194-5.50985 4.30419; 474.106 473.668 478.151 481.862 483.271; 481.644 473.679 477.247 471.747 481.466; 14 15 19 23 23	13.0531 13.0859 13.6899 15.7693 16.9753 21.0399;-4.48746 1.87729-1.08305 0.226843-1.36541 1.31837; 473.421 474.038 474.334 476.55 477.648 481.85; 473.688 480.023 477.014 478.091 476.417 478.598; 14 14 15 17 18 22	85
3	3	450;414;82;65	473.175 473.982 475.31 476.555 477.722 478.813 479.915 480.96 481.93 482.863 483.784 484.699 485.543 486.345 487.137 487.925 488.695 489.449 490.214 490.973 491.75 492.597 493.522 494.51 495.538 496.573 497.62 498.718 499.846 500.879 501.888 502.918 503.933 504.884 505.785 506.677 507.487 508.284 509.078 509.833 510.55 511.042 511.016 ;453.561 456.773 457.27 457.593 457.747 457.731 457.732 457.60…	41.752	510.23	0	-10.5933-6.74945 5.02257 10.2989 32.7001 33.0628; 0.200777 0.261959 1.10791 3.37029-3.6498 2.26719; 480.312 477.626 476.897 482.645 501.272 503.495; 445.727 448.477 453.071 452.903 439.222 444.72; 12 8 6 11 33 34	10.731 32.9309 33.2586;-0.89397-3.37886-0.428085; 481.31 501.636 502.854; 448.83 439.387 442.095; 11 34 34	86
3	3	457;263;73;109	505.775 507.827 507.733 507.684 507.377 507.001 506.608 506.229 505.633 505.027 504.41 503.776 503.129 502.509 501.921 501.31 500.716 500.124 499.483 498.824 498.124 497.285 496.626 496.219 496.031 496.244 496.264 496.27 496.352 496.331 496.268 496.199 496.109 495.967 495.728 495.471 495.188 494.883 494.58 494.198 493.751 493.161 492.443 491.586 490.692 488.5 485.809 ;348.774 345.593 344.31 342.9…	46.5156	613.08	1	-1.53354 12.1122 12.3134 32.6548 33.2987;-1.39486 3.89075-3.74291 2.98754-3.51254; 504.498 499.867 494.402 490.962 484.49; 350.407 337.967 343.301 322.075 322.956; 13 13 13 34 34	12.4827 12.571 32.8646 33.389;-2.49111 2.92224 2.12194-3.03564; 495.153 498.863 490.072 484.933; 342.285 338.342 322.072 322.757; 13 14 34 34	87
3	3	457;263;73;109	487.251 487.205 483.597 482.355 481.412 480.545 479.961 479.538 479.206 478.961 478.833 478.747 478.706 478.757 478.811 478.814 478.738 478.656 478.635 478.609 478.632 478.757 478.881 479.23 479.756 480.371 480.922 481.518 482.534 487.259 ;284.884 284.886 285.746 286.667 287.598 288.546 289.523 290.521 291.529 292.545 293.563 294.581 295.594 296.605 297.612 298.616 299.622 300.633 301.658 302.696…	28.0552	389.185	2	11.4133 13.2223 13.363; 3.64349-2.70664-0.328627; 483.315 489.665 487.288; 296.005 297.866 298.016; 13 15 15	12.9688 13.7911; 0.84174-1.09578; 486.115 488.057; 297.633 298.441; 14 15	88
3	3	467;185;66;74	495.769 493.142 491.876 490.732 489.699 489.131 488.742 488.434 488.31 488.403 488.534 488.671 488.898 489.37 489.797 490.307 490.815 491.393 491.969 492.54 493.194 493.939 494.637 495.367 496.052 496.81 497.621 498.495 499.489 500.446 501.556 502.9 504.541 506.596 508.841 ;206.739 207.469 208.557 209.648 210.772 211.921 213.121 214.38 215.669 216.957 218.26 219.578 220.877 222.084 223.284 224.42…	33.5019	489.852	0	9.14441 18.3215 18.7997;-1.2405 3.52229-3.75992; 498.096 497.3 503.981; 215.395 225.683 222.745; 10 19 20	18.5725 18.8633; 3.7614-3.14985; 497.304 503.479; 226.216 223.098; 20 20	90
3	3	478;325;62;66	504.969 502.847 500.966 500.014 499.9 499.695 499.65 499.78 499.955 500.173 500.467 500.978 501.478 501.994 502.567 503.186 503.818 504.467 505.171 505.902 506.684 507.521 508.455 509.856 514.564 514.576 ;347.006 348.378 349.861 351.129 352.222 353.406 354.595 355.763 356.935 358.1 359.233 360.256 361.263 362.238 363.16 364.036 364.883 365.704 366.48 367.228 367.94 368.618 369.244 369.623 368.238…	26.3589	319.02	0	3.63262 11.8269 12.1922; 1.34403 3.61076-3.82036; 504.498 505.663 512.43; 350.407 359.15 356.057; 4 12 13	11.5659 12.0585; 3.22511-2.91154; 505.885 511.561; 358.741 356.356; 12 13	94
3	3	499;392;66;61	519.792 519.63 520.196 520.938 521.662 522.376 523.057 523.718 524.387 525.07 525.762 526.52 527.28 528.025 528.745 529.434 530.081 530.702 531.32 531.949 532.723 533.57 534.52 535.668 536.953 538.534 540.814 541.314 ;418.559 420.638 422.511 423.515 424.452 425.217 425.923 426.572 427.13 427.625 428.091 428.383 428.661 428.945 429.233 429.527 429.845 430.172 430.491 430.815 431.004 431.189 431.36…	25.6441	307.632	0	12.6306 12.7502;-3.02755 2.50801; 532.495 530.5; 419.384 424.549; 14 14	11.896 12.1406;-3.62216 1.51699; 532.079 530.3; 418.565 423.392; 13 13	97
3	3	517;413;67;60	539.043 539.437 540.291 541.15 542.077 543.06 544.09 545.149 546.223 547.302 548.388 549.483 550.585 551.687 552.788 553.872 554.93 555.959 556.967 557.938 558.852 559.717 560.569 561.421 562.269 563.081 563.566 ;443.815 444.863 446.393 449.224 449.904 450.565 450.998 451.227 451.302 451.333 451.346 451.36 451.357 451.301 451.236 451.103 450.886 450.598 450.307 449.91 449.277 448.433 447.555 446.…	25.7991	320.864	0	11.8305;-0.267581; 549.851; 443.167; 13	12.145;-0.85821; 550.105; 442.548; 13	99
3	3	521;304;76;78	545.626 543.135 542.984 543.194 543.462 543.719 544.15 544.626 545.086 545.667 546.258 546.94 547.624 548.293 548.944 549.585 550.254 551.083 551.884 552.673 553.529 554.549 555.4 555.885 556.198 556.487 556.796 557.303 557.913 558.546 559.206 559.916 560.662 561.412 562.219 563.023 563.879 564.852 566.007 567.244 568.554 570.034 571.988 573.542 573.866 ;327.47 330.618 332.108 333.281 334.402 335…	43.437	568.009	0	4.66939 11.9563 13.3141 16.6844 24.7706 31.1359 31.9281; 0.313083 3.88421-2.61447 3.08116-0.803796 3.72418-3.05831; 548.457 550.866 556.574 554.465 562.513 563.27 568.727; 331.158 338.837 335.45 341.731 345.631 353.538 349.429; 6 13 14 18 26 32 33	4.35022 8.8283 11.7572 12.7752 15.8115 18.5267 30.789 31.0813 34.2878;-0.0725251-1.15983 3.4795-2.27017 1.83691 0.99442 3.36027-2.00145-0.57625; 548.529 552.408 551.028 555.958 554.856 557.221 563.291 567.35 568.547; 330.641 333.15 338.416 335.28 340.252 341.799 353.035 349.52 352.805; 5 10 13 14 17 19 32 32 35	100
3	3	522;392;62;60	544.375 546.008 547.955 549.115 550.171 551.172 552.242 553.215 554.126 554.96 555.787 556.601 557.368 558.12 558.867 559.585 560.282 560.922 561.563 562.205 562.796 563.253 561.73 ;428.348 429.884 430.898 430.877 430.737 430.535 430.446 430.238 429.948 429.547 429.132 428.697 428.188 427.652 427.106 426.506 425.868 425.119 424.355 423.571 422.67 421.49 417.3 ;544.375 544.09 543.051 543.16 543.85…	21.298	246.682	0	11.4905 11.9197; 2.84213-3.05891; 554.9 552.162; 424.403 419.165; 12 13	11.2227 12.0659; 2.37066-3.68212; 554.418 551.972; 424.155 418.553; 12 13	101
3	3	533;528;80;71	554.579 556.003 557.878 559.445 560.725 561.885 562.96 563.947 564.893 565.854 566.779 567.632 568.494 569.301 570.064 570.802 571.535 572.273 573.016 573.76 574.57 575.485 576.49 577.54 578.605 579.664 580.662 581.643 582.593 583.428 584.178 584.854 585.461 586.01 586.514 587.003 587.508 588.055 588.672 589.374 590.165 590.996 591.733 ;574.301 575.218 576.377 577.031 577.242 577.291 577.233 577.…	41.6516	562.971	0	11.7371 11.8906 20.9043 29.6241 29.7721 36.3066; 3.73793-4.59757-0.339651 4.35756-4.79926-0.55982; 566.256 562.351 572.489 582.618 577.985 586.364; 571.69 564.323 563.782 563.546 555.645 556.903; 12 13 22 31 30 37	11.3503 12.5205 21.3526 29.9056 30.6794; 2.48012-4.95639-1.19957 2.84711-1.8596; 565.331 562.714 572.548 581.889 580.263; 570.751 563.695 562.814 562.222 557.738; 12 13 22 31 31	102
3	3	535;358;67;83	562.589 565.263 566.992 568.032 568.867 569.642 570.368 571.031 571.6 572.134 572.572 572.929 573.231 573.567 573.915 574.126 574.236 574.26 574.227 574.216 574.294 574.473 574.792 575.412 576.13 576.775 577.388 577.938 578.426 578.785 579.116 579.371 579.535 579.796 580.044 580.266 580.378 580.359 580.274 580.206 580.042 579.543 578.488 576.877 ;419.883 419.678 419.045 418.276 417.492 416.737 41…	42.7437	560.991	0	10.6394 10.686 31.5108 31.8551; 3.51181-3.50927-2.94471 1.90454; 568.657 562.143 569.229 573.983; 410.965 408.345 389.187 390.189; 11 12 32 33	11.0654 11.1171 31.7549 32.4693;-2.51094 1.99569-3.29015 1.40127; 563.185 567.43 568.986 573.691; 408.407 409.921 388.761 389.45; 12 12 32 33	103
3	3	544;337;60;65	571.921 570.758 569.127 567.64 567.074 566.754 566.469 566.156 565.826 565.759 565.735 565.754 565.824 565.945 566.164 566.504 566.791 567.296 567.912 568.677 569.811 571.061 571.679 573.668 576.791 577.622 ;357.834 358.457 359.558 360.642 361.636 362.635 363.657 364.708 365.79 366.857 367.94 369.038 370.154 371.289 372.434 373.574 374.747 375.868 376.945 377.935 378.712 379.341 380.185 380.276 3…	24.843	288.245	0	13.6217 13.6316; 1.59216-1.93407; 572.337 575.802; 370.708 370.055; 14 14	13.9693;-0.516001; 574.474; 370.624; 15	104
3	3	320;108;99;130	394.507 392.142 390.267 388.919 387.789 386.654 385.398 384.49 383.643 382.819 382.055 381.372 380.786 380.239 379.757 379.407 379.154 378.92 378.629 378.16 377.609 377.029 376.486 376.011 375.635 375.206 374.801 374.446 374.109 373.909 373.801 373.651 373.591 373.78 374.237 377.396 ;132.45 131.275 130.79 130.799 131.054 131.382 131.704 132.429 133.28 134.201 135.199 136.264 137.387 138.512 139.6…	34.0874	451.52	1	9.99753 11.1388 17.2353 23.3258 23.6944;-3.27349 3.83355-0.0246201-3.59494 3.32367; 390.809 384.143 385.152 385.713 379.456; 141.8 139.114 146.619 153.761 150.78; 11 12 18 24 25	4.3539 9.63682 10.8199 18.4538 22.8538 23.1638;-1.31873-3.39046 3.85078-0.270301-2.05962 2.2172; 392.44 391.103 384.286 384.934 384.568 380.628; 136.521 141.56 138.828 147.856 152.636 150.942; 5 11 12 20 24 24	147
3	3	204;232;81;97	225.251 226.82 227.996 229.383 230.691 231.979 233.13 234.287 235.47 236.643 237.777 238.876 239.894 240.793 241.703 242.55 243.347 244.152 244.971 245.807 246.641 247.459 248.235 248.929 249.619 250.291 250.929 251.501 252.046 252.583 253.173 253.762 254.389 255.027 255.618 256.11 256.338 ;304.139 306.205 306.512 307.342 307.839 308.13 307.947 307.684 307.403 307.052 306.605 306.101 305.498 304.…	35.4039	442.842	2	4.47803 13.2357 13.5985 18.2623 22.6402 23.0661; 1.32963 4.04695-1.81068 0.213744 4.31635-3.85286; 229.918 239.446 236.176 241.192 247.312 242.766; 304.031 301.533 296.659 295.603 296.305 289.511; 5 14 14 19 24 24	9.05225 13.4149 13.8954 14.9035 18.7056 22.8927;-0.27341-2.1135 2.24865 0.859761 0.326469-3.52223; 233.408 235.847 238.917 238.825 241.632 242.817; 300.453 296.53 299.669 297.965 295.479 289.881; 10 14 15 16 19 23	150
3	3	204;232;81;97	255.562 252.386 251.155 250.176 249.258 248.576 248.045 247.637 247.378 247.288 247.147 247.021 246.961 246.976 247.034 247.081 247.079 247.004 246.801 246.597 246.37 246.129 246.06 246.139 246.302 246.46 246.575 246.908 247.444 247.839 248.344 249.304 250.504 251.543 253.578 254.393 ;253.719 254.611 255.582 256.548 257.5 258.437 259.362 260.283 261.212 262.157 263.105 264.062 265.032 266.017 267…	34.5243	460.007	1	8.38111 13.665 16.626 20.4003 30.9178; 0.694251-0.402682-0.34601-0.56234-0.69164; 254.584 255.317 255.025 254.983 255.102; 262.06 267.377 270.319 274.11 284.466; 9 14 17 21 32	6.76757 12.9617 16.047 16.2697 20.7572 23.72 30.8802; 0.0494676-0.960391-6.56739-0.164334-0.601285-0.449679-1.02851; 255.371 255.93 261.271 254.868 254.991 254.749 255.431; 260.463 266.722 270.158 269.951 274.469 277.37 284.382; 7 14 17 17 21 24 31	149
3	3	320;108;99;130	345.445 349.256 350.363 351.333 352.403 353.334 354.247 355.162 355.967 356.653 357.346 358.018 358.666 359.311 359.947 360.588 361.196 361.871 362.563 363.289 364 364.631 365.202 365.642 366.107 366.526 366.938 367.239 367.433 367.513 367.467 367.296 364.824 ;213.608 216.402 216.052 215.581 215.2 214.704 214.188 213.662 213.025 212.273 211.519 210.744 209.946 209.146 208.341 207.549 206.736 205.…	30.8414	413.303	2	10.0895 10.2812 13.8442 14.1586 17.5041 17.9761;-3.68967 3.7551 2.57691-2.08001-3.28436 3.45634; 349.166 354.911 356.422 352.851 354.224 359.51; 203.675 208.414 204.726 201.72 198.141 202.35; 11 11 15 15 19 19	11.9244 14.0744 14.2371 23.0049; 0.872495 0.83952 0.687805-1.51867; 353.814 355.156 355.13 358.924; 205.27 203.514 203.293 195.175; 13 15 15 24	152
3	3	320;108;99;130	378.43 375.102 373.464 372.217 371.229 370.43 369.665 368.922 368.213 367.545 366.913 366.293 365.74 365.243 364.828 364.49 364.139 363.725 363.245 362.758 362.249 361.726 361.239 360.774 360.328 360.042 359.769 359.518 359.298 359.171 359.146 359.232 359.415 360.322 362.907 ;161.596 160.233 160.398 160.804 161.378 162.075 162.801 163.55 164.333 165.156 166.018 166.904 167.841 168.816 169.831 170…	33.505	446.223	1	10.8305 10.8412 16.0736 21.4036; 3.72794-4.45899-0.838882 2.61255; 369.572 376.734 371.316 365.937; 169.028 172.996 175.868 179.125; 12 12 17 22	10.6744 10.9439 15.6616 16.9216 20.8093; 3.44562-3.56255 0.902746-2.13491 3.58069; 369.895 375.899 369.879 372.133 365.358; 169.028 172.652 174.802 177.22 178.148; 12 12 17 18 22	151
3	3	343;460;105;62	365.379 366.312 367.58 368.757 369.832 370.818 371.766 372.7 373.627 374.553 375.466 376.398 377.345 378.304 379.266 380.253 381.266 382.302 383.353 384.395 385.436 386.468 387.487 388.503 389.513 390.479 391.391 392.299 393.223 394.135 395.027 395.051 ;493.867 496.615 497.952 498.922 499.557 499.904 500.132 500.302 500.406 500.437 500.317 500.223 500.134 500.023 499.827 499.703 499.669 499.694 4…	30.8235	433.21	2	5.83909 10.9054 11.2825 15.5224 17.7622; 1.59051 2.43953-5.36626-0.507863 4.4212; 370.728 375.776 375.097 379.963 382.606; 494.366 494.475 486.689 490.976 495.709; 7 12 12 16 18	5.68962 11.0358 14.0972 15.4379 16.4269 19.9146 22.8941; 2.09585 1.7594-2.56809-1.23832-3.61764 0.536866-1.79903; 370.68 375.814 378.307 379.787 380.564 384.479 387.101; 494.89 493.783 489.105 490.262 487.783 491.472 488.652; 6 12 15 16 17 21 24	154
3	3	343;460;105;62	426.308 425.707 424.883 423.974 423.003 421.989 420.955 419.903 418.844 417.786 416.73 415.681 414.64 413.602 412.568 411.543 410.529 409.53 408.556 407.615 406.713 405.853 405.035 404.255 403.511 402.802 402.116 401.423 400.72 399.972 399.175 398.294 397.215 396.083 394.301 ;490.144 488.527 485.796 484.191 483.196 482.591 482.101 481.801 481.607 481.453 481.56 481.783 481.881 481.94 482.054 482.…	34.4504	463.557	1	11.1006 15.4901 21.0666 21.0791 29.5026; 1.24239 1.16277 5.29901-3.81295-0.170417; 415.722 411.375 405.838 405.717 397.419; 488.557 488.57 484.47 493.581 488.716; 11 16 21 21 30	10.7055 15.6415 17.4389 20.5072 21.0256 24.0494; 1.4617 1.33815-0.338919-2.48013 4.99766 1.01886; 416.115 411.228 409.419 406.305 405.875 402.817; 488.335 488.391 490.037 492.255 484.771 488.67; 11 16 18 21 21 24	153
3	3	342;352;106;84	425.324 423.452 422.204 421.031 419.918 418.843 417.797 416.778 415.782 414.8 413.863 412.91 411.964 411.044 410.145 409.236 408.344 407.477 406.64 405.797 405.004 404.193 403.332 402.559 401.92 401.557 401.454 ;401.364 397.554 397.044 396.738 396.597 396.566 396.621 396.76 396.966 397.21 397.566 397.857 398.152 398.495 398.868 399.182 399.508 399.883 400.344 400.804 401.454 402.099 402.631 403.4…	25.4724	323.179	2	11.3732 11.4643;-2.61591 2.25397; 415.464 413.834; 407.706 403.116; 12 12	11.9039 12.5493; 2.12901-1.80636; 413.406 414.203; 403.404 407.304; 13 14	156
3	3	342;352;106;84	380.362 379.073 379.501 380.009 380.667 381.339 382.023 382.742 383.53 384.37 385.195 386.09 386.993 387.876 388.715 389.534 390.357 391.139 391.9 392.666 393.471 394.355 395.339 396.46 397.632 398.919 400.732 402.79 ;397.805 401.717 402.925 403.986 404.769 405.537 406.296 407.019 407.645 408.201 408.804 409.277 409.713 410.146 410.612 411.06 411.453 411.878 412.304 412.701 413.03 413.245 413.341…	26.6877	322.093	1	12.1505 12.4201; 2.18063-2.26946; 389.919 391.999; 405.433 401.49; 13 13	11.6798 12.0685; 2.46465-2.47784; 389.269 391.764; 405.446 401.155; 13 13	155
3	3	459;213;76;97	485.018 485.692 488.725 490.638 492.063 492.889 493.683 494.487 495.227 495.932 496.606 497.232 497.809 498.358 498.862 499.318 499.768 500.247 500.779 501.413 501.985 502.472 502.99 503.377 503.604 503.756 503.897 503.785 503.462 503.101 502.882 499.508 ;286.356 286.478 287.301 287.372 287.108 286.436 285.738 285.043 284.298 283.516 282.702 281.846 280.948 280.029 279.082 278.117 277.165 276.246…	31.0664	401.867	2	15.0638 15.6877 17.7707 18.7749; 2.67966 0.304392-0.438666-3.15635; 495.042 493.142 493.394 491.622; 275.476 273.888 271.697 269.359; 16 16 18 19	5.81843 11.0127 11.2423 13.5789 16.0311 17.4937 24.8708; 1.54043-0.449226 2.86198-0.595994 0.422575-2.07225-0.729715; 489.109 490.19 493.079 491.431 493.386 491.818 496.557; 282.912 277.594 279.225 275.369 273.619 271.188 265.416; 6 11 12 14 16 18 25	158
3	3	459;213;76;97	508.849 507.927 505.778 504.242 502.469 501.165 500.286 499.471 498.656 497.889 497.211 496.605 496.115 495.617 495.176 494.814 494.54 494.108 493.762 493.405 493.059 492.756 492.712 492.659 492.63 492.699 492.931 493.371 493.923 497.479 ;236.151 235.869 235.848 236.148 236.323 236.764 237.452 238.191 238.947 239.749 240.614 241.53 242.512 243.494 244.496 245.518 246.553 247.5 248.465 249.415 250…	28.3356	386.853	1	10.1586 14.7107 17.9585; 0.33129-0.205639-0.882762; 503.937 502.649 502.102; 244.781 249.179 252.489; 11 16 19	7.6214 7.96361 13.5013 14.8873; 3.40939-0.236799 2.55064 0.317532; 502.361 505.463 500.422 502.098; 241.155 243.102 247.141 249.199; 9 9 15 16	157
3	3	269;311;89;130	293.282 290.246 290.233 290.199 290.252 290.458 290.842 291.236 291.669 292.106 292.541 292.996 293.486 293.994 294.487 295.017 295.552 296.19 296.834 297.461 298.102 298.715 299.321 299.917 300.537 301.201 301.963 302.802 303.732 304.245 304.343 304.096 304.317 304.572 304.819 305.105 305.383 305.631 305.99 306.495 306.973 307.502 308.142 308.871 309.753 310.775 311.83 312.738 313.806 315.036 31…	53.7851	784.696	2	15.7103 16.1039 40.6605 40.6934; 3.79646-4.05023 3.68984-3.88532; 299.378 305.83 311.537 318.4; 348.932 344.462 369.809 366.601; 16 16 41 41	15.5792 15.6129 40.3771 40.4587; 4.07045-3.32292 3.67613-3.14545; 299.079 305.077 311.429 317.631; 348.987 344.663 369.547 366.705; 16 16 41 41	160
3	3	269;311;89;130	330.761 333.773 334.889 335.356 335.75 335.977 336.148 336.267 336.266 336.207 336.093 335.916 335.682 335.42 335.138 334.753 334.344 333.935 333.443 332.872 332.276 331.811 331.632 331.693 331.798 331.851 331.835 331.647 331.494 331.349 331.189 330.913 330.564 330.165 329.726 329.191 328.593 327.931 327.197 326.395 325.576 324.736 323.864 318.953 ;418.733 417.599 416.304 415.16 414.021 412.914 4…	42.4896	594.659	1	11.0052 11.4069 30.4497 31.1299 38.349; 4.09679-4.08506 4.24364-3.5846-2.08661; 331.966 323.981 326.949 319.344 318.269; 407.104 408.932 388.062 390.058 382.639; 12 12 32 32 39	10.8281 11.3802 30.9244 31.5647 38.1036; 2.54136-2.33335 2.16625-3.10318-1.7916; 330.517 325.675 324.816 319.638 318.622; 407.695 408.484 388.276 389.457 382.789; 12 12 32 33 39	159
3	3	469;418;93;83	494.907 498.118 499.383 500.401 501.304 502.098 502.838 503.572 504.2 504.835 505.449 506.079 506.718 507.362 508.021 508.709 509.447 510.252 511.11 511.913 512.683 513.443 514.192 514.926 515.651 516.305 516.908 517.472 518.038 518.549 518.908 519.139 516.927 ;475.724 478.438 478.543 478.374 478.135 477.838 477.508 477.157 476.669 476.141 475.547 474.93 474.286 473.616 472.932 472.251 471.6 471 …	32.1422	400.932	2	12.103 12.4616 16.3021 20.1852 20.8651 25.5592;-4.52214 3.43665-0.184017 4.1395-4.54986 1.04106; 498.626 504.202 504.801 510.6 505.274 512.571; 465.344 471.038 465.885 466.589 459.684 460.747; 12 13 17 21 21 26	13.1603 17.2972 20.8002; 1.38593 0.519186-4.44679; 503.372 506.042 505.295; 469.038 465.812 459.804; 14 18 21	162
3	3	469;418;93;83	538.761 537.836 536.127 534.824 533.588 532.321 531.205 530.195 529.24 528.345 527.424 526.517 525.615 524.716 523.829 522.963 522.112 521.336 520.569 519.812 519.094 518.397 517.699 516.986 516.251 515.693 515.267 516.764 ;442.995 442.044 441.207 440.987 440.86 440.663 440.657 440.8 441.034 441.377 441.701 442.067 442.459 442.874 443.318 443.801 444.304 444.919 445.53 446.143 446.813 447.52 448.…	26.2439	325.23	1	11.6543 12.1541; 2.70524-2.62716; 527.914 530.253; 446.823 451.641; 13 13	11.5746 11.8754;-1.35882 2.45752; 530.091 527.854; 450.256 447.149; 13 13	161
3	3	31;589;84;121	89.7421 90.996 92.2705 92.9503 93.2795 93.4098 93.5102 93.4279 93.3191 93.177 93.049 92.9192 92.759 92.5433 92.2748 91.9689 91.6319 91.2698 90.9134 90.43 89.8925 89.31 88.5772 87.7481 86.8201 85.7356 81.246 ;687.076 686.084 684.28 682.804 681.542 680.428 679.388 678.497 677.661 676.862 676.062 675.25 674.423 673.581 672.717 671.827 670.912 669.975 669.015 668.078 667.156 666.255 665.413 664.614 6…	25.0934	328.335	1	11.2862 17.789 19.3322;-0.18805 1.08169 0.619679; 84.9485 84.5272 83.5927; 676.903 670.247 668.909; 13 19 21	11.4724 11.8926; 1.38123-2.92821; 86.4109 82.146; 676.304 677.051; 13 13	163
3	3	31;589;84;121	63.3606 59.4433 57.8668 56.8372 56.0755 55.4854 55.0191 54.7057 54.4471 54.14 54.0286 53.858 53.8113 53.7842 53.8371 53.8554 53.8013 53.7672 53.6801 53.5244 53.3766 53.2066 52.9823 52.8515 52.6926 52.5359 52.5599 52.6657 52.7572 52.9248 53.2856 53.8108 54.5588 55.6125 56.6778 59.1428 ;611.202 611.701 612.514 613.378 614.272 615.194 616.143 617.123 618.119 619.117 620.141 621.157 622.183 623.205 6…	34.4928	484.782	2	12.7499 12.8621 18.1784 22.7294 22.9436; 3.68449-4.04479-0.280131 3.44574-4.4691; 58.2483 65.9436 61.6369 57.5313 65.3377; 623.554 624.287 629.274 633.462 634.803; 13 13 19 23 24	12.6002 12.638 17.5504 21.5304 22.4544; 2.85537-2.97148-0.550632-1.65953 1.7882; 59.0868 64.8918 61.9651 62.7286 59.2072; 623.471 623.977 628.676 632.761 633.342; 13 13 18 22 23	166
3	3	31;589;84;121	84.2347 85.1168 85.0291 84.7445 84.4086 83.9767 83.4933 82.989 82.4515 81.8825 81.2973 80.7135 80.0364 79.3436 78.6217 77.8816 77.1303 76.3547 75.537 74.7141 74.0094 73.2293 72.4416 71.6257 70.7813 69.854 68.8365 67.8002 66.7999 65.6127 64.306 63.0069 61.6554 60.0798 57.9615 57.8931 ;663.788 661.536 659.887 658.568 657.384 656.411 655.566 654.781 654.053 653.365 652.685 651.983 651.364 650.732 65…	34.4019	423.528	1	17.5099 21.7852 25.4082; 0.410885 4.41787-0.115473; 71.0044 70.4127 64.6119; 652.866 647.108 648.255; 18 23 26	15.0976 15.478 18.2858;-2.95475 3.70909-0.0117982; 70.5656 74.8264 70.1262; 656.923 651.785 652.726; 16 16 19	165
4	4	1;105;86;106	63.9229 63.8544 60.9606 59.1634 58.1941 57.1759 56.1281 55.0831 54.1647 53.303 52.4744 51.744 51.0148 50.2825 49.5489 48.816 48.076 47.4006 46.8429 46.3309 45.767 45.1717 44.7539 44.6066 44.4849 44.2079 43.3996 42.2683 41.4633 40.7186 39.9442 39.2179 38.543 37.8941 37.2507 36.6112 35.9789 35.4123 34.8615 34.3338 33.9243 33.5098 33.1105 32.8771 32.8664 36.71 ;126.624 126.607 125.192 124.833 125.27…	44.2627	596.265	1	5.59615 13.5276 14.2048 34.8605 35.3834;-0.523172-3.08747 3.48361-3.33318 2.99209; 60.9183 57.4597 52.2375 45.1618 39.9638; 130.729 138.385 134.34 155.568 151.915; 7 15 15 36 37	10.3578 12.1888 13.3104 14.0828 27.7743 34.3876 35.0776; 0.758735 2.72887-2.7875 4.03525-0.985942-3.03269 3.31002; 56.7739 54.108 57.432 51.9226 47.6643 45.2429 39.9878; 133.4 133.438 137.978 133.87 148.263 155.014 151.396; 12 13 15 15 29 36 36	1
4	4	1;370;60;86	26.2939 28.4014 29.8811 31.3988 32.6554 33.6174 34.374 34.8654 35.4481 35.8809 36.1888 36.3925 36.5944 36.8229 36.9267 36.8977 36.8926 36.9187 36.8663 36.7627 36.7212 36.7935 36.9639 37.1782 37.3728 37.5538 37.811 38.1245 38.3519 38.6034 38.8877 39.0074 39.0803 39.2463 39.316 39.3439 39.3365 39.2738 39.1135 38.9065 38.6791 38.3907 38.0503 37.4626 37.013 32.7837 ;434.571 434.378 433.585 432.794 43…	43.7112	668.377	0	12.1897 13.0211 21.0532 29.3611 29.8264 36.8246;-3.35134 4.50901 0.731974 4.6569-3.97273-4.21832; 24.6119 32.5034 29.6313 34.5304 26.087 27.059; 421.932 422.363 413.779 406.17 404.331 397.319; 13 14 22 30 31 38	12.0661 13.2832 21.0299 30.335;-4.52419 4.51955-0.362993 5.1735; 23.4349 32.5539 28.5418 35.1919; 421.858 422.105 413.667 405.338; 13 14 22 31	4
4	4	5;410;83;72	26.1257 26.1623 26.0406 26.1929 26.7114 27.2389 27.8565 28.5025 29.1638 29.8163 30.4533 31.0914 31.7748 32.4888 33.2548 34.0442 34.8812 35.858 36.8277 37.9381 39.048 40.1198 41.3515 42.4787 43.4684 44.2687 44.8566 45.5357 46.2377 46.9233 47.6227 48.3102 49.026 49.7346 50.4981 51.3121 52.1902 53.1313 54.1261 55.1283 56.1662 57.2381 58.359 59.5864 60.8499 62.2167 64.5585 64.9082 ;435.137 435.36 437…	47.4773	632.273	0	5.93245 13.5451 31.9854 32.6084;-3.8948 4.49947-3.92798 3.09223; 33.1076 35.226 56.0704 52.6293; 434.01 444.67 446.762 452.913; 7 14 33 34	6.90032 11.5987 12.0938 20.8659 32.1728;-4.27483 0.160386 2.66964 0.148369-0.630186; 33.5997 36.0619 35.1607 43.9922 54.3542; 433.821 440.075 442.468 444.873 449.584; 8 13 13 22 33	6
4	4	8;233;64;77	37.6478 36.3192 34.9844 33.7951 32.3701 31.0536 30.3613 29.7143 29.2619 29.1484 29.0593 29.1755 29.5334 30.0201 30.575 31.1233 31.719 32.3184 32.7275 33.0381 33.3629 33.603 33.8304 34.0211 34.31 34.7177 35.1992 35.683 36.323 37.0668 37.8371 38.6052 39.4264 40.4985 41.8807 46.4304 ;254.486 254.554 255.436 256.335 257.235 258.198 259.283 260.461 261.735 263.071 264.45 265.825 267.143 268.384 269.54…	34.1935	470.22	0	6.11336 11.765 11.9621 18.3844 24.6412 25.0605; 2.552 4.52537-5.18317-1.35934 4.36031-3.83719; 34.5916 33.5758 42.8018 41.3414 38.3513 45.9991; 260.255 267.525 264.496 271.785 279.875 276.894; 7 14 13 20 26 26	11.5263 18.1857 18.294 23.6971 24.892; 3.79161 1.4186-1.44509 4.25144-1.97997; 34.1891 38.6379 41.3905 38.0658 44.2362; 267.057 272.475 271.671 278.978 277.503; 13 19 20 25 26	8
4	4	19;265;68;74	44.4143 41.8357 41.5649 41.012 40.9251 41.0284 41.1042 41.273 41.5845 41.978 42.3935 42.8403 43.2746 43.7887 44.3883 44.9702 45.5307 46.0522 46.4496 46.6985 46.9482 47.3625 47.7499 48.2463 48.8096 49.4029 50.1706 51.0848 51.9538 52.9367 53.9418 54.915 56.0048 57.3078 58.7253 60.2724 61.7589 64.5668 ;287.035 288.556 289.888 291.388 292.598 293.689 294.794 295.847 296.817 297.734 298.628 299.487 30…	35.9818	497.091	0	-34.7884-23.7941-10.1212 10.5497 17.3087 24.7876; 0.158527-3.14241-2.62533-4.62141-0.193884-4.25966; 60.7554 52.7125 46.8001 53.7472 53.2279 60.1478; 317.731 309.541 297.201 293.493 301.708 305.971; 36 25 12 12 19 26	-23.404-16.8879-10.1107 10.1125 23.2646 23.4694 26.635;-2.29695 0.255102-2.18863-3.33975-0.0465423-0.80752-0.118407; 53.2789 52.5013 47.1816 52.4137 55.8726 56.6389 57.8472; 308.802 301.847 296.989 293.763 307.019 306.835 309.725; 25 18 12 11 25 25 28	10
4	4	33;62;66;87	64.465 65.9444 67.4275 68.5726 69.5013 70.119 70.611 71.0497 71.2831 71.4734 71.6328 71.7828 71.9088 71.9406 71.8392 71.7906 71.6569 71.4972 71.3644 71.21 70.9886 70.7147 70.4719 70.366 70.5393 70.9878 71.548 72.1285 72.7646 73.3512 73.8906 74.39 74.8835 75.2678 75.6332 76.0252 76.4416 76.844 77.1237 77.3286 77.4961 77.743 77.9526 78.0752 77.8137 77.2532 75.7925 74.557 ;126.964 126.671 125.504 12…	46.3022	612.107	0	11.9984 12.0098 33.1637 33.5176;-4.12055 4.30752-3.63382 3.4624; 59.3737 67.8016 65.1 71.5122; 115.816 115.762 93.6945 96.7517; 13 13 34 34	11.7355 33.324 33.6055; 0.221945-3.52094 3.60089; 63.7175 65.2748 71.6759; 116.057 93.6055 96.7414; 13 35 35	14
4	4	37;25;64;81	62.8408 59.753 59.0101 58.5712 58.2831 58.0937 58.0286 58.0554 58.1918 58.439 58.7395 58.8785 59.1386 59.5177 59.947 60.4523 60.934 61.5523 62.0229 62.2979 62.4248 62.3337 62.2501 62.2158 62.2044 62.2494 62.3489 62.4165 62.4598 62.691 63.0441 63.4236 63.8134 64.2261 64.752 65.3097 65.916 66.6684 67.6505 69.9231 73.0945 ;46.9391 48.4567 49.7901 51.0058 52.1528 53.2475 54.2812 55.269 56.2068 57.094…	38.9629	522.859	0	9.68614 9.74423 21.6476 28.2924 28.4364;-3.45869 2.98619-1.74989-3.47512 4.30551; 69.4268 63.1525 70.3677 73.8591 66.3741; 55.207 56.6808 67.0415 73.1231 75.2528; 11 11 23 29 29	9.29111 9.43064 27.5558 27.8401; 2.38377-2.2522-4.17709 3.81709; 63.6875 68.1937 74.3501 66.6926; 56.3211 55.2231 72.2319 74.545; 10 11 29 29	16
4	4	42;432;71;73	65.702 65.3013 63.3771 62.9359 63.0174 62.8803 63.0874 63.3728 63.7054 64.0904 64.703 65.3441 65.9695 66.7069 67.4341 68.1599 68.8816 69.6108 70.368 71.1269 71.8159 72.4862 73.1928 73.9644 74.7448 75.5346 76.3524 77.203 78.0608 79.0085 80.1031 81.2028 82.2843 83.4189 84.6953 86.1191 87.783 89.6004 91.0317 ;455.294 455.772 458.312 459.8 460.932 462.243 463.34 464.415 465.486 466.544 467.443 468.32…	37.8993	496.138	0	13.5686 14.1474 18.9266 23.9897 24.3914;-4.89385 4.07009 0.223109 4.1618-4.47569; 76.9025 70.6861 76.6799 77.4516 83.7481; 461.939 468.421 469.456 475.962 470.036; 14 15 19 25 25	13.2763 13.9871 14.2069 18.7867 23.1116;-5.14118 3.41357-1.13219-0.743433 2.45869; 76.8839 71.0681 74.5997 77.3304 78.0048; 461.557 467.864 464.993 468.727 474.127; 14 15 15 19 24	17
4	4	46;600;73;76	72.6086 70.1819 69.1684 68.6357 68.2545 68.1843 68.2268 68.4162 68.8503 69.54 70.1759 70.879 71.6275 72.3787 73.1351 73.904 74.6843 75.4684 76.1311 76.6108 77.0724 77.6369 78.1614 78.6537 79.1797 79.7578 80.4268 81.1387 81.8473 82.5197 83.3542 84.1904 85.0191 85.8618 86.8091 87.8453 88.9706 90.0552 91.1929 93.5414 95.7115 ;621.938 623.977 625.529 626.884 628.218 629.46 630.703 631.92 633.029 633.…	39.7911	545.465	0	5.6468 9.71664 10.1279 18.0396 25.7369 26.0298 31.1572; 0.0635425-4.41729 4.52188-0.662364 2.70914-4.66133-0.365823; 74.9139 80.6811 73.6328 82.4544 84.3832 90.2141 90.3804; 626.925 627.851 633.362 636.796 645.015 640.498 647.099; 6 10 11 19 26 27 32	9.69984 10.0812 17.8494 25.5469 25.9982;-4.70902 1.73868-0.545078 3.62936-4.50061; 80.9109 75.8592 82.2545 83.549 90.0715; 627.671 631.691 636.696 645.447 640.579; 10 11 19 26 27	19
4	4	54;669;66;89	82.8231 85.6039 86.7081 87.6401 88.5901 89.4913 90.1902 90.7614 91.2726 91.6385 91.9119 92.1543 92.3681 92.5415 92.8253 93.0822 93.2416 93.3291 93.3659 93.3148 93.2637 93.1473 92.7566 92.535 92.6385 92.9998 93.6107 94.3302 94.9163 95.4123 95.8731 96.1918 96.469 96.8245 97.1428 97.3391 97.5947 97.5917 97.6023 97.5023 97.3026 97.0215 96.6596 96.2938 95.4417 93.9922 94.0069 90.2573 ;736.747 735.972 …	46.9679	658.28	0	12.7269 13.0625 18.1644 34.686;-2.83274 3.27118 2.20371-0.302894; 81.5379 87.4507 87.9216 88.2296; 723.446 724.995 719.665 702.785; 13 13 19 35	13.1716 13.2654 24.1217 35.1042 35.1327;-3.65639 3.42694-2.23652-0.367468 4.8948; 80.9001 87.6618 84.5214 88.2407 93.4013; 722.738 724.851 713.011 702.348 703.378; 14 14 25 36 35	20
4	4	61;632;63;81	89.2941 90.7063 92.8584 94.5931 95.6878 96.5723 97.3963 98.1925 98.847 99.2703 99.6218 99.9923 100.077 100.091 100.091 100.097 100.051 99.9996 99.9492 99.9579 100.059 100.278 100.52 100.82 101.169 101.475 101.725 101.913 101.954 102.056 102.078 102.028 101.925 101.78 101.548 101.188 100.836 100.355 99.431 98.5295 95.1803 ;691.456 692.04 691.528 690.922 690.173 689.38 688.574 687.754 686.882 685.9…	39.5491	540.476	0	-10.6295 10.9614 19.2715 27.095 27.3693; 3.53443-3.57511 0.257686-3.92792 3.94996; 95.5162 88.2853 93.1773 89.8268 97.6852; 682.148 681.019 673.47 665.229 665.847; 12 12 20 28 28	11.6822 19.8659 27.579 28.0817 30.8712;-0.0909093 0.12781-3.43251 3.86162 2.46247; 91.8427 93.087 90.3737 97.6692 96.7263; 680.957 672.869 664.804 665.398 662.163; 13 21 28 29 32	23
4	4	67;707;64;61	93.9312 95.6046 98.0299 99.7235 100.677 101.322 101.938 102.531 103.047 103.405 103.78 104.153 104.509 104.831 104.957 105.035 105.194 105.235 105.168 105.144 105.204 105.342 105.67 106.127 106.563 107.031 107.365 107.687 107.979 108.237 108.513 108.719 108.823 108.813 108.674 108.276 107.666 106.884 105.827 104.654 102.644 ;764.678 764.852 764.662 764.222 763.505 762.655 761.772 760.867 759.93 7…	39.8599	514.155	0	12.5437 12.6046 16.5112 20.6296 28.8824 29.0746 36.2445;-2.79612 2.88939 3.45174-0.464504-4.75547 3.41597-0.525775; 94.4741 99.9445 101.419 98.3082 96.1674 104.1 101.743; 752.696 754.246 750.241 745.491 736.306 738.278 730.356; 13 13 17 21 30 30 37	17.1412 22.0548 28.3132 29.5547; 2.92061-0.982867 2.18674-4.30308; 101.008 98.097 102.714 96.7825; 749.551 743.946 738.685 735.773; 18 23 29 30	24
4	4	107;202;74;61	127.529 127.893 128.82 129.758 130.675 131.564 132.431 133.278 134.11 134.938 135.772 136.624 137.517 138.455 139.431 140.433 141.45 142.486 143.525 144.551 145.567 146.581 147.629 148.701 149.794 150.909 152.066 153.219 154.36 155.474 156.557 157.612 158.642 159.672 ;230.814 232.91 234.319 235.32 236.284 237.18 237.839 238.337 238.742 239.082 239.398 239.683 239.87 239.97 240.024 240.074 240.15 …	32.4491	425.019	0	9.09805 12.7496 17.0842 22 22.7552 24.1253;-0.396379-0.13508 0.401198-3.20192 3.98785 0.718859; 136.649 140.175 144.366 149.816 149.417 151.226; 231.077 232.071 233.35 230.574 237.795 234.789; 10 14 18 23 24 25	7.67207 11.1602 11.174 17.1076 21.1542 23.3656;-0.0812249-3.53045 2.98948 0.124747 0.141389-0.13157; 135.174 139.28 138.014 144.422 148.41 150.635; 231.16 228.438 234.833 233.079 233.725 233.813; 9 12 12 18 22 24	26
4	4	108;624;61;69	138.906 136.329 135.918 134.621 133.742 132.97 132.182 131.746 131.327 130.925 130.536 130.328 130.201 130.115 130.003 129.93 129.88 129.785 129.655 129.564 129.505 129.457 129.465 129.565 129.739 129.921 130.278 130.984 132.094 134.512 ;644.806 645.065 645.884 646.696 647.514 648.357 649.22 650.108 651.002 651.897 652.785 653.674 654.557 655.429 656.283 657.125 657.953 658.76 659.546 660.336 661…	28.6474	362.918	0	14.3902;-0.346122; 138.591; 658.112; 15	13.0553 13.4441;-2.75604 1.80468; 141.144 136.571; 657.097 656.902; 14 14	27
4	4	109;531;63;66	140.431 137.702 136.103 135.173 134.204 133.34 132.62 132.09 131.761 131.537 131.459 131.466 131.488 131.678 131.934 132.3 132.847 133.315 133.786 134.325 135.166 136.202 137.421 138.778 142.718 ;551.797 552.528 553.53 554.532 555.539 556.562 557.609 558.689 559.796 560.925 562.062 563.199 564.335 565.454 566.561 567.648 568.698 569.74 570.764 571.756 572.669 573.517 574.303 575.045 575.145 ;140.…	23.554	335.666	0	11.1329 11.5967;-4.71737 4.60998; 145.443 136.156; 562.64 563.62; 12 12	11.4481;-0.0984291; 140.849; 563.211; 12	28
4	4	110;554;61;66	137.432 139.178 142.327 143.931 144.788 145.289 145.713 146.26 146.941 147.615 148.06 148.231 148.312 148.399 148.51 148.632 148.723 148.708 148.431 147.892 147.447 147.095 144.273 ;596.698 596.897 597.122 596.672 595.88 594.932 593.956 593.03 592.153 591.27 590.309 589.266 588.208 587.169 586.156 585.164 584.187 583.205 582.17 581.066 579.989 578.918 577.178 ;137.432 134.721 133.976 133.377 133.…	22.3316	249.83	0	11.0917 11.8436 24.2264;-1.4859 4.38801-2.89219; 139.505 145.378 140.865; 586.721 587.505 576.595; 11 12 11	11.1989 11.9498;-3.20103 3.56987; 137.893 144.621; 586.073 587.176; 11 12	29
4	4	111;577;63;67	137.483 135.907 135.634 134.331 133.661 133.092 132.811 132.772 132.841 132.972 133.166 133.37 133.577 133.772 134.193 134.651 135.042 135.732 136.434 137.151 137.902 138.738 139.715 140.869 142.06 143.316 145.285 148.61 ;598.275 598.88 600.014 601.526 602.803 604.068 605.255 606.373 607.457 608.522 609.568 610.618 611.684 612.777 613.794 614.812 615.878 616.809 617.728 618.628 619.492 620.288 62…	27.5659	355.839	0	14.4279 15.7183; 3.18516-3.77548; 139.279 146.181; 611.396 609.832; 14 16	14.2075 15.573; 2.80284-4.50818; 139.533 146.764; 611.035 609.319; 14 16	30
4	4	111;601;62;66	136.97 138.738 141.722 143.363 144.456 145.387 146.219 146.965 147.64 148.253 148.792 149.263 149.684 150.085 150.486 150.901 151.107 151.239 151.317 151.406 151.509 151.623 151.464 151.291 150.906 149.447 148.205 ;644.504 645.069 645.45 645.145 644.545 643.853 643.111 642.332 641.527 640.701 639.853 638.989 638.115 637.244 636.381 635.528 634.574 633.588 632.582 631.591 630.61 629.632 628.493 62…	25.7892	345.444	0	12.3072 13.6912;-4.26526 4.37732; 138.089 146.433; 632.132 634.779; 13 14		31
4	4	113;649;69;66	135.294 134.568 134.197 134.359 134.558 134.934 135.392 135.886 136.411 136.98 137.585 138.213 138.84 139.515 140.205 140.896 141.623 142.367 143.133 143.938 144.717 145.484 146.356 147.311 148.318 149.313 150.369 151.563 152.808 154.021 155.233 156.809 159.208 ;671.628 672.648 674.783 676.189 677.528 678.586 679.508 680.377 681.216 682.006 682.754 683.474 684.192 684.855 685.504 686.167 686.804 …	31.2466	402.675	0	15.6226 16.0516 26.8664; 2.76106-4.00281-0.0955531; 145.087 149.894 155.676; 682.746 677.969 687.678; 16 17 28	14.9458 15.545; 2.52752-3.09654; 144.746 148.897; 682.138 678.297; 16 16	32
4	4	131;667;63;72	157.338 157.206 155.369 153.887 152.938 152.689 152.46 152.359 152.464 152.574 152.675 152.767 152.925 153.135 153.368 153.606 153.942 154.312 154.607 154.862 155.259 155.753 156.2 156.674 157.235 157.946 158.637 159.31 159.973 160.684 161.436 166.723 ;689.571 689.657 691.117 692.455 693.661 694.708 695.804 696.894 697.927 698.956 699.984 701.009 702.009 702.99 703.963 704.936 705.882 706.824 707…	30.6213	407.801	0	16.8772 17.3064;-3.66587 2.22775; 165.665 160.192; 702.37 704.598; 17 17		35
4	4	143;694;68;70	167.31 164.432 164.403 164.583 165.026 165.514 165.994 166.54 167.087 167.602 168.099 168.673 169.258 169.83 170.434 171.105 171.737 172.389 173.031 173.7 174.41 175.122 175.793 176.574 177.393 178.166 179.156 180.16 181.239 182.565 184.472 187.64 ;718.423 722.089 723.553 724.807 725.785 726.701 727.606 728.425 729.226 730.044 730.867 731.608 732.333 733.067 733.77 734.408 735.077 735.726 736.388…	30.6095	435.558	0	12.3857 12.9051;-4.872 4.46393; 179.667 173.052; 723.911 730.517; 14 14	12.15 12.4967;-3.50878 1.85551; 178.488 174.692; 724.635 728.441; 13 13	36
4	4	196;326;66;61	219.098 221.442 222.74 223.96 225.136 226.271 227.253 228.207 229.089 229.952 230.791 231.643 232.504 233.285 234.052 234.787 235.523 236.26 236.984 237.705 238.403 239.166 239.976 240.569 240.778 240.404 ;362.165 365.2 365.462 365.646 365.804 365.918 365.78 365.59 365.283 364.952 364.594 364.266 363.953 363.481 362.973 362.39 361.795 361.183 360.512 359.801 358.998 358.308 357.695 356.547 354.52…	24.2725	317.277	0	11.5622 12.5073; 3.7342-3.16713; 230.725 228.36; 359.778 353.218; 13 14	12.3357 12.5254;-2.88073 1.25844; 228.335 230.355; 353.551 357.168; 14 14	38
4	4	218;323;67;61	238.749 238.836 239.637 240.585 241.547 242.502 243.445 244.387 245.316 246.237 247.16 248.055 248.924 249.776 250.605 251.412 252.195 252.961 253.736 254.527 255.404 256.327 257.299 258.443 259.695 261.19 263.165 ;352.129 355.642 357.368 357.975 358.516 359.1 359.719 360.248 360.764 361.187 361.413 361.666 361.899 362.041 362.145 362.222 362.301 362.379 362.412 362.437 362.294 362.154 362.027 36…	25.4985	345.264	0	12.5721 13.1448;-2.97922 3.82378; 251.663 251.046; 350.62 357.419; 14 14	12.5583 13.0364;-3.53495 0.699777; 251.745 251.481; 350.071 354.324; 14 14	40
4	4	218;454;86;63	239.361 239.686 240.518 241.374 242.225 243.068 243.908 244.761 245.6 246.433 247.282 248.161 249.064 249.993 250.963 251.989 253.064 254.183 255.335 256.498 257.658 258.847 260.005 261.128 262.216 263.263 264.3 265.343 266.385 267.42 268.452 269.484 270.509 271.524 272.53 273.525 274.509 275.485 276.456 277.426 278.405 279.396 280.406 281.434 282.491 283.592 284.695 ;482.034 485.758 486.806 487.…	45.9451	628.566	0	3.04688 13.0753 13.2313 33.5207 33.9816;-0.497554-4.41062 2.97901-4.20537 2.30307; 242.435 253.324 251.504 272.503 272.77; 482.104 480.37 487.534 482.827 489.346; 4 14 14 34 35	12.7492 13.1002 33.3969 33.8395;-4.23971 2.55905-4.67286 1.36006; 252.994 251.49 272.393 272.658; 480.455 487.094 482.356 488.399; 13 14 34 34	41
4	4	222;3;67;64	242.241 242.239 242.723 243.463 244.225 244.959 245.657 246.322 246.938 247.503 248.034 248.567 249.115 249.66 250.235 250.874 251.536 252.218 253.005 253.789 254.579 255.437 256.306 257.225 258.227 259.345 260.558 261.874 263.517 265.767 265.784 ;30.6022 30.9304 33.6077 34.9416 36.0255 37.0012 37.8372 38.498 39.0638 39.5835 40.0756 40.5118 40.9248 41.3759 41.8238 42.2249 42.6563 43.1094 43.4523 …	29.5137	354.903	0	14.9884 15.9905;-3.63616 3.79176; 257.261 253.762; 32.2577 38.9471; 16 16	14.8125 15.8626;-3.6431 3.54632; 257.098 253.726; 32.1428 38.6068; 15 16	42
4	4	242;322;66;61	264.554 266.427 267.899 269.158 270.325 271.424 272.425 273.397 274.342 275.235 276.112 276.976 277.814 278.653 279.499 280.359 281.215 282.066 282.915 283.731 284.533 285.325 286.107 286.876 286.786 ;356.349 359.134 360.231 360.755 361.055 361.22 361.183 361.134 361.078 360.933 360.769 360.571 360.281 359.959 359.614 359.255 358.81 358.287 357.706 356.966 356.143 355.251 354.306 353.304 349.259 …	23.7561	309.192	0	11.5915 12.6707; 4.17374-4.05026; 276.492 275.155; 356.283 348.062; 12 14	11.6695 12.6126; 3.24804-3.70617; 276.318 275.013; 355.367 348.467; 13 13	43
4	4	244;11;67;59	264.676 265.436 266.409 267.381 268.344 269.306 270.279 271.262 272.257 273.261 274.278 275.299 276.321 277.334 278.342 279.342 280.332 281.314 282.29 283.258 284.226 285.192 286.156 287.113 288.054 288.838 ;41.1946 44.5707 45.2739 45.9729 46.6141 47.1341 47.6311 47.9738 48.2253 48.3859 48.6107 48.7616 48.8288 48.7477 48.6869 48.6198 48.5125 48.3658 48.159 47.8457 47.516 47.0999 46.5388 45.6888 4…	24.8846	318.16	0	14.0721 14.5013; 4.25015-3.60703; 278.338 278.24; 44.8167 36.9484; 15 15	14.021 14.5095; 3.12606-3.11287; 278.212 278.282; 43.6985 37.4409; 15 15	44
4	4	260;423;65;87	283.306 284.458 286.968 288.612 289.76 290.772 291.635 292.368 293.045 293.769 294.444 295.063 295.679 296.32 296.953 297.419 297.966 298.554 299.059 299.49 299.889 300.116 300.13 300.096 300.13 300.384 300.919 301.69 302.381 302.888 303.164 303.27 303.3 303.295 303.189 303.06 302.796 302.595 302.374 302.108 301.81 301.5 301.121 300.646 299.975 299.233 298.382 297.323 296.117 292.998 ;488.824 488…	47.4202	652.27	0	13.5878 13.9821 34.0338 34.1693; 3.29801-3.55074 2.74447-2.59207; 293.082 287.484 297.451 292.174; 478.971 475.006 457.417 458.224; 15 15 35 35	13.568 14.074 34.2459 34.5244; 1.29967-2.94353 3.11911-2.48468; 291.321 288.048 297.783 292.218; 478.011 475.25 457.143 457.856; 14 15 35 35	45
4	4	262;281;87;95	285.475 288.828 290.389 291.621 292.709 293.646 294.451 295.214 295.964 296.681 297.348 298.001 298.663 299.323 299.937 300.592 301.235 301.781 302.275 302.744 303.127 303.282 303.581 304.24 305.258 306.237 307.14 307.934 308.649 309.335 310.045 310.723 311.322 311.882 312.374 312.834 313.247 313.604 313.976 314.254 314.442 314.573 314.903 315.542 316.51 317.524 318.404 319.267 320.112 320.887 32…	64.1605	841.623	0	11.2186 11.7458 32.9364 33.4717 50.9619 51.7708; 3.72855-4.13371-3.43157 3.90486 3.80139-3.05931; 295.03 289.524 302.507 308.736 319.848 315.569; 345.947 340.31 324.063 327.969 315.306 309.899; 12 12 34 34 52 52	10.8565 11.599 33.7805 33.8238 51.17 51.5611; 2.0924-4.18087 3.29058-2.89163 2.27957-2.30749; 293.578 289.391 308.417 303.425 318.846 315.941; 345.117 340.388 327.359 323.713 314.156 310.585; 11 12 34 34 52 52	46
4	4	264;382;62;85	292.651 294.272 297.459 298.342 299.154 299.892 300.584 301.048 301.331 301.551 301.81 302.03 302.184 302.281 302.399 302.4 302.418 302.398 302.305 302.174 301.993 301.76 301.585 301.658 302.033 302.375 302.746 303.188 303.533 303.855 304.051 304.172 304.255 304.248 304.205 304.119 303.991 303.811 303.463 303.092 302.778 301.738 300.839 299.615 296.904 ;444.982 445.079 444.421 443.524 442.634 441…	42.8268	601.296	0	12.6727 12.7593 30.2278 31.1856; 4.51814-2.95091 3.58813-2.63358; 298.627 291.249 299.528 293.346; 433.23 432.061 415.271 414.07; 14 14 32 32	13.0833 13.0945 30.4992;-3.92218 3.85259 4.0559; 290.335 298.029 300.006; 431.6 432.716 414.996; 14 14 32	47
4	4	268;3;86;68	290.25 290.197 290.645 291.31 292.14 292.982 293.967 295.028 296.123 297.239 298.384 299.555 300.74 301.942 303.159 304.383 305.616 306.854 308.083 309.294 310.471 311.619 312.779 314.041 315.396 316.758 318.074 319.29 320.514 321.652 322.784 323.786 324.788 325.72 326.591 327.405 328.173 328.91 329.62 330.255 330.82 331.3 331.712 332.121 332.532 332.89 333.07 333.098 332.034 ;39.0426 41.9901 44.…	47.604	634.501	0	5.53574 11.5699 11.5905 33.1932 33.4183; 2.05456 4.33053-1.91275 3.66065-2.77365; 294.932 300.986 301.57 323.697 319.656; 42.4252 45.526 39.3101 37.7492 32.7373; 6 12 12 34 34	5.03666 10.9509 11.1848 33.3729 33.9042; 2.848-3.14522 3.82598 1.29267-2.26312; 294.266 301.045 300.648 322.283 320.322; 43.0848 38.0249 44.9887 35.8413 32.8312; 6 12 12 34 35	48
4	4	274;356;80;72	295.163 296.267 297.773 299.257 300.543 301.79 302.996 304.169 305.371 306.473 307.526 308.541 309.53 310.428 311.331 312.167 312.96 313.721 314.418 315.101 315.787 316.42 317.085 317.963 319.038 320.155 321.258 322.278 323.241 324.213 325.018 325.743 326.393 326.97 327.459 327.836 328.176 328.509 328.86 329.263 329.765 330.406 331.19 332.075 333.014 333.108 ;402.974 403.454 404.584 405.648 406.1…	43.9732	572.37	0	12.9779 13.4112 23.1973 31.202 31.9724;-4.39659 2.58316-1.28244 4.6598-4.74608; 304.138 308.116 314.386 324.578 319.634; 393.401 399.153 390.577 390.755 382.696; 14 14 24 33 32	13.3359 13.719 31.3872 31.5934;-2.36657 3.51479 2.87731-3.42401; 305.494 308.861 323.587 319.741; 394.954 399.791 389.261 384.266; 14 14 32 32	49
4	4	303;1;60;47	331.017 333.641 335.182 336.172 337.004 337.763 338.406 338.979 339.412 339.807 340.183 340.475 340.699 340.934 341.144 341.295 341.415 341.52 341.541 341.542 341.508 341.408 341.219 340.807 339.751 337.676 ;27.6111 26.8044 25.9246 25.0331 24.1715 23.3474 22.5488 21.7723 20.9986 20.2313 19.467 18.6895 17.9011 17.1224 16.3414 15.5427 14.7295 13.9035 13.0342 12.1395 11.2061 10.2077 9.119 7.86128 6.…	24.887	317.676	0	12.5419 13.327;-3.40647 4.22759; 329.542 337.087; 14.4374 15.8091; 13 14	12.9928 13.3614;-2.8243 2.86858; 330.23 335.799; 14.1174 15.3738; 13 14	50
4	4	303;267;63;63	326.94 330.155 331.577 332.838 334.031 335.133 336.028 336.981 337.872 338.675 339.418 340.138 340.836 341.513 342.193 342.863 343.488 344.004 344.437 344.831 345.141 345.162 344.518 343.776 343.944 ;305.634 308.483 308.598 308.523 308.356 308.066 307.524 307.04 306.478 305.82 305.102 304.371 303.628 302.876 302.133 301.38 300.568 299.627 298.592 297.521 296.375 294.966 292.941 290.864 289.848 ;3…	23.4908	290.377	0	10.8837 11.9793; 3.60572-3.44173; 337.533 333.367; 300.995 295.213; 12 13	11.1328 12.0244; 3.11589-2.65711; 337.374 333.959; 300.469 295.73; 12 13	51
4	4	306;340;63;64	331.212 336.071 337.127 338.085 338.973 339.815 340.619 341.343 342.051 342.742 343.422 344.104 344.794 345.388 345.928 346.425 346.859 347.283 347.759 348.057 348.193 348.07 345.525 ;379.308 382.907 382.585 382.168 381.684 381.152 380.576 379.916 379.235 378.531 377.811 377.084 376.359 375.545 374.686 373.797 372.857 371.916 371.024 369.965 368.746 367.276 363.575 ;331.212 327.609 327.617 327.74…	21.3873	294.422	0	10.9352 11.2291;-3.72299 2.49789; 335.8 340.501; 368.711 372.795; 12 12	11.1465 11.5574; 2.7515-3.27533; 340.628 336.42; 373.03 368.705; 12 13	52
4	4	319;324;61;63	344.086 345.923 347.894 349.39 350.362 351.161 351.82 352.415 352.988 353.395 353.828 354.307 354.816 355.281 355.541 355.474 355.063 354.362 353.359 352.699 ;361.493 361.969 361.955 361.686 361.123 360.457 359.704 358.909 358.098 357.193 356.308 355.45 354.601 353.72 352.724 351.568 350.262 348.843 347.279 346.318 ;344.086 341.764 341.072 340.867 341.067 341.339 341.693 342.225 342.671 343.057 3…	18.6441	170.967	0	7.01121 7.70376;-0.604034 6.14288; 346.955 353.126; 355.383 358.211; 8 8	7.37868 7.45909; 3.61833-1.31817; 350.767 346.573; 357.236 354.632; 8 8	53
4	4	333;313;83;62	353.282 354.043 354.963 355.92 356.899 357.905 358.944 359.996 361.052 362.106 363.156 364.198 365.236 366.278 367.324 368.368 369.407 370.436 371.449 372.447 373.452 374.474 375.506 376.546 377.596 378.637 379.661 380.675 381.681 382.667 383.64 384.605 385.552 386.48 387.396 388.308 389.217 390.118 391.031 391.963 392.917 393.888 394.823 ;345.196 347.06 348.867 349.876 350.866 351.883 352.379 35…	41.7585	560.693	0	5.73686 11.0024 11.9294 20.5869 30.4086 30.409;-0.349477-4.10355 4.67304-0.678117-4.33863 2.65882; 358.867 364.215 364.931 373.677 383.136 383.712; 345.004 341.068 349.857 344.018 339.434 346.408; 6 12 12 21 31 31	11.4524 12.0285 19.7078 30.4136 30.5175;-3.81987 3.21836-1.27436-3.5829 3.04733; 364.661 365.078 372.803 383.203 383.852; 341.358 348.406 343.47 340.187 346.786; 12 13 20 31 31	55
4	4	438;399;79;61	458.874 459.363 460.475 461.492 462.519 463.556 464.6 465.642 466.687 467.719 468.745 469.766 470.78 471.782 472.775 473.754 474.727 475.7 476.673 477.651 478.628 479.61 480.598 481.59 482.587 483.586 484.59 485.596 486.604 487.613 488.615 489.597 490.557 491.499 492.426 493.329 494.209 495.079 495.973 496.412 ;430.446 432.083 435.195 435.554 436.003 436.592 437.212 437.68 438.075 438.203 438.267…	37.958	543.64	0	10.3453 11.5533 11.796 17.7241 24.2646 24.2851 31.5107; 1.05402 4.04493-4.8121-0.063293-4.63878 4.2915-0.57508; 469.164 470.742 470.039 476.463 482.676 483.316 490.183; 430.992 433.876 425.044 429.365 424.499 433.406 428.183; 11 13 13 19 25 25 33	9.619 11.3141 11.6336 17.5897 30.4198;-0.350346-4.80578 1.82038-0.624511 2.32783; 468.362 469.74 470.585 476.299 489.349; 429.63 425.08 431.655 428.812 431.174; 11 12 13 19 32	57
4	4	446;182;73;67	469.513 467.289 467.202 467.444 467.868 468.414 469.047 469.688 470.43 471.235 472.107 473.064 474.068 475.096 476.28 477.386 478.384 479.335 480.25 481.154 482.086 483.071 484.151 485.261 486.381 487.512 488.694 490 491.185 492.349 493.548 494.817 496.114 497.89 497.898 ;207.527 210.996 212.729 214.053 215.156 216.12 217.001 217.909 218.733 219.526 220.28 220.959 221.594 222.195 222.504 222.885 …	33.6501	472.041	0	8.93196 11.3276 12.5628 16.2711 20.2175 21.666 36.4021;-0.0335566-4.49182 1.75243-0.206437 4.86567-0.909741 2.18572; 476.373 480.742 478.39 482.819 483.953 487.911 495.009; 212.757 210.399 216.314 216.147 222.446 217.924 224.26; 10 12 13 17 21 22 31	7.6347 10.9386 11.9375 16.443 19.8758 20.0103; 0.451604-2.3751 3.4907 0.0191795 4.56336 0.259654; 475.081 479.266 476.922 482.88 483.793 485.931; 212.335 211.966 217.435 216.424 222.018 218.281; 8 12 13 17 20 21	58
4	4	469;200;65;74	497.328 496.614 494.309 493.368 492.767 492.168 491.607 491.237 491.039 490.966 491.003 491.085 491.283 491.613 491.966 492.528 493.167 493.701 494.141 494.51 494.762 494.905 495.105 495.413 495.801 496.291 496.907 497.55 498.204 498.889 499.656 500.606 501.464 502.42 503.715 505.77 508.026 508.954 ;220.105 220.743 222.087 223.233 224.346 225.487 226.658 227.832 229.001 230.161 231.306 232.442 23…	36.1884	482.992	0	3.96245 8.06721 12.2719 13.5086 18.9412 23.2667 29.9657; 2.93421-2.67806-4.37602 3.31806 0.0489326 0.2257 0.661439; 495.009 501.289 503.993 496.813 501.742 503.041 505.667; 224.26 227.48 231.044 234.063 238.409 242.553 248.788; 5 9 13 14 20 24 31	13.1247 13.9381 18.6139 23.2951; 4.10238-2.72169 0.150656 0.920869; 495.958 502.719 501.558 502.42; 233.875 232.647 238.119 242.868; 14 15 20 24	59
4	4	472;459;80;71	494.589 496.938 498.415 499.858 501.188 502.401 503.493 504.411 505.331 506.209 507.042 507.85 508.549 509.196 509.824 510.454 511.071 511.66 512.226 512.854 513.43 514.012 514.703 515.598 516.646 517.744 518.808 519.832 520.832 521.747 522.625 523.445 524.128 524.756 525.329 525.878 526.426 527.012 527.651 528.347 529.075 529.817 530.284 ;506.167 508.008 508.181 508.319 508.334 508.222 507.984 5…	42.0421	582.773	0	12.9886 14.0759 22.2792 31.0833 31.9679; 3.8851-4.35096-0.38529 4.0475-3.89943; 506.621 502.225 511.837 521.821 518.596; 501.041 493.977 492.973 492.999 485.663; 14 14 23 32 32	13.2373 13.8701 23.6308 31.1034 31.801; 4.38293-5.07852-2.10687 2.40132-4.58625; 507.072 501.452 512.463 521.132 518.096; 501.31 493.672 490.882 491.495 485.163; 14 14 24 32 32	60
4	4	473;378;72;75	497.143 497.279 499.076 501.131 502.458 503.696 504.623 505.515 506.311 506.974 507.592 508.203 508.813 509.405 510.002 510.613 511.218 511.668 512.176 512.64 513.084 513.463 513.755 514.227 515.042 515.992 516.881 517.616 518.282 518.928 519.554 520.147 520.744 521.285 521.762 522.191 522.579 522.863 523.054 523.227 523.336 523.279 522.404 ;432.18 432.192 432.077 432.1 431.733 431.328 430.784 43…	41.6549	533.76	0	9.9924 14.7252 15.017 21.9224 24.7136 29.934 31.1216 32.5403 32.7438;-1.72432 3.89719-4.17567 0.182073-3.05894-4.67046 3.48632-1.0815-1.97097; 500.043 507.428 501.478 509.065 507.98 510.335 517.109 514.698 514.176; 423.143 423.109 417.645 415.021 410.773 405.356 410.053 405.911 405.159; 11 15 16 23 25 31 32 33 33	9.14778 15.0167 15.3435 21.6134 27.6856 30.1543 31.4813; 0.290077 2.26684-4.39023-0.214983-5.48288-4.36427 2.92675; 501.262 506.377 501.527 508.572 507.985 510.709 516.944; 425.045 421.829 417.257 415.042 406.908 405.405 409.409; 10 16 16 22 28 31 32	61
4	4	477;231;62;117	503.692 504.37 507.151 508.958 510.085 511.429 512.644 513.597 514.347 514.945 515.498 515.956 516.339 516.573 516.67 516.66 516.558 516.378 516.177 515.965 515.557 515.304 515.195 515.349 515.676 516.105 516.51 516.892 517.217 517.426 517.712 517.822 517.842 517.794 517.711 517.574 517.277 517.008 516.733 516.239 515.612 514.866 513.934 510.937 ;325.346 325.579 325.881 325.698 325.147 324.637 32…	42.4953	600.472	1	12.2532 21.2888 28.7553 29.0541 36.7653;-0.415781-0.835599 4.01356-4.78456 1.33034; 507.42 507.666 512.734 504.024 511.306; 314.247 305.253 298.304 297.023 290.254; 13 23 30 30 38	12.2969 22.4824 27.8348 29.0453;-0.442657-0.581629 3.52782-4.2722; 507.401 507.998 512.22 504.532; 314.2 304.103 298.796 297.089; 14 24 29 30	62
4	4	477;231;62;117	506.334 505.511 501.663 500.827 500.222 499.576 499.139 498.851 498.547 498.372 498.289 498.312 498.466 498.737 499.016 499.375 499.791 500.198 500.525 500.531 500.162 499.958 499.846 499.758 499.661 499.61 499.774 500.114 500.534 501.125 501.869 502.69 503.482 504.258 505.249 507.746 510.241 512.244 ;252.364 252.717 253.897 254.936 255.964 256.995 258.021 259.046 260.079 261.107 262.13 263.144 2…	36.2696	513.837	2	10.8177 10.8382 18.3864 24.5513 25.1435; 4.21152-2.0192-0.0392848 4.61954-3.48616; 502.704 508.921 507.46 503.61 511.672; 263.45 263.044 270.71 277.752 276.717; 12 12 20 26 26	9.79935 10.3903 25.0315; 2.06454-2.59138 0.0984472; 504.776 509.461 508.137; 262.287 262.558 277.322; 11 12 26	63
4	4	479;305;62;66	506.371 506 503.479 502.413 501.786 501.501 501.238 501.006 500.877 500.86 500.916 501.023 501.141 501.281 501.584 501.872 502.145 502.553 502.983 503.445 504.01 504.639 505.392 506.104 506.808 507.688 509.234 512.849 ;325.775 326.407 328.003 329.223 330.371 331.466 332.577 333.694 334.787 335.844 336.874 337.88 338.874 339.852 340.77 341.68 342.58 343.43 344.264 345.081 345.862 346.627 347.369 3…	26.322	345.57	0	14.3511 14.6562; 4.01481-3.96916; 506.473 514.198; 340.349 338.313; 16 16	14.1578 14.3689;-2.8026 3.72853; 512.918 506.751; 338.117 340.28; 15 16	64
4	4	489;325;66;62	510.728 510.262 510.265 510.741 511.352 511.967 512.58 513.193 513.83 514.49 515.175 515.869 516.629 517.456 518.343 519.289 520.264 521.251 522.396 523.527 524.702 525.905 527.058 528.274 529.525 530.982 532.578 ;349.74 352.395 354.587 355.825 356.761 357.642 358.479 359.272 359.993 360.667 361.318 361.993 362.606 363.163 363.671 364.123 364.554 364.981 365.121 365.245 365.228 365.088 364.975 36…	25.2843	324.101	0	11.3972 11.8041; 4.05072-3.97662; 518.336 523.072; 358.47 351.976; 12 12	11.3596 11.5172; 2.1171-3.48041; 519.364 522.56; 356.832 352.234; 12 12	65
4	4	493;342;66;81	518.663 521.908 523.236 524.362 525.452 526.239 527.014 527.759 528.445 529.046 529.78 530.218 530.538 530.8 531.003 531.13 531.134 530.993 530.872 530.834 530.92 531.156 531.608 532.255 532.999 533.665 534.329 534.869 535.342 535.761 536.173 536.552 536.965 536.961 537.074 537.15 537.1 536.878 536.571 535.884 534.391 531.877 ;401.239 401.697 401.158 400.549 399.929 399.185 398.428 397.648 396.82…	40.7611	543.907	0	4.7985 11.9464 18.2666 27.9767 28.3937;-2.05582 1.87073-0.663312-2.72254 1.9993; 518.465 524.805 524.222 525.26 529.795; 396.062 390.8 383.97 373.9 375.278; 6 13 19 29 29	11.9136 18.4057 28.232 28.5575; 3.99735-0.0206441-3.05723 1.93769; 526.805 524.879 525.045 529.799; 391.522 384.003 373.538 375.103; 13 19 29 29	66
4	4	521;375;69;71	545.012 542.775 542.021 541.63 541.492 541.565 541.792 542.053 542.582 543.13 543.701 544.361 545.035 545.685 546.371 547.05 547.767 548.497 549.151 549.71 550.349 551.093 551.83 552.638 553.471 554.334 555.24 556.193 557.322 558.606 559.819 560.954 562.349 563.745 565.145 567.465 ;397.582 399.812 401.284 402.576 403.773 404.895 405.96 407.036 407.938 408.827 409.691 410.477 411.239 412.012 412.7…	34.1739	459.659	0	10.3428 11.1482 16.6613 22.3681 23.2966; 4.40385-4.87758-0.169204 4.512-4.75704; 547.495 555.292 554.844 555.144 562.295; 408.586 403.463 410.742 418.387 412.432; 12 12 18 24 24	7.92548 8.40209 10.1313 11.9228 15.5831 21.2756 22.1737 30.4962; 2.54905-0.601211 2.96308-0.659207-0.683221-3.9746 2.26455 1.69085; 547.38 550.166 548.49 552.403 554.658 560.465 556.57 563.831; 405.462 403.918 407.527 406.646 409.559 411.676 416.632 421.748; 9 10 12 13 17 22 23 32	68
4	4	4;297;85;118	30.8795 32.9126 34.8616 36.2806 37.2563 38.2168 39.0681 39.8429 40.5524 41.2648 41.9117 42.4934 43.0072 43.5108 44.0398 44.5238 44.8736 45.2484 45.4722 45.6826 45.8822 46.0709 46.1586 46.1334 46.166 46.3394 46.6346 47.1017 47.7786 48.3855 48.8694 49.3532 49.867 50.366 50.7798 51.1053 51.4318 51.7289 52.0257 52.1941 52.178 51.863 51.2995 50.6379 49.79 48.3719 47.2446 43.8112 ;392.851 393.162 392.8…	46.7173	680.832	2	-0.374695 16.3756 16.6462 24.7279 27.9912 28.1243 32.9205 33.2591 43.5524;-0.368448 4.64979-4.04701 0.266804 3.14153-2.86515 5.02171-4.05736 0.880212; 30.7899 41.208 33.4415 40.0015 43.4482 37.8607 46.9587 38.359 44.8509; 393.378 380.178 376.255 370.404 368.257 366.048 363.963 361.032 352.152; 18 17 18 25 28 29 34 34 44	16.9679 17.375 24.6795 27.0068 33.028 33.7729 42.822; 1.29669-4.59438-0.0578777 1.41965 3.75693-3.7585 0.285075; 38.4449 33.099 39.6752 41.5668 45.778 38.7928 44.2847; 378.14 375.631 370.368 368.517 363.497 360.626 352.905; 18 18 25 28 34 34 44	168
4	4	4;297;85;118	64.2964 63.3617 61.5615 59.9888 58.4139 57.2032 56.0114 54.9632 54.0162 53.1416 52.3197 51.5282 50.777 50.0824 49.4791 48.9602 48.4919 48.0963 47.7316 47.316 46.8846 46.5919 46.198 45.6498 45.0816 44.4728 43.9891 43.4591 42.8855 42.339 41.7917 41.3048 40.987 40.7377 40.5565 40.5832 40.6925 41.0605 41.5238 41.7753 45.681 ;317.607 317.103 316.948 316.968 316.986 317.301 317.657 318.161 318.783 319.…	39.3772	553.021	1	2.75917 12.8554 14.1476 19.4011 26.0264 26.5158; 2.70952-4.31672 3.13685-0.879859-4.24117 4.02812; 60.7555 60.5553 53.4768 54.6954 54.6759 47.3719; 317.731 329.996 327.351 333.857 341.744 337.839; 4 14 15 20 27 27	13.1198 14.1893 18.7302 26.0349 26.2553;-3.5176 2.3647-0.10542 2.24737-0.399296; 59.7341 54.1289 54.2236 49.1092 51.2646; 329.811 327.767 333.016 338.41 339.962; 14 15 20 27 27	167
4	4	170;336;87;145	197.985 194.752 194.371 193.879 193.464 193.159 192.982 192.925 192.977 192.988 193.004 193.305 193.643 193.929 194.292 194.653 195.043 195.619 196.266 196.921 197.583 198.326 199.126 199.961 200.832 201.748 203.031 207.734 ;400.731 402.588 403.712 404.863 405.984 407.079 408.153 409.215 410.27 411.363 412.486 413.542 414.601 415.69 416.756 417.822 418.875 419.839 420.753 421.644 422.511 423.318 …	26.9785	364.077	1	15.0859 15.5688; 3.5958-3.14931; 199.266 205.668; 416.099 413.919; 16 16	14.9821 15.3582; 3.67276-3.20209; 199.127 205.634; 415.967 413.705; 15 16	171
4	4	170;336;87;145	229.368 233.589 233.975 234.484 234.73 234.933 234.982 234.899 234.777 234.705 234.652 234.544 234.315 234.057 233.769 233.447 233.172 232.791 232.32 231.682 230.85 230.028 229.177 228.201 227.275 224.339 ;459.57 457.376 456.217 455.027 453.938 452.886 451.909 450.996 450.113 449.225 448.329 447.435 446.555 445.667 444.777 443.888 442.987 442.106 441.244 440.412 439.609 438.795 437.963 437.12 436…	24.7373	321.387	2	11.522 11.6966;-2.28285 3.46721; 224.104 229.697; 449.103 447.758; 12 12	11.7623 11.8626; 2.39808-2.83945; 228.637 223.489; 447.912 448.883; 12 12	174
4	4	170;336;87;145	203.608 203.393 203.888 204.508 205.13 205.728 206.271 206.777 207.279 207.793 208.317 208.858 209.439 210.059 210.707 211.398 212.158 212.995 213.85 214.744 215.713 216.832 217.953 219.047 220.241 221.611 223.193 225.829 ;425.972 428.676 430.342 431.491 432.444 433.222 433.921 434.534 435.061 435.532 435.999 436.488 436.981 437.492 438.042 438.609 439.153 439.657 440.187 440.698 441.131 441.365 …	26.6909	340.361	1	13.0074 13.009; 2.57255-3.5479; 213.284 216.999; 433.106 428.242; 14 14	12.6771 12.7997; 2.93818-3.48613; 212.836 216.795; 433.225 428.165; 13 14	173
4	4	170;336;87;145	218.645 215.159 213.728 212.51 211.458 210.529 209.726 208.969 208.272 207.648 207.037 206.406 205.782 205.147 204.521 203.898 203.277 202.712 202.209 201.699 201.061 200.737 200.458 200.206 200.058 200.093 201.699 ;359.401 357.317 357.466 357.765 358.165 358.633 359.174 359.729 360.316 360.956 361.606 362.246 362.903 363.562 364.238 364.924 365.612 366.354 367.154 367.945 368.601 369.604 370.663…	25.1389	323.488	2	12.2493 12.3471; 2.33708-3.52984; 209.282 213.421; 367.033 371.192; 13 13	12.1682 12.44;-3.1396 2.69095; 213.266 208.895; 370.792 366.923; 13 13	176
4	4	170;336;87;145	198.819 202.48 204.227 204.791 205.412 206.156 206.695 207.175 207.622 208.03 208.337 208.581 208.832 209.047 209.271 209.389 209.548 209.749 210.02 209.999 209.801 209.483 208.992 208.044 206.875 205.593 204.052 202.273 200.06 ;401.808 402.137 401.526 400.68 399.829 398.992 398.115 397.228 396.336 395.435 394.503 393.539 392.546 391.508 390.426 389.28 388.092 386.858 385.573 384.22 382.847 381.4…	26.9531	367.363	1	15.0412 15.4508; 2.54696-1.37914; 203.986 200.117; 387.346 386.543; 17 17	15.2273 15.3777; 1.95497-1.33325; 203.418 200.156; 387.063 386.62; 17 17	175
4	4	504;402;88;107	567.479 564.386 562.907 561.531 560.085 559.014 558.166 557.43 556.645 555.865 555.201 554.669 554.26 553.919 553.594 553.392 553.203 553.081 552.882 552.511 551.967 551.298 550.6 549.997 549.491 548.971 548.42 547.949 547.504 547.09 546.933 546.698 546.446 546.402 546.415 546.508 546.761 550.862 ;424.37 423.11 423.339 423.629 423.877 424.385 425.064 425.845 426.627 427.447 428.367 429.387 430.48…	36.6774	511.801	2	5.37993 9.88847 10.258 25.2085 25.35; 2.77465-3.95551 4.38933-3.45803 3.69515; 562.29 565.559 558.206 559.074 552.649; 427.283 434.677 430.715 448.23 445.083; 6 11 11 26 26	3.6178 10.1152 24.7579; 3.2682 3.80955 1.00825; 562.916 558.777 555.309; 425.455 430.89 445.786; 4 11 26	179
4	4	504;402;88;107	538.889 543.003 544.492 545.752 546.836 547.778 548.608 549.343 550.101 550.779 551.494 552.112 552.738 553.358 553.948 554.412 554.811 555.178 555.474 555.655 555.742 555.831 556.073 553.563 ;472.593 474.868 474.83 474.579 474.161 473.616 472.977 472.266 471.581 470.837 470.128 469.338 468.553 467.758 466.934 466.004 465.026 464.035 463 461.886 460.707 459.528 458.464 455.128 ;538.889 536.068 53…	22.9784	298.602	1	9.28317 9.77029;-3.81647 3.05833; 541.991 547.505; 463.009 467.143; 10 10	9.61322 10.1842;-2.68112 3.62397; 543.065 548.264; 463.503 467.12; 10 11	178
4	4	391;404;125;132	458.17 455.067 453.702 452.382 451.227 450.147 449.139 448.207 447.349 446.513 445.736 444.979 444.253 443.579 442.911 442.196 441.438 440.611 439.707 438.721 437.702 436.758 435.765 434.771 433.86 433.013 432.236 431.476 430.784 430.133 429.49 428.837 428.235 427.644 427.042 426.433 425.909 425.788 ;428.913 426.05 425.807 425.612 425.63 425.735 425.932 426.232 426.624 427.024 427.488 427.957 428…	36.9162	489.187	2	5.87386 10.3105 11.1388 17.4423 24.0659 24.1783 26.9841;-0.516704 4.00647-4.46351 0.270498-4.40194 4.76663 1.25821; 453.566 447.521 451.19 443.152 439.401 434.899 434.139; 432.565 431.132 438.812 437.521 444.484 436.496 440.83; 6 11 12 18 24 25 28	6.53321 10.3677 10.7126 13.2064 17.275 23.6967 23.9863;-0.10193 4.05101-1.30363-1.10472 0.207157-3.65391 4.26603; 452.804 447.449 449.931 447.616 443.33 439.269 435.313; 432.559 431.123 435.88 437.029 437.518 443.712 436.84; 7 11 11 14 18 24 25	183
4	4	391;404;125;132	419.103 420.302 421.499 422.961 424.899 426.022 426.826 427.486 428.152 428.713 429.091 429.351 429.58 429.827 430.052 430.236 430.257 430.168 429.979 429.667 429.412 429.391 429.59 430.042 430.696 431.353 431.881 432.29 432.652 432.955 433.144 433.505 433.537 433.47 433.398 433.28 432.975 432.247 431.52 430.325 428.73 427.078 ;482.581 482.531 481.789 481.106 480.522 479.739 478.876 477.983 477.0…	40.1085	535.217	1	6.10995 12.8103 15.535 16.5463 18.4585 27.7244 28.4135 29.4782; 2.50344-0.0346001-0.718608-0.712773-1.61414 3.85247-3.22165 0.73358; 422.794 421.765 421.725 421.889 421.286 428.593 421.858 425.963; 477.31 470.211 467.467 466.434 464.488 456.508 454.225 454.214; 7 14 17 18 19 29 29 30	9.56562 13.0977 16.5526 17.66 28.0984 31.3635;-0.121428 0.392097 1.64703-0.884512-0.0848976 0.106007; 420.985 422.247 424.206 421.908 424.837 425.907; 473.365 470.031 466.881 465.361 455.268 452.172; 11 14 18 19 29 32	182
4	4	391;404;125;132	494.849 494.195 493.214 492.213 491.207 490.206 489.211 488.221 487.231 486.243 485.257 484.277 483.301 482.329 481.358 480.389 479.419 478.451 477.484 476.518 475.552 474.59 473.632 472.673 471.727 470.786 469.824 468.833 467.796 466.714 465.588 464.414 463.198 461.959 460.719 459.483 458.277 457.1 456.019 455.096 454.701 454.133 453.872 ;505.13 501.97 499.769 499.135 498.811 498.223 497.597 497…	41.7662	606.816	2	12.0145 15.2655 21.4754 28.2059 28.6363 36.536 37.3666; 4.98716-1.39753 0.277451 4.97442-4.70043-1.91975 1.7802; 483.016 479.827 473.623 467.177 466.213 458.732 457.446; 500.219 506.554 504.704 499.682 509.318 506.679 503.144; 13 16 22 29 29 38 38	12.1188 12.4823 12.9427 18.5499 24.3235 26.1196 27.4398 28.0914 33.5604; 3.93709 3.29614-3.41423-0.914231-2.28292 0.400353-1.29256 1.93035 0.353785; 482.922 482.564 482.12 476.488 470.542 469.03 467.567 467.123 461.526; 501.27 501.915 508.627 506.035 507.274 504.437 505.987 502.727 504.187; 13 13 14 19 25 27 28 29 34	185
4	4	391;404;125;132	419.374 419.435 419.753 420.41 421.114 421.838 422.555 423.224 423.874 424.498 425.1 425.694 426.308 426.954 427.612 428.289 429.082 429.941 430.845 431.814 432.834 433.863 434.898 435.802 436.496 437.096 437.694 438.305 438.908 439.507 440.103 440.692 441.315 441.928 442.588 443.264 443.961 444.7 445.494 446.494 447.532 448.631 449.824 451.296 453.107 455.087 455.111 ;483.985 484.726 487.236 488…	44.6535	591.332	1	8.95166 13.4915 13.9692 29.8234 30.6359 31.1441 31.1526 33.9709;-2.6268-4.61209 3.72684-4.76714 0.0525034 3.96136-0.152866-1.17285; 428.262 433.994 429.756 448.299 445.752 443.53 446.274 449.082; 483.73 484.374 491.569 493.33 497.501 500.757 497.691 498.803; 10 15 15 31 31 32 32 35	8.43086 17.7864 29.7835 30.5069;-0.838424-0.564425-4.16351 3.15998; 427.116 435.327 447.873 443.617; 485.22 489.999 493.759 499.763; 9 19 31 31	184
5	5	206;309;67;63	226.466 227.277 228.39 229.509 230.692 231.927 233.255 234.663 236.086 237.455 238.771 239.973 241.098 242.15 243.119 244.034 244.911 245.714 246.432 247.066 247.656 248.221 248.772 249.324 249.883 250.489 251.147 251.795 252.293 252.468 ;344.24 346.389 347.651 348.793 349.938 350.636 351.092 351.311 351.194 350.762 350.218 349.528 348.843 348.185 347.537 346.941 346.415 345.9 345.365 344.794 344…	28.3477	381.592	0	12.6972 13.0626;-3.54212 3.55297; 236.552 240.412; 337.712 343.677; 14 14	12.9712 13.1494; 1.95135-3.67455; 239.533 236.878; 342.335 337.371; 14 14	1
5	5	221;264;62;66	252.553 250.029 248.618 247.692 246.68 245.851 245.215 244.723 244.334 244.037 243.803 243.644 243.587 243.533 243.437 243.352 243.293 243.412 243.53 243.651 244.101 244.605 245.231 246.128 247.605 251.194 ;284.291 285.132 286.142 287.144 288.136 289.112 290.068 291.004 291.925 292.838 293.749 294.661 295.583 296.512 297.444 298.383 299.331 300.303 301.285 302.276 303.306 304.347 305.405 306.495 …	24.7476	344.674	0	8.25444 13.2125 13.4798;-1.73315-4.54516 1.59959; 254.286 256.805 250.657; 292.62 297.787 297.621; 9 14 14	12.8545;-3.68463; 255.972; 297.369; 14	2
5	5	221;287;61;68	251.957 249.001 248.285 246.944 245.827 244.927 244.388 243.926 243.543 243.235 243.006 242.909 242.843 242.798 242.809 242.81 242.879 242.967 242.965 243.358 243.749 244.095 244.531 245.83 247.106 248.317 250.586 251.533 251.551 ;308.842 309.025 309.945 310.846 311.773 312.72 313.687 314.655 315.624 316.595 317.572 318.559 319.554 320.557 321.572 322.6 323.644 324.702 325.77 326.852 327.931 329.…	26.2322	349.301	0	11.4367 11.4921;-4.48658 3.31011; 256.002 248.21; 320.379 320.101; 13 13	11.9509;-0.568926; 252.066; 320.725; 13	3
5	5	293;379;62;82	321.412 319.749 318.633 317.508 316.527 315.794 315.53 315.15 314.9 314.812 314.698 314.71 314.784 314.88 315.013 315.446 315.709 315.937 316.362 316.756 317.149 317.447 317.686 317.764 317.654 317.469 317.326 317.242 317.165 317.087 317.141 317.217 317.264 317.316 317.478 317.653 317.896 318.43 319.056 320.016 321.07 322.254 324.521 ;399.173 400.047 401.14 402.248 403.365 404.483 405.567 406.672…	41.718	554.793	0	14.2124 29.6432 29.7479 36.6679;-0.526788 3.53664-3.50267-1.70928; 323.765 321.559 328.591 326.827; 413.092 428.684 428.346 435.507; 15 30 31 37	13.3884 13.6464 29.9424 36.558;-3.77253 2.74479 0.274725-1.88834; 326.852 320.398 324.84 326.976; 412.004 412.945 428.834 435.16; 14 14 31 37	4
5	5	304;414;75;71	325.416 324.36 324.583 325.022 325.592 326.199 326.814 327.436 328.039 328.651 329.291 329.944 330.662 331.386 332.174 333.016 333.866 334.881 335.964 336.968 338.06 338.996 339.688 340.137 340.664 341.26 341.894 342.575 343.284 344.004 344.732 345.461 346.153 347.044 347.995 348.928 349.938 351.009 352.328 356.127 ;439.022 442.282 443.853 445.003 445.858 446.594 447.278 447.925 448.583 449.216 4…	38.3331	492.918	0	3.85563 10.3703 10.9175 29.3964 29.5075;-1.51232 3.19569-4.38474 2.8762-3.83726; 329.253 332.331 337.355 347.246 351.893; 439.356 446.669 440.982 457.728 452.882; 5 11 12 30 31	10.4134 10.8347 29.0348 29.31; 1.84159-4.60621-4.27794 2.04602; 333.133 337.431 351.846 347.748; 445.577 440.758 452.237 457.061; 11 12 30 30	5
5	5	326;336;68;83	350.145 351.001 352.026 354.341 356.196 356.942 357.8 358.841 359.731 360.515 361.233 361.994 362.632 363.152 363.669 364.202 364.669 364.815 365.136 365.411 365.6 365.606 365.657 365.987 366.457 367.053 367.597 368.198 368.793 369.35 369.833 370.231 370.615 370.98 371.258 371.562 371.801 371.853 371.768 371.757 371.728 371.48 371.079 370.644 370.355 368.985 366.285 ;397.711 398.208 397.687 397.9…	45.4073	593.785	0	6.52145 9.25956 12.5706 12.7903 17.6344 21.992 31.3127 32.1275; 1.43461 3.34808-3.88263 3.8871 3.59843-0.499777-3.60892 3.22456; 354.354 357.515 352.641 359.546 361.559 359.35 359.353 366.094; 393.495 391.647 385.661 389.23 384.47 378.718 369.042 370.44; 7 11 13 14 18 23 32 33	9.94423 13.0031 21.3718 31.795; 3.29988 0.0782366 0.275758 0.00449388; 357.523 356.355 359.911 362.966; 391.514 387.14 379.539 369.605; 11 14 22 33	6
5	5	326;376;60;67	351.423 348.917 348.256 347.697 347.273 346.908 346.849 346.773 346.71 346.8 346.942 347.121 347.333 347.675 348.031 348.373 348.677 348.881 349.204 349.576 349.969 350.494 351.145 351.872 352.621 353.242 354.177 355.346 356.793 359.419 ;395.96 397.372 398.573 399.736 400.843 401.933 402.948 403.987 405.038 406.056 407.068 408.075 409.075 410.033 410.982 411.931 412.888 413.874 414.818 415.739 41…	29.1158	346.301	0	6.8475 15.1821;-1.14062 0.437479; 354.166 355.18; 401.307 409.749; 7 15	15.1671;-0.384813; 355.963; 409.497; 15	7
5	5	334;436;74;65	357.833 355.851 356.432 357.087 357.786 358.526 359.275 360.084 360.954 361.876 362.842 363.89 364.943 366.02 367.093 368.113 369.086 370.011 370.937 371.873 372.803 373.735 374.697 375.698 376.692 377.713 378.796 379.907 380.989 382.059 383.222 384.397 385.645 387.259 388.51 ;462.185 466.692 467.726 468.62 469.43 470.167 470.906 471.569 472.168 472.726 473.246 473.625 473.998 474.298 474.567 474…	33.6279	435.326	0	7.7193 8.47624 13.7518 19.4209 19.557;-4.44574 3.94171-0.403436 3.81886-3.85854; 366.652 363.389 370.239 374.206 376.784; 461.774 469.539 467.661 473.6 466.367; 9 9 15 21 21	7.5634 8.03259;-3.76426 3.06658; 366.193 363.385; 462.301 468.546; 9 9	8
5	5	338;397;66;64	357.869 357.775 358.354 358.995 359.651 360.294 360.891 361.454 362.012 362.571 363.145 363.741 364.421 365.132 365.871 366.596 367.336 368.102 368.995 369.903 370.811 371.696 372.658 373.681 374.729 375.703 376.928 378.28 381.561 ;423.595 426.67 428.014 429.155 430.1 430.817 431.43 431.977 432.462 432.941 433.429 433.937 434.367 434.811 435.263 435.787 436.33 436.875 437.272 437.682 438.115 438.…	27.931	347.857	0	14.2732;-0.498818; 370.575; 428.501; 15	10.7722 12.4611 13.2185 20.5805; 0.36165 1.48373-1.70663-0.972096; 367.071 368.024 370.277 376.046; 427.44 429.28 426.893 431.732; 11 13 14 21	9
5	5	339;301;67;79	365.014 366.53 368.824 370.212 371.117 371.921 372.828 373.553 374.263 374.958 375.488 376.047 376.597 377.1 377.572 377.969 378.301 378.589 378.864 379.124 379.196 379.309 379.365 379.413 379.634 380.132 380.816 381.528 382.254 382.928 383.486 384.072 384.729 385.248 385.749 386.061 386.174 386.193 386.108 385.357 384.15 382.846 380.508 379.882 ;358.812 359.546 359.54 359.115 358.458 357.749 357…	41.5749	549.333	0	12.0936 13.6618 14.192 21.1571 31.4531 34.2407; 0.591571-3.47104 3.51974 0.120421 0.150275 0.848652; 370.143 367.118 373.71 373.435 377.745 379.618; 348.619 345.52 347.908 340.146 330.839 328.591; 13 15 15 22 33 35	14.2146 14.8261 31.5916 31.8775;-3.28271 3.02311-3.25777 1.45466; 367.517 373.512 374.791 379.098; 345.093 347.144 329.134 331.069; 15 16 33 33	10
5	5	358;409;73;66	379.815 379.309 379.16 379.631 380.204 380.84 381.519 382.207 382.889 383.58 384.297 385.04 385.887 386.769 387.661 388.589 389.549 390.475 391.439 392.43 393.38 394.212 394.969 395.644 396.262 396.842 397.406 398.02 398.727 399.471 400.257 401.147 402.222 403.629 405.311 408.111 ;434.411 436.199 438.622 439.832 440.835 441.698 442.456 443.184 443.915 444.628 445.301 445.946 446.436 446.895 447.3…	34.5255	438.858	0	12.8408 13.8451 19.3585 24.5482 25.6517;-4.25162 4.13858-0.47078-4.85367 3.70089; 393.135 389.457 396.676 403.875 399.479; 436.779 444.389 443.082 442.038 449.498; 14 15 20 26 26	7.70358 12.6943 13.5847 19.072 24.0554 25.4547;-0.246154-3.63316 3.22129-0.747161-3.7668 3.64675; 386.486 392.676 389.727 396.512 402.664 399.408; 437.58 437.219 443.475 442.719 442.548 449.366; 9 14 14 20 25 26	11
5	5	358;454;60;74	388.634 389.361 392.278 392.566 393.694 394.927 395.523 395.897 396.146 396.327 396.409 396.405 396.312 396.094 395.764 395.501 395.409 395.446 395.545 395.754 396.046 396.234 396.307 396.234 396.056 395.839 395.603 395.31 394.922 394.47 393.979 393.173 392.189 391.232 389.985 387.448 ;507.196 507.152 506.026 505.057 504.049 503.052 502.09 501.131 500.167 499.198 498.224 497.244 496.262 495.281 4…	34.2871	450.405	0	12.2431 16.1584 19.6742;-0.266648-0.0661988-0.752709; 387.906 387.986 387.323; 495.584 491.658 488.14; 13 17 21	11.0593 11.5306 16.7259 20.5188; 0.660857-3.82541-0.00915883-3.39594; 388.891 384.394 388.018 384.69; 496.738 496.498 491.092 487.291; 12 13 18 22	12
5	5	359;274;82;61	379.069 379.511 380.453 381.413 382.367 383.306 384.226 385.127 386.012 386.905 387.791 388.677 389.574 390.503 391.462 392.447 393.461 394.504 395.554 396.626 397.688 398.722 399.713 400.672 401.633 402.604 403.577 404.555 405.555 406.576 407.604 408.639 409.698 410.78 411.875 412.975 414.06 415.122 416.166 417.204 418.221 419.208 420.167 421.03 ;303.016 304.539 306.312 307.386 308.405 309.318 3…	42.4698	548.845	0	5.31732 11.7214 19.1974 30.5129;-0.53457-0.224835 0.386527 0.795956; 384.39 390.736 398.077 409.247; 302.551 303.47 305.093 306.638; 6 13 20 31	10.7897 11.7147 29.9595 30.066;-3.75772 1.54119-3.05286 2.83805; 390.509 390.533 409.259 408.502; 299.846 305.224 302.749 308.592; 12 13 31 31	13
5	5	361;485;61;63	386.048 383.526 382.781 382.647 382.61 382.686 382.932 383.276 383.583 383.873 384.305 384.715 385.066 385.453 385.9 386.331 386.75 387.294 387.917 388.547 389.311 390.385 391.686 393.146 395.71 ;508.233 510.562 512.295 513.597 514.813 515.912 516.85 517.684 518.509 519.309 519.985 520.644 521.309 521.936 522.526 523.129 523.747 524.342 524.946 525.594 526.251 526.871 527.47 528.043 527.734 ;386.…	23.1382	290.828	0	10.2499 10.9856; 3.05108-3.70431; 389.052 395.253; 517.773 514.985; 11 12	9.8081 10.6722; 2.36905-3.22306; 389.389 394.57; 517.034 514.758; 11 11	14
5	5	396;283;75;82	418.987 418.625 417.272 416.689 416.527 416.612 416.761 416.996 417.364 417.709 418.172 418.722 419.236 419.87 420.519 421.188 421.876 422.559 423.225 423.916 424.648 425.415 426.248 427.112 428.074 428.84 429.166 429.26 429.502 429.912 430.309 430.694 431.195 431.731 432.336 432.993 433.655 434.296 434.94 435.611 436.303 437.027 437.882 438.809 439.651 440.768 442.242 446.164 ;305.193 306.282 30…	46.8688	611.539	0	13.4409 13.5086 35.8646 36.5728; 3.97795-3.68301 4.267-3.79859; 423.314 429.263 436.518 443.235; 318.379 313.551 336.403 331.874; 14 14 37 37	13.093 13.3406 26.7279 35.7944 35.9519; 3.17135-2.99634-0.724096 3.76961-2.6802; 423.715 428.627 434.969 436.847 441.977; 317.597 313.859 326.017 336.018 332.105; 14 14 27 36 36	16
5	5	400;1;65;63	422.616 421.554 420.313 420.31 420.526 420.69 420.939 421.358 421.823 422.279 422.759 423.413 424.121 424.799 425.51 426.25 427.002 427.748 428.462 429.133 429.823 430.526 431.241 432.036 432.824 433.712 434.763 435.839 436.913 438.179 441.79 ;18.7135 20.2833 22.4623 23.6848 24.7576 25.8907 26.974 27.9358 28.875 29.8376 30.7942 31.6075 32.3696 33.1456 33.8778 34.5738 35.251 35.9306 36.638 37.3837…	29.8469	366.785	0	14.6499 17.9735;-3.26934 0.04139; 434.198 433.843; 27.3562 31.9944; 15 19	11.4107 17.5508; 0.013629-0.240634; 429.483 433.784; 27.0946 31.4899; 12 18	19
5	5	409;649;59;66	440.001 436.676 436.161 434.839 433.688 432.786 432.228 431.851 431.552 431.338 431.174 431.062 430.88 430.754 430.707 430.722 430.749 430.787 430.921 431.069 431.236 431.59 431.867 431.81 432.93 436.828 ;670.398 670.494 671.429 672.252 673.107 674.009 674.969 675.965 676.98 678.009 679.041 680.07 681.078 682.076 683.064 684.041 685.003 685.951 686.898 687.839 688.777 689.745 690.712 691.642 692.…	24.379	301.759	0	11.2022;-0.491497; 439.049; 681.516; 12	10.8051;-0.292596; 438.876; 681.107; 12	20
5	5	410;608;106;84	437.855 440.252 442.758 444.005 445.036 445.807 446.403 446.839 447.258 447.642 447.784 447.911 447.99 447.91 447.992 448.204 448.493 448.793 449.216 449.497 449.714 449.893 450.008 450.051 450.029 449.91 449.835 449.655 449.003 448.484 447.657 445.524 444.992 ;670.79 670.595 670.182 669.465 668.7 667.87 666.993 666.067 665.127 664.167 663.139 662.103 661.056 659.98 658.947 657.954 656.99 656.039…	31.5608	395.125	2	9.42662 15.0339 20.369; 0.925407-0.3781 0.0191548; 441.049 440.911 442.434; 661.932 656.159 651.031; 10 16 21	9.14416 9.34044 15.8377 21.1653; 3.75343-2.05548-0.712098-3.61608; 443.743 438.123 440.758 439.108; 662.836 661.353 655.287 649.336; 10 10 17 22	22
5	5	416;320;59;70	445.035 442.943 440.654 439.725 439.344 438.906 438.561 438.276 438.05 437.88 437.718 437.532 437.61 437.682 437.679 437.799 437.789 437.674 437.596 437.563 437.592 437.721 437.895 438.178 438.594 439.221 439.916 440.808 441.816 443.258 445.365 ;341.286 342.115 343.087 344.045 345.014 345.998 346.981 347.959 348.929 349.888 350.843 351.799 352.754 353.716 354.687 355.662 356.643 357.628 358.615 3…	29.7739	380.231	0	10.7856 11.439 15.0696 15.2644 18.7873; 3.82753-2.9096 0.167519-1.50516 3.87389; 441.641 448.407 445.398 447.072 441.677; 351.505 352.053 355.83 356.017 359.68; 11 12 16 16 20	11.7187 14.4666 18.4274; 1.45974-0.833813 2.09701; 444.058 446.374 443.44; 352.555 355.171 359.258; 12 15 19	23
5	5	418;393;72;67	438.598 440.45 441.805 443.037 444.23 445.357 446.53 447.612 448.681 449.734 450.76 451.832 452.764 453.749 454.673 455.512 456.345 457.163 457.92 458.686 459.508 460.432 461.326 462.242 463.144 464.038 464.931 465.745 466.518 467.212 467.8 468.318 468.842 469.309 469.45 469.327 469.08 468.267 ;435.324 437.689 438.152 438.369 438.505 438.487 438.512 438.303 438.024 437.682 437.274 436.938 436.369…	36.4944	470.924	0	3.89384 14.2872 15.4239 20.2089 25.9126 26.1734;-0.456664 4.40567-4.45097-0.83796-4.89494 4.15131; 441.814 453.501 449.187 455.501 457.556 463.339; 433.042 431.947 424.118 424.317 417.931 424.893; 5 15 16 21 27 27	4.10654 14.8975 15.586 20.4312 25.755 26.2135 26.2361;-1.32428 2.47689-4.50015-1.13576-4.22716 3.40928-1.40819; 441.693 452.98 449.457 455.552 457.844 462.913 459.961; 432.157 429.939 423.855 423.949 418.554 424.284 420.477; 5 16 16 21 27 27 27	25
5	5	419;15;65;61	440.172 439.119 439.601 440.099 440.622 441.179 441.815 442.459 443.122 443.813 444.661 445.427 446.176 446.98 447.799 448.563 449.315 450.07 450.847 451.607 452.37 453.184 454.038 454.889 455.721 456.867 458.351 460.407 461.854 ;38.9886 42.6826 43.6561 44.5946 45.4918 46.343 47.0633 47.7882 48.502 49.1905 49.6174 50.195 50.7934 51.2711 51.6859 52.1482 52.5881 52.9842 53.3144 53.6444 53.9533 54.1…	27.1187	322.214	0	13.0606 13.0836; 2.19271-2.10029; 450.234 452.31; 46.8981 43.1407; 14 14	13.1269 13.1592;-1.84561 1.35896; 452.226 450.72; 43.385 46.2134; 14 14	26
5	5	424;345;69;65	444.66 443.836 443.977 444.425 444.897 445.435 446.025 446.627 447.264 447.933 448.624 449.337 450.12 450.964 451.848 452.683 453.615 454.497 455.337 456.22 457.079 457.924 459.023 460.141 461.343 462.587 463.783 465.169 466.471 467.753 469.213 470.395 471.524 471.943 ;369.133 372.063 373.734 374.839 375.86 376.734 377.499 378.23 378.898 379.525 380.144 380.768 381.334 381.859 382.366 382.975 383…	33.4682	393.361	0	11.0687 11.4341 15.9229 20.4901 20.6789;-4.52021 2.96246-0.0950141-3.51502 2.914; 456.247 452.018 457.536 463.538 459.618; 371.097 377.282 377.432 377.278 382.378; 12 12 16 21 21	8.74585 10.9876 11.1344 15.6716 17.4005 20.1864 20.4644 23.9483;-0.138454 2.54779-4.22733-0.504723-0.232594-3.48024 2.74185-0.791947; 451.759 451.933 456.127 457.53 458.87 463.281 459.561 464.623; 373.194 376.696 371.373 376.951 378.107 377.113 382.109 381.12; 9 11 12 16 18 21 20 24	27
5	5	439;365;59;73	471.037 470.205 467.691 466.302 464.874 463.703 463.044 462.746 462.167 461.795 461.588 461.391 461.218 461.175 461.072 461.006 461.007 460.94 460.987 460.941 460.793 460.585 460.476 460.436 460.463 460.412 460.511 460.78 461.122 461.543 462.146 463.74 466.169 ;385.385 385.371 385.889 386.638 387.393 388.216 389.151 390.161 391.131 392.15 393.205 394.267 395.334 396.415 397.483 398.546 399.6 400.…	31.4442	410.893	0	11.3713 11.5514 16.8798 21.489 22.2504; 4.09579-3.91142-0.448817-3.80286 3.88384; 465.071 472.994 469.027 472.021 464.302; 395.891 397.063 401.875 406.98 406.7; 13 13 18 23 24	10.9315 11.1572 12.6402 16.4242 20.1693 21.5601;-4.09 3.60543-2.17961-0.200383-1.50979 3.47269; 473.247 465.592 471.127 468.779 469.904 464.802; 396.517 395.699 397.975 401.419 405.324 406.071; 12 12 14 18 21 23	29
5	5	441;20;66;60	461.833 462.438 463.453 464.457 465.476 466.508 467.552 468.604 469.655 470.702 471.742 472.765 473.768 474.746 475.688 476.593 477.472 478.322 479.162 480.009 480.874 481.79 482.757 483.789 484.887 486.141 ;50.6726 54.155 55.1789 55.7523 56.5007 57.0947 57.5458 57.8755 58.0277 58.1539 58.2728 58.2485 58.2071 58.1563 58.0405 57.8949 57.9265 57.8793 57.6342 57.375 57.1023 56.4695 55.6909 54.6985 5…	24.4176	318.375	0	13.1848 13.4014; 3.62823-2.28109; 475.51 474.857; 53.7102 47.833; 15 14	13.2362 13.455; 2.08288-2.58554; 475.334 474.865; 52.174 47.524; 14 14	30
5	5	465;15;70;61	487.386 489.788 491.046 492.293 493.445 494.508 495.49 496.413 497.286 498.058 498.839 499.634 500.43 501.276 502.175 503.133 504.096 505.069 506.033 506.969 507.89 508.77 509.606 510.416 511.197 511.916 512.745 513.45 513.357 513.165 ;50.188 53.1702 53.5397 53.9346 54.1983 54.3308 54.3425 54.2755 54.1462 53.8071 53.5067 53.2338 52.9132 52.6633 52.4831 52.3761 52.1715 51.914 51.5824 51.1535 50.70…	28.2652	363.33	0	8.99004 9.56172 13.3194 16.9793; 4.11034-4.22462 0.0736955-2.99618; 497.079 494.341 499.629 502.253; 50.16 42.2668 45.2374 41.4213; 10 10 14 18	9.58136 13.2609;-3.66797 0.480589; 494.577 499.651; 42.7713 45.6479; 10 14	32
5	5	491;14;72;60	511.98 512.086 512.981 513.941 514.89 515.828 516.75 517.655 518.559 519.478 520.394 521.306 522.248 523.195 524.15 525.112 526.075 527.012 527.935 528.853 529.775 530.707 531.666 532.633 533.604 534.61 535.645 536.711 537.775 538.866 540.005 541.225 542.219 ;42.2339 44.4069 46.593 47.1776 47.8239 48.3775 48.9415 49.5353 49.9586 50.0828 50.2138 50.4138 50.4101 50.457 50.5148 50.5663 50.6386 50.89…	31.2867	401.053	0	7.43955 12.4704 14.6767 17.7117; 0.178269 0.384461 0.591543 1.27397; 519.012 523.968 526.149 529.071; 42.7471 43.477 43.9866 45.0093; 8 13 16 19	10.4593 10.7962 15.0248 18.5259; 3.04316-2.79087 1.00972 0.0335517; 521.49 522.652 526.457 530.024; 45.8505 40.1165 44.4355 43.8721; 11 12 16 20	33
5	5	493;339;81;61	512.714 513.178 514.038 514.938 515.853 516.775 517.711 518.685 519.667 520.662 521.682 522.696 523.712 524.741 525.777 526.817 527.862 528.914 529.971 531.026 532.074 533.117 534.157 535.194 536.231 537.269 538.307 539.343 540.371 541.391 542.406 543.415 544.417 545.412 546.398 547.371 548.328 549.262 550.179 551.08 551.973 552.874 553.78 554.303 ;368.859 371.187 372.661 373.718 374.683 375.637 …	42.32	582.425	0	12.3136 12.596 30.8787 31.1186;-3.47189 1.10435 3.79302-4.56659; 525.164 525.153 543.669 543.502; 366.301 370.886 373.891 365.529; 13 13 32 32	12.4189 13.2062 30.9837 30.9921;-4.20409 0.641555 1.4266-4.84374; 525.316 525.773 543.659 543.362; 365.577 370.477 371.522 365.259; 13 14 32 32	34
5	5	518;21;67;72	540.67 540.217 539.2 538.821 538.538 538.419 538.699 539.056 539.438 539.825 540.505 541.203 541.901 542.61 543.387 544.125 544.883 545.659 546.315 546.866 547.404 547.96 548.554 549.128 549.678 550.211 550.743 551.275 551.817 552.414 553.068 553.855 554.694 555.581 556.537 558.349 561.001 561.024 ;42.5967 43.7137 45.5757 47.0216 48.4306 49.7672 50.8689 51.9494 53.0406 54.1521 55.0422 55.9068 56.…	36.9767	439.691	0	6.28815 13.2586 13.5517 17.3147 22.4786 23.0171; 2.14555-4.22636 4.3316 0.0877089 3.75198-4.6013; 542.366 551.608 545.642 551.185 551.923 558.528; 48.9618 50.1121 56.2541 56.1257 62.4743 57.3319; 7 14 14 18 23 24	7.83625 13.197 16.8858 21.4715 26.9876; 1.02863-3.2301 0.620192-2.32011-1.22727; 544.154 550.847 550.501 555.719 558.482; 49.5436 50.7581 56.1144 57.6297 62.8474; 9 14 18 22 28	35
5	5	539;38;77;60	560.527 561.448 562.499 563.576 564.619 565.632 566.629 567.621 568.614 569.612 570.612 571.612 572.609 573.598 574.582 575.564 576.546 577.534 578.533 579.543 580.559 581.574 582.581 583.583 584.57 585.539 586.497 587.443 588.382 589.321 590.265 591.22 592.19 593.173 594.165 595.165 596.179 596.185 ;69.0591 71.4158 72.1571 73.3594 74.295 74.9812 75.4958 75.8873 76.1158 76.2889 76.4042 76.4916 76…	36.2146	490.73	0	12.9232 13.5042 18.3768 23.1021 23.3603 25.7386; 4.17809-4.10119 0.529646-4.40043 4.55322 0.100943; 573.626 573.486 578.718 583.193 583.931 586.064; 72.4542 64.1557 68.6714 63.4959 72.4228 67.8552; 14 14 19 24 24 26	6.76996 12.5701 13.5622 17.9953 23.3183 23.4406 23.9194 28.0617;-0.897272 3.39294-3.11971 0.551381-2.26056 4.10253-0.73932-0.920896; 567.153 573.192 573.629 578.337 583.524 583.987 584.19 588.382; 67.7455 71.7026 65.1284 68.6977 65.6211 71.9684 67.1079 66.6845; 7 13 14 19 24 24 25 29	37
5	5	541;229;64;80	566.936 567.794 568.945 571.192 572.607 574.159 574.719 575.431 576.233 577.039 577.581 578.053 578.469 578.829 579.084 579.185 579.227 579.253 579.29 579.269 579.167 579.142 579.301 579.624 580.114 580.735 581.311 581.827 582.341 582.76 583.144 583.46 583.74 583.969 584.102 584.168 584.122 583.981 583.82 583.357 582.43 580.834 579.103 ;288.965 288.931 288.321 288.107 287.581 287.08 286.202 285.3…	41.5672	553.919	0	13.0401 20.1434 29.1522 29.571; 0.217213 0.886537-3.60095 4.5225; 571.226 573.57 571.79 579.538; 277.001 270.233 260.072 262.555; 14 21 30 31	9.23378 13.1839 29.2091 30.0222; 1.07668 0.279398-3.89971 3.76478; 570.88 571.332 571.532 578.984; 280.834 276.885 259.911 261.869; 10 14 30 31	38
5	5	543;265;72;77	565.751 565.626 565.42 565.161 564.754 564.634 564.852 565.205 565.516 565.813 566.168 566.655 567.162 567.719 568.291 568.862 569.444 570.045 570.699 571.349 572.023 572.866 573.704 574.29 574.583 574.815 575.207 575.741 576.322 577.024 577.716 578.487 579.264 580.051 580.89 581.808 582.816 583.884 584.929 586.183 587.452 588.945 590.774 592.905 ;287.485 287.858 289.448 291.083 292.842 294.287 2…	42.2042	541.751	0	14.1265 14.5004 21.1118 29.3923 29.8769 35.5803; 3.10365-3.14834-2.1705 3.14968-3.20726 1.82202; 572.46 577.616 580.709 581.242 586.381 586.677; 299.805 296.247 302.398 312.316 308.528 316.158; 15 16 22 30 31 37	13.7184 14.4092 29.0669 30.0318; 0.0726564-3.68078 3.53832-4.30448; 574.577 577.982 580.735 587.297; 297.598 295.85 312.31 307.905; 15 15 30 31	39
5	5	531;298;88;97	552.672 554.28 555.677 557.013 558.237 559.407 560.447 561.475 562.499 563.406 564.295 565.167 565.906 566.679 567.428 568.139 568.861 569.636 570.432 571.298 572.212 573.197 574.249 575.298 576.335 577.398 578.429 579.42 580.375 581.304 582.166 582.948 583.682 584.379 585.057 585.688 586.239 586.767 587.2 587.484 587.077 ;370.765 373.044 373.584 374.017 374.258 374.395 374.282 374.137 373.981 37…	40.306	507.923	2	11.389 12.3913 19.6859 28.0497 28.5685; 3.05718-3.74276 0.145823 3.5959-3.85204; 562.995 560.268 569.024 578.337 575.313; 368.526 362.186 362.652 362.3 355.471; 12 12 20 28 29	11.439 12.3913 19.8465 28.0687 28.5859; 2.69676-4.22163-1.18937 3.4494-4.88523; 562.953 560.047 568.66 578.284 574.857; 368.127 361.759 361.357 362.162 354.544; 12 12 20 28 29	187
5	5	531;298;88;97	591.389 590.764 588.445 586.818 584.929 584.39 583.762 583.092 582.465 581.996 581.7 581.514 581.297 581.173 581.054 580.921 580.812 580.961 581.217 581.278 581.156 580.945 580.694 580.38 579.98 579.738 579.636 579.587 579.488 579.262 579.367 579.617 579.917 580.068 580.748 581.789 582.874 584.437 585.888 586.829 ;319.085 319.029 319.544 320.209 320.825 321.748 322.664 323.583 324.523 325.507 326…	38.1575	500.738	1	11.818 12.1152 18.9991 26.2858 26.4275 29.6161;-2.53122 3.03285-0.28622-4.22432 2.97948 3.11623; 591.768 586.206 588.629 591.653 584.457 583.908; 330.385 330.037 337.227 344.72 344.364 347.485; 13 13 20 27 27 31	11.6875 11.7877 18.4945 26.724;-2.70739 2.75072 0.392308 0.573061; 591.958 586.524 587.992 586.835; 330.275 329.744 336.672 344.805; 12 13 19 28	186
6	6	70;151;61;76	100.102 97.4847 96.2962 95.2668 94.3121 93.6283 93.0562 92.538 92.2212 92.0025 91.8824 91.858 91.9091 92.1387 92.4193 92.7121 93.0198 93.2617 93.2526 93.1912 93.0323 92.7986 92.607 92.7062 92.823 92.9766 93.1847 93.4537 93.758 94.1396 94.7308 95.3826 96.2423 97.1965 98.4899 101.299 ;170.944 171.73 172.713 173.702 174.701 175.706 176.718 177.735 178.754 179.774 180.794 181.815 182.838 183.859 184.…	34.6605	477.269	0	5.60164 12.0686 12.1589 17.4374 22.9064 22.9774;-0.255351-4.51188-0.687236-0.192719-3.87721 3.54716; 100.539 104.847 101.025 100.825 104.78 97.4322; 176.533 182.913 183.077 188.356 193.295 194.361; 6 13 13 18 24 24	11.6217 11.7583 17.1409 21.9196 29.2411 30.0587; 1.88012-4.1748 0.317196-0.422103-1.14661-0.929432; 98.4474 104.504 100.312 101.238 102.614 102.465; 182.553 182.609 188.065 192.786 200.035 200.847; 12 13 18 23 30 31	1
6	6	79;180;71;70	100.653 100.425 100.015 100.101 100.462 100.905 101.407 101.99 102.585 103.22 103.889 104.559 105.234 105.936 106.637 107.416 108.264 109.092 110.006 110.843 111.588 112.268 112.935 113.6 114.246 114.885 115.618 116.368 117.126 117.899 118.679 119.511 120.454 121.569 122.904 124.789 126.96 ;204.575 205.638 208.04 209.692 210.906 211.966 212.913 213.715 214.479 215.17 215.809 216.45 217.096 217.73…	34.7266	450.158	0	13.0829 13.4213 18.6434 21.9326 24.0301;-4.11848 4.50415-0.0711706-2.21622 4.22106; 114.013 108.46 115.566 119.592 116.787; 209.16 215.773 215.542 215.982 222.142; 15 14 20 23 25	12.846 13.2441 17.9382 22.4782 22.6954;-3.85632 3.10956 1.11511-3.27926 2.85069; 113.66 109.146 114.303 120.73 116.749; 209.187 214.507 216.091 215.577 220.243; 14 14 19 24 24	2
6	6	104;534;67;60	125.261 125.48 126.387 127.314 128.233 129.138 130.037 130.937 131.831 132.732 133.652 134.581 135.527 136.506 137.478 138.468 139.483 140.523 141.591 142.686 143.8 144.923 146.046 147.151 148.23 149.284 150.32 151.363 ;562.993 564.52 566.174 567.277 568.253 569.143 569.842 570.343 570.855 571.275 571.528 571.74 571.867 571.833 571.973 572.122 572.264 572.388 572.444 572.409 572.268 571.976 571.4…	26.2754	328.589	0	9.63064 13.5955 16.3141; 0.300134-0.378222-0.697007; 134.781 138.814 141.525; 564.007 563.81 563.883; 11 15 18	9.28759 13.3639 13.3747;-0.238344 1.05657-3.29253; 134.495 138.337 139.101; 563.433 565.183 560.901; 10 14 15	3
6	6	105;197;78;63	126.907 127.232 128.02 128.763 129.433 130.061 130.691 131.355 132.054 132.792 133.561 134.366 135.239 136.162 137.129 138.136 139.164 140.217 141.291 142.355 143.378 144.371 145.338 146.276 147.198 148.161 149.127 150.094 151.081 152.101 153.15 154.224 155.321 156.431 157.536 158.631 159.806 161.349 ;226.055 229.52 230.426 231.208 231.949 232.45 232.925 233.284 233.654 234.012 234.407 234.802 23…	37.127	486.539	0	12.8123 12.8305 20.2359 26.3465 27.0909;-2.65368 4.57023 0.594218 0.162849 3.14895; 138.151 136.543 144.746 150.792 150.849; 224.498 231.541 229.153 229.83 232.907; 13 13 21 27 27	12.5854 12.6681 20.2145 26.8128 26.8178 26.9825; 2.83392-2.27164-0.26106-1.22942 1.81566 2.91627; 136.695 137.925 144.835 151.558 150.882 150.796; 229.794 224.838 228.302 228.577 231.546 232.655; 13 13 21 27 27 27	4
6	6	140;190;78;68	161.075 163.108 164.623 166.109 167.288 168.491 169.568 170.607 171.607 172.51 173.361 174.182 174.955 175.709 176.458 177.258 178.068 178.882 179.763 180.749 181.801 182.857 183.892 184.95 186.044 187.079 188.108 189.056 189.97 190.854 191.716 192.555 193.376 194.2 194.978 195.756 196.425 196.868 197.101 196.775 196.411 195.839 ;233.207 234.834 235.472 236.07 236.158 236.326 236.308 236.248 236.…	40.9523	534.876	0	7.06251 7.25242 10.8384 11.944 18.6349 25.4603 26.2648 34.8138; 1.78447-3.98908 4.54977-3.31851 0.168039 4.44316-4.27254-0.499641; 167.955 165.665 172.708 169.937 177.732 185.921 182.309 191.382; 231.375 226.072 231.98 224.52 225.075 225.922 217.96 216.511; 8 8 12 12 19 26 27 35	7.3887 7.64859 10.9223 11.924 25.5577 26.2872;-2.98334 1.49708 2.53999-3.36769 3.53582-3.92638; 166.217 168.363 171.818 169.838 185.582 182.509; 226.923 230.865 230.177 224.518 225.075 218.243; 8 8 12 12 26 27	5
6	6	174;186;76;60	196.649 197.261 198.131 199.039 199.995 200.992 202.016 203.043 204.048 205.025 205.975 206.908 207.836 208.774 209.735 210.733 211.775 212.861 213.985 215.14 216.317 217.511 218.711 219.888 220.984 221.953 222.831 223.711 224.614 225.484 226.168 226.35 ;215.66 217.929 219.48 220.216 220.766 221.289 221.778 222.148 222.322 222.366 222.361 222.341 222.321 222.308 222.3 222.289 222.26 222.208 222.1…	30.6408	353.795	0	13.4137 17.6381 21.452 23.676; 1.7062 1.25842 1.60247 4.31723; 209.384 213.754 217.693 220.95; 217.043 216.898 216.857 218.95; 14 18 22 25	4.03801 7.99075 12.9088 17.5071 21.6553 23.251 23.7891; 0.381668 0.712158 1.00554 0.541264 3.97265-1.37954 1.54522; 200.183 204.195 208.935 213.606 218.153 218.912 220.401; 216.247 216.194 216.305 216.184 219.191 213.606 216.198; 5 9 14 18 22 24 25	6
6	6	255;227;72;61	276.406 277.004 278.401 279.681 280.928 282.124 283.195 284.232 285.234 286.206 287.161 288.102 289.032 289.952 290.867 291.824 292.798 293.798 294.836 295.881 296.952 298.001 299.039 300.081 301.047 301.965 302.846 303.687 304.495 305.286 306.033 306.647 307.299 306.786 ;261.093 262.121 263.611 264.614 265.465 266.121 266.349 266.516 266.61 266.617 266.569 266.461 266.292 266.057 265.755 265.583…	32.6446	408.411	0	11.7597 12.9375 16.1227 19.1683 19.6398; 4.03568-3.23316 0.443417-3.29909 3.98872; 288.703 288.191 292.121 294.346 296.656; 262.267 254.922 258.051 253.774 260.695; 13 14 17 20 21	8.30904 13.5582 16.1925 18.9761;-1.12093-0.0637987-0.030234-3.48087; 284.148 289.503 292.117 294.12; 257.99 257.893 257.572 253.637; 9 15 17 20	8
6	6	280;203;66;73	304.98 306.717 308.966 310.253 311.391 312.389 313.165 313.901 314.622 315.349 315.992 316.573 317.104 317.618 317.986 318.305 318.616 318.959 319.29 319.719 320.181 320.67 321.262 321.777 322.272 322.752 323.224 323.627 323.989 324.318 324.636 324.909 325.071 325.095 324.999 324.467 322.836 ;255.282 255.949 256.033 255.588 255.054 254.438 253.702 252.95 252.199 251.456 250.67 249.848 248.99 248.…	35.7811	451.386	0	11.8409 12.0552 18.0329 23.6358 24.4335;-4.44506 4.65299 0.099148-3.13719 4.14291; 306.404 314.291 313.122 312.985 319.593; 243.059 247.599 239.906 233.286 236.445; 13 12 19 24 25	7.52753 11.8174 12.3623 18.3177 24.0943 24.2713 28.1665; 0.885998-2.48164 3.0813-0.377534-3.51365 2.88904-0.640318; 308.985 308.028 313.107 312.8 312.923 318.445 317.69; 249.557 244.169 246.521 239.453 232.671 235.917 230.803; 8 13 13 19 25 25 29	9
6	6	292;130;63;65	316.171 316.027 313.609 312.665 312.019 311.856 312.104 312.452 312.828 313.328 313.795 314.431 315.021 315.677 316.315 316.957 317.638 318.351 319.064 319.776 320.492 321.183 321.935 322.849 323.882 325.02 326.275 327.586 330.886 ;151.318 151.454 153.684 155.148 156.534 157.754 158.818 159.866 160.922 161.912 162.926 163.818 164.731 165.586 166.442 167.279 168.067 168.807 169.522 170.215 170.89 …	27.938	352.601	0	14.9945 15.091 17.1741;-3.21087 3.15895-3.20512; 325.726 320.776 327.063; 160.259 164.27 161.951; 15 15 17	14.2801 14.6091 17.1069; 2.03165-2.32506 3.04553; 321.162 324.791 322.133; 162.936 160.503 165.795; 15 15 17	10
6	6	295;175;64;72	320.42 323.298 325.437 326.578 327.417 328.195 328.944 329.666 330.368 330.999 331.555 331.996 332.339 332.793 333.068 333.309 333.62 334.038 334.523 335.092 335.459 335.876 336.254 336.564 336.86 337.144 337.421 337.488 337.531 337.543 337.26 336.653 336.179 335.294 ;224.036 225.942 226 225.49 224.8 224.066 223.303 222.508 221.685 220.805 219.866 218.857 217.796 216.795 215.73 214.68 213.695 212…	32.2737	416.091	0	10.2191 10.5661 15.1761 20.1747 20.9011;-2.4898 4.25767-0.0596167-3.79997 3.84838; 322.667 328.802 326.778 325.387 332.523; 214.801 217.631 211.393 205.005 207.865; 11 11 16 21 22	10.5547 10.8855 15.9167 19.23 20.0431; 1.95654-2.32545-0.299889 0.567184-2.52057; 326.759 323.044 326.806 328.801 326.453; 216.571 214.423 210.612 207.896 205.725; 11 12 17 20 21	11
6	6	301;151;60;68	329.702 327.709 324.852 324.65 324.32 323.756 323.477 323.249 323.066 323.135 323.183 323.195 323.17 323.206 323.335 323.374 323.398 323.417 323.619 323.903 324.288 324.754 325.274 325.846 326.31 326.797 327.336 328.478 330.5 333.263 ;171.521 172.299 173.616 174.632 175.657 176.698 177.698 178.692 179.686 180.66 181.644 182.64 183.652 184.674 185.702 186.753 187.818 188.891 189.946 190.985 191.99…	27.6035	357.228	0	11.9131 15.2893;-3.58168-0.423485; 334.487 331.645; 182.828 186.38; 13 16	14.555;-0.0694402; 331.225; 185.681; 15	12
6	6	349;297;130;83	459.631 459.374 458.667 457.862 457.064 456.287 455.409 454.492 453.573 452.661 451.711 450.727 449.71 448.704 447.69 446.661 445.666 444.706 443.767 442.853 441.952 440.978 439.996 439.01 438.022 436.85 435.751 ;352.007 350.223 348.7 347.635 346.507 345.241 344.48 343.915 343.352 342.726 342.242 341.89 341.686 341.42 341.254 341.308 341.355 341.407 341.525 341.626 341.717 342.151 342.58 342.972 …	24.5032	311.547	1	12.2528 12.9811;-2.70555 3.37515; 447.095 447.589; 352.344 346.24; 13 14	12.4106 12.9675;-1.5606 3.10308; 447.187 447.552; 351.192 346.509; 13 14	14
6	6	349;297;130;83	372.025 370.692 370.77 371.071 371.64 372.209 372.783 373.398 374.024 374.654 375.292 375.988 376.711 377.505 378.345 379.23 380.196 381.278 382.442 383.653 384.837 386.122 387.468 388.788 390.041 391.168 392.184 393.149 394.153 395.174 396.217 397.302 398.417 399.524 400.634 401.745 402.836 403.89 404.901 405.884 406.826 407.736 408.624 409.502 410.376 411.278 412.217 413.134 414.036 414.888 415…	73.7595	988.995	2	13.2135 13.4932 37.4484 37.4971 60.3908 60.6226;-3.61911 3.26753 2.05905-2.0751 2.42803-3.39518; 384.705 380.559 404.893 405.208 425.254 428.748; 325.314 330.82 337.507 333.384 344.111 339.447; 14 14 38 38 61 61	12.9424 13.1455 37.5311 59.8892 60.1551;-3.27977 3.16829-0.291552-2.27111 2.15068; 384.248 380.352 405.127 427.419 425.217; 325.379 330.523 335.166 339.904 343.749; 14 14 38 60 61	15
6	6	378;150;60;65	406.537 404.398 403.443 402.35 401.511 400.958 400.749 400.516 400.299 400.135 400.134 400.192 400.328 400.436 400.537 400.689 400.805 400.889 401.086 401.32 401.84 402.478 403.304 404.277 405.212 408.758 ;170.295 171.511 172.671 173.844 174.961 176.015 177.008 178.005 179.002 179.995 180.969 181.934 182.881 183.818 184.738 185.637 186.528 187.414 188.291 189.168 190.039 190.912 191.787 192.675 1…	24.8515	308.92	0	14.1393 14.2422; 3.0454-3.21576; 405.489 411.725; 184.599 184.028; 15 15	14.0215;-0.244271; 408.747; 184.128; 15	16
6	6	382;116;75;78	405.342 405.645 407.487 409.427 410.949 412.251 413.472 414.358 415.278 416.217 417.134 417.959 418.776 419.595 420.403 421.176 421.943 422.602 423.178 423.744 424.283 424.766 425.11 425.338 425.736 426.501 427.438 428.304 429.126 429.888 430.654 431.36 432.101 432.837 433.564 434.264 434.759 435.219 435.539 435.678 435.611 435.369 434.744 433.67 432.167 430.03 429.622 ;172.344 172.407 173.013 17…	44.4625	595.035	0	13.7133 14.1913 24.817 31.8819 32.9615 38.017;-3.43197 4.73045-0.281002-2.9469 4.39409 0.872092; 412.377 418.476 421.338 423.213 429.714 429.426; 160.667 166.113 154.169 146.708 150.285 143.496; 15 15 26 33 34 39	14.0955 14.3209 25.289 32.042 33.1698;-3.52785 4.36394-0.506799-3.94826 3.20808; 412.58 418.309 421.414 422.514 428.893; 160.33 165.762 153.651 145.973 149.404; 15 15 26 33 34	17
6	6	429;219;71;63	449.145 448.993 449.447 450.023 450.673 451.372 452.086 452.797 453.514 454.301 455.116 455.968 456.86 457.772 458.751 459.717 460.658 461.609 462.539 463.401 464.311 465.235 466.208 467.231 468.291 469.418 470.583 471.78 472.988 474.166 475.616 476.978 478.07 ;244.439 247.505 249.008 250.127 251.004 251.724 252.414 253.13 253.853 254.415 254.938 255.402 255.794 256.163 256.38 256.632 256.94 257.…	31.5863	404.922	0	8.86319 11.3898 11.847 16.3454 16.8538 20.8625;-0.261091-4.02174 4.51167-0.0300241 2.36072-4.0532; 457.51 461.242 458.433 464.389 463.966 470.147; 247.113 244.582 252.655 250.031 252.425 248.163; 10 12 13 17 18 22	12.1281 12.1344 15.8119 20.6877 20.9904;-2.53996 3.39733-0.712334 2.30941-3.60853; 461.404 459.127 464.088 467.424 470.085; 246.253 251.736 249.219 253.916 248.621; 13 13 17 22 22	19
6	6	434;310;64;65	457.106 457.66 459.413 460.995 462.635 463.895 464.934 465.943 466.773 467.584 468.358 469.029 469.682 470.307 470.904 471.474 472.017 472.529 473.014 473.475 473.938 474.408 474.857 475.254 475.588 476.003 476.167 476.234 475.841 ;352.833 353.179 353.305 353.29 353.313 353.035 352.581 352.097 351.472 350.839 350.198 349.508 348.84 348.187 347.55 346.93 346.326 345.734 345.154 344.581 344.029 343…	27.3279	322.448	0	13.7502 13.9924;-2.84263 2.30463; 463.136 467.127; 340.451 343.711; 15 15	14.2198 14.2755;-2.48128 0.352071; 463.719 465.864; 340.343 342.195; 15 15	20
6	6	445;287;63;68	472.081 475.879 477.091 478.149 478.903 479.641 480.364 481.066 481.657 482.15 482.52 482.912 483.227 483.436 483.709 484.052 484.472 484.953 485.418 485.791 486.148 486.303 486.304 486.278 485.81 485.492 484.854 481.352 480.327 479.957 ;333.831 334.25 333.625 332.963 332.217 331.476 330.738 329.998 329.217 328.39 327.502 326.6 325.646 324.631 323.624 322.629 321.648 320.67 319.667 318.611 317.52…	30.0346	358.654	0	11.3768 13.6486 17.5207 18.6931;-0.381195-0.0318233-0.167801-0.733067; 475.303 476.423 477.546 477.448; 323.63 321.639 317.922 316.642; 12 14 18 19	12.1123 14.2753 14.5705;-2.982-0.194212 0.976685; 473.18 476.485 477.689; 321.957 320.994 321.093; 12 14 15	21
6	6	452;232;71;74	476.211 474.899 473.892 473.256 473.41 473.605 473.771 474.268 474.759 475.245 475.776 476.372 477.002 477.632 478.265 478.934 479.608 480.357 481.054 481.52 481.793 482.136 482.687 483.246 483.849 484.586 485.358 486.12 486.913 487.727 488.576 489.47 490.378 491.268 492.546 493.894 495.572 497.058 498.353 500.621 ;254.819 256.021 257.951 259.635 260.769 261.895 263.058 263.962 264.852 265.723 26…	38.4304	498.214	0	5.71365 11.1399 12.1839 24.5889 25.1289 26.5707;-0.108528-0.374655-2.2004 4.76041-2.66273 0.796829; 479.382 483.089 485.175 487.165 492.931 491.392; 258.988 262.973 262.659 277.394 272.688 276.121; 7 12 13 26 26 28	9.94587 10.2045 24.4406 24.6522; 3.94844-1.73401 3.69633-2.42476; 479.018 483.531 487.776 492.431; 264.835 261.371 276.49 272.505; 11 11 26 26	22
6	6	456;262;68;70	481.695 484.131 485.58 487.144 488.312 489.157 489.789 490.45 491.136 491.701 492.284 492.895 493.5 494.078 494.594 495.131 495.733 496.325 496.93 497.584 498.243 498.887 499.502 500.081 500.58 501.077 501.561 501.985 502.291 502.531 502.681 502.74 502.443 500.876 500.848 ;310.25 311.125 310.814 310.586 310.2 309.683 309.079 308.514 307.977 307.361 306.736 306.095 305.411 304.669 303.855 303.043 …	34.1842	423.321	0	11.9207 15.2206 18.9095 19.7597 21.7994; 0.501374 0.449952-3.7628-1.18321-1.25193; 487.918 489.84 488.877 491.325 492.544; 301.11 298.372 292.606 293.757 292.195; 13 16 20 21 23	11.6609 16.4864 18.9826; 3.5424-0.277532 1.80685; 490.057 489.95 493.02; 303.301 296.923 296.329; 12 17 20	23
6	6	488;527;61;69	518.664 515.185 514.212 513.049 512.416 511.81 511.258 510.829 510.684 510.407 510.201 510.118 510.179 510.312 510.432 510.51 510.57 510.687 510.901 511.172 511.424 511.769 512.188 512.719 513.426 514.13 515.436 516.35 520.01 ;547.54 548.198 549.178 550.159 551.146 552.145 553.159 554.187 555.223 556.266 557.311 558.356 559.395 560.425 561.449 562.473 563.503 564.535 565.568 566.601 567.638 568.6…	27.6514	377.373	0	13.6371 14.3253;-2.67595 2.72112; 521.622 516.235; 560.86 561.691; 14 15	13.8864;-0.593652; 519.549; 561.243; 15	24
6	6	493;491;76;80	515.35 516.616 517.966 519.377 520.746 521.986 523.26 524.514 525.676 526.851 527.972 529.02 530.027 530.952 531.829 532.689 533.524 534.327 535.084 535.774 536.414 536.983 537.341 537.643 538.016 538.77 539.694 540.567 541.361 542.104 542.841 543.512 544.12 544.646 545.15 545.633 546.082 546.532 546.859 547.057 547.199 547.331 547.507 547.513 547.439 547.314 543.318 ;546.397 548.421 549.049 549.…	45.5008	617.676	0	14.2052 14.4971 33.9595 34.2407;-4.11319 3.44197-3.34666 3.43297; 523.988 529.46 535.186 541.313; 536.429 541.648 521.78 524.696; 15 15 35 35	14.309 14.5096 23.2468 34.2836 34.4516; 4.14772-3.58019 0.411833-3.52948 3.20989; 529.816 524.578 533.189 535.176 541.214; 542.285 536.6 532.858 521.408 524.406; 15 15 24 35 35	25
6	6	494;552;62;66	518.337 516.545 515.625 515.167 515.047 515.09 515.304 515.515 515.712 516.05 516.406 516.776 517.161 517.645 518.101 518.553 519.051 519.624 520.226 520.844 521.468 522.121 522.878 523.716 524.625 525.634 526.87 528.528 531.393 ;573.681 575.225 576.906 578.325 579.559 580.706 581.759 582.815 583.881 584.864 585.833 586.786 587.722 588.588 589.459 590.32 591.141 591.901 592.626 593.323 594.004 59…	27.9221	353.744	0	14.0818 14.3535;-3.3601 2.50027; 528.043 523.054; 583.536 586.624; 15 15	7.19205 14.1279;-2.18054-0.54457; 523.506 525.612; 578.242 584.958; 8 14	26
6	6	498;207;95;74	518.776 519.075 519.81 520.609 521.421 522.189 522.914 523.626 524.319 525.007 525.703 526.421 527.222 528.053 528.891 529.741 530.602 531.423 532.228 533.081 533.986 534.931 535.9 536.919 538.106 539.265 540.434 541.561 542.548 543.394 544.148 544.907 545.684 546.451 547.206 547.998 548.826 549.685 550.58 551.532 552.543 553.58 554.566 555.512 556.464 557.428 558.5 559.648 560.858 562.116 563.4 …	57.707	770.135	0	10.8707 13.9072 16.6412 17.3365 36.4715 36.5947 41.0892 44.3427 45.3337;-3.70313 0.621158-2.35311 3.9664-3.82812 3.93578 0.941224-3.91596 4.88501; 530.668 531.814 535.628 533.509 554.446 551.058 556.672 561.708 558.829; 233.387 238.561 236.808 242.805 243.518 250.505 249.583 246.416 254.789; 12 15 18 18 38 37 42 46 46	12.2424 13.2493 16.0104 17.4695 21.375 32.6494 35.9403 36.5314 40.4128 43.3555 43.4109 45.0891 45.8915 49.2911;-0.294761 1.46733 2.45475-1.94169 0.250262-2.8785 3.52277-0.47574-1.05381-3.39855 1.07338-0.540785 6.5218-0.606048; 530.636 530.865 533.169 536.212 538.671 550.281 550.66 552.989 556.644 560.421 558.719 560.884 559.13 564.777; 237.062 239.075 241.013 237.549 241.367 242.65 249.842 246.53…	27
6	6	510;567;73;61	530.71 530.601 531.455 532.338 533.226 534.11 535.001 535.903 536.821 537.758 538.709 539.678 540.668 541.661 542.666 543.676 544.676 545.65 546.605 547.537 548.433 549.31 550.167 551.01 551.859 552.752 553.707 554.705 555.773 556.909 558.102 559.643 560.977 561.236 ;595.991 598.293 599.705 600.825 601.788 602.618 603.287 603.825 604.273 604.612 604.892 605.086 605.152 605.218 605.216 605.169 605…	33.0949	413.95	0	11.801 12.3691 17.6133 23.1597 23.6015;-4.58317-0.619477-1.02544-4.68746 3.6375; 541.79 541.942 547.151 553.316 552.038; 592.611 596.624 596.923 594.036 602.285; 12 13 18 23 24	11.6434 11.675 16.8363 23.1899 23.4283;-4.59931 1.20598-2.1502-3.83423 3.46849; 541.636 541.025 546.476 553.302 551.913; 592.577 598.35 595.724 594.9 602.078; 12 12 17 23 24	28
6	6	520;467;82;70	541.716 543.036 544.749 546.157 547.381 548.426 549.566 550.719 551.86 552.923 553.943 554.914 555.834 556.678 557.468 558.204 558.903 559.583 560.229 560.839 561.391 561.979 562.578 563.354 564.321 565.357 566.447 567.535 568.622 569.691 570.721 571.667 572.561 573.428 574.197 574.894 575.531 576.137 576.736 577.342 577.985 578.682 579.437 580.199 580.974 581.412 ;512.639 514.522 515.669 516.213…	44.3846	598.511	0	12.1972 12.523 32.2383 33.6286; 2.67173-3.36915 3.58902-4.44573; 553.714 550.388 571.514 569.332; 508.784 503.73 500.477 492.618; 13 13 34 35	12.0961 12.7922 32.6665 33.4374; 3.67456-3.31888 1.713-4.80428; 554.231 550.634 570.916 569.004; 509.65 503.611 498.676 492.366; 13 14 34 35	29
6	6	539;568;85;61	561.085 562.171 563.218 564.256 565.28 566.297 567.305 568.306 569.3 570.289 571.276 572.263 573.25 574.235 575.219 576.205 577.193 578.189 579.194 580.206 581.226 582.251 583.277 584.307 585.334 586.352 587.357 588.345 589.31 590.254 591.181 592.094 592.998 593.899 594.799 595.706 596.634 597.572 598.519 599.473 600.44 601.483 601.987 ;599.619 603.165 604.498 605.545 606.27 606.881 607.223 607.3…	41.7179	584.851	0	7.95282 8.45673 25.9644 26.7498;-2.72943 1.83691 4.60902-4.39966; 568.837 569.529 587.348 587.43; 596.548 601.107 603.392 594.344; 8 9 27 27	7.25926 7.99823 26.0677 26.6784; 0.677257-3.46542 2.79175-3.45846; 568.394 569.055 587.354 587.438; 600.011 595.806 601.568 595.288; 8 9 27 27	30
6	6	549;534;100;65	569.236 569.344 570.331 571.321 572.313 573.303 574.29 575.272 576.241 577.201 578.158 579.114 580.077 581.046 582.022 583.004 583.982 584.954 585.92 586.884 587.847 588.804 589.769 590.745 591.726 592.716 593.712 594.699 595.69 596.673 597.622 598.549 599.44 600.291 601.099 601.885 602.666 603.475 604.315 605.166 606.061 606.994 607.935 608.931 609.917 610.917 611.904 612.838 613.707 614.591 615…	59.6176	810.916	0	10.268 14.9668 16.8061 17.2217 18.7059 24.8784 36.2432 39.4195 40.4436 44.412 47.0037;-0.231846-0.617544-0.364378 2.19987-2.11809-1.27811-1.19911-4.22606 3.61825-0.919415-0.181455; 578.992 583.68 585.533 585.783 587.49 593.644 605.087 609.052 607.587 612.816 615.216; 563.28 563.077 563.401 565.986 561.749 563.11 564.688 562.57 570.363 567.156 568.446; 11 16 18 18 20 26 37 40 41 45 48	7.27741 12.2627 16.9086 20.237 34.6553 40.8463 45.5675 48.8897;-1.72794-4.51951-1.11589-0.983499-2.83106-0.75049-1.30468 1.87762; 575.964 581.252 585.683 589.02 603.927 609.446 614.023 616.544; 561.668 559.115 562.657 562.975 562.709 566.384 567.003 570.903; 8 13 18 21 36 42 46 50	32
6	6	562;378;66;75	586.939 586.135 584.339 583.896 583.615 583.639 583.719 583.847 584.026 584.264 584.564 584.924 585.365 585.958 586.487 587.026 587.62 588.255 588.825 589.287 589.66 589.902 590.349 590.738 591.107 591.534 592.067 592.617 593.194 593.801 594.49 595.334 596.424 597.373 597.966 599.541 602.974 ;400.95 401.495 403.72 405.144 406.472 407.611 408.696 409.726 410.703 411.629 412.512 413.359 414.164 414…	35.0312	450.451	0	10.4763 11.3535 17.4669 23.9024 24.9964 30.2992; 4.08216-4.07877-0.0383658 3.53641-3.21367 3.39042; 588.495 596.089 595.149 594.832 601.235 598.262; 411.87 408.767 416.253 423.756 421.321 429.298; 12 13 19 25 26 32	9.80068 11.5521 11.624 17.5044; 3.61464-0.978365-4.22243 0.932483; 588.555 593.474 596.346 594.252; 410.958 410.444 408.934 416.628; 11 13 13 19	33
6	6	564;347;69;74	586.976 587.79 589.452 591.714 593.41 594.709 595.555 596.456 597.388 598.229 599.011 599.753 600.469 601.184 601.86 602.443 602.998 603.48 603.86 604.222 604.592 605.06 605.557 606.151 606.79 607.406 607.999 608.605 609.171 609.704 610.244 610.68 611.043 611.381 611.771 612.006 612.098 611.948 611.488 610.913 610.159 610.146 ;400.063 400.256 400.434 401.145 401.347 401.158 400.532 399.921 399.31…	39.441	514.375	0	12.3303 13.3092 20.1147 26.681 27.1422 33.5689;-3.19172 5.02241-0.178265-4.30345 4.33234-0.442774; 592.22 599.273 598.801 598.962 606.219 606.162; 388.604 392.95 384.035 376.042 380.745 372.826; 14 14 21 28 28 35	12.4506 13.7118 22.1974 26.5757 32.9855;-3.82774 3.48669 1.8932-4.46603 0.178853; 591.803 598.323 601.62 598.769 606.32; 388.11 391.667 383.248 376.031 373.631; 14 15 23 28 34	34
6	6	564;444;63;76	590.073 592.294 594.734 595.71 596.585 597.438 598.22 598.871 599.342 599.81 600.239 600.597 600.935 601.138 601.283 601.387 601.468 601.594 601.896 602.298 602.743 603.196 603.611 604.023 604.376 604.639 604.872 605.015 605.106 605.159 605.207 605.223 605.18 604.829 604.407 600.955 ;498.215 498.899 498.868 498.232 497.534 496.802 496.011 495.139 494.173 493.188 492.172 491.122 490.061 488.961 48…	34.3699	443.572	0	9.65078 9.9863 17.1183 23.0842 23.4532;-3.47926 2.30154 0.530285-3.18172 4.06359; 590.13 595.736 595.844 593.824 600.875; 488.612 490.062 482.59 475.803 477.509; 11 11 18 24 25	9.47991 10.5917 17.2914 23.1405 23.6708; 2.63783-3.25965 0.139373-3.39013 3.9047; 595.897 590.614 595.507 593.64 600.774; 490.661 487.82 482.327 475.69 477.296; 11 12 18 24 25	35
6	6	564;477;64;77	589.53 587.685 587.197 586.415 585.831 585.654 585.571 585.532 585.597 585.725 585.958 586.175 586.396 586.653 587.017 587.522 587.956 588.465 588.872 589.115 589.202 589.106 588.962 589.013 589.162 589.238 589.387 589.635 589.895 590.147 590.493 590.907 591.371 591.913 592.491 593.117 593.837 594.655 595.605 596.933 599.903 ;497.283 498.13 499.312 500.633 501.861 502.901 503.899 504.884 505.833 …	39.5446	494.79	0	11.8915 12.3616 25.6849 26.0544; 3.07977-3.92317 3.52886-3.9727; 590.536 597.356 593.574 600.853; 508.259 506.6 521.689 519.836; 13 13 27 27	11.4075 11.7728 25.3448 25.4722; 2.00171-4.18758-4.0659 1.85232; 591.424 597.431 600.807 595.097; 507.5 505.959 519.335 520.895; 12 13 26 26	36
6	6	571;409;60;77	601.259 603.211 604.669 605.785 606.684 607.326 607.661 608.145 608.493 608.762 608.977 609.073 609.146 609.17 609.103 609.139 608.962 608.746 608.621 608.586 608.661 608.895 609.136 609.319 609.5 609.671 609.775 609.874 609.83 609.647 609.393 609.088 608.737 608.314 607.567 606.132 605.249 603.321 ;464.746 464.433 463.363 462.324 461.319 460.362 459.455 458.571 457.713 456.866 456.017 455.152 45…	36.4659	473.368	0	12.0077 12.4041 18.4809 24.87 25.5342; 3.50265-3.46862 0.42555 2.15278-4.17212; 604.581 597.672 602.121 604.349 598.06; 453.465 452.433 446.766 440.458 439.506; 13 14 20 26 27	12.5619 12.7544 18.9386 25.932 26.4434;-2.63937 2.10111-0.119505-2.32985 1.91991; 598.516 603.25 601.615 599.919 604.188; 452.344 452.645 446.265 439.194 438.883; 14 14 20 27 28	38
6	6	580;574;129;111	601.938 601.853 600.774 600.508 600.921 601.488 601.858 602.404 602.994 603.603 604.23 604.9 605.604 606.326 606.991 607.725 608.476 609.253 610.103 610.969 611.857 612.806 613.788 614.861 615.908 616.923 617.973 618.9 619.681 620.378 621.039 621.74 622.441 623.226 624.019 624.821 625.659 626.542 627.491 628.508 629.505 630.535 631.635 632.833 634.125 635.837 638.089 ;597.277 598.074 600.741 602.…	45.6067	615.043	2	10.8287 16.8534 17.809 25.5782 33.1407 33.4165; 0.653412-3.57126 3.12559 0.0324155-4.16415 2.54516; 609.401 616.69 613.217 621.537 630.396 626.646; 604.231 604.737 610.539 612.584 613.23 618.801; 12 18 19 26 34 34	9.07614 16.8465 17.5315 24.1052 26.2945 33.194 33.4896;-0.0679935-3.34154 2.84702 1.89402 0.510408-4.61279 4.38099; 608.483 616.541 613.196 619.164 621.984 630.705 625.619; 602.541 604.912 610.164 613.355 613.32 612.9 620.324; 10 18 18 25 27 34 34	41
6	6	594;358;59;71	620.516 618.682 617.809 617.031 616.518 616.169 615.94 615.799 615.685 615.599 615.627 615.719 615.88 615.949 615.967 615.916 615.873 615.82 615.769 615.793 615.865 615.97 616.154 616.33 616.496 616.704 616.93 617.299 617.719 618.227 618.964 621.819 ;379.663 381.141 382.451 383.709 384.846 385.884 386.834 387.724 388.583 389.42 390.226 391.026 391.829 392.659 393.509 394.374 395.243 396.116 396.9…	30.8731	368.592	0	11.1456 11.7307 14.5874 15.0897; 2.77189-0.846422 0.903192-0.865984; 620.451 624.108 622.503 624.294; 390.651 390.899 393.918 394.308; 12 12 15 16	12.085 16.4438; 0.601918 2.77543; 622.669 620.679; 391.337 395.723; 13 17	42
6	6	596;386;63;74	622.475 619.898 618.929 618.701 618.456 618.1 618.001 617.978 617.967 617.931 617.982 618.057 618.161 618.303 618.613 618.837 619.066 619.279 619.467 619.665 619.884 620.067 620.358 620.661 620.945 621.219 621.612 621.918 622.354 623.046 623.738 624.617 625.475 626.762 629.579 ;406.792 407.825 409.198 410.29 411.366 412.461 413.458 414.426 415.392 416.372 417.338 418.311 419.29 420.27 421.208 422…	34.5767	445.198	0	16.8869 16.9115 19.5141; 2.031-2.99184-4.49501; 625.004 629.871 631.96; 421.771 420.529 422.632; 17 17 19	17.2445;-0.617412; 627.657; 421.45; 17	43
6	6	606;535;67;63	628.52 631.287 632.62 633.819 634.993 636.076 637.086 638.053 639.011 639.911 640.796 641.682 642.579 643.394 644.253 645.164 646.033 646.835 647.593 648.342 649.075 649.802 650.526 651.229 651.888 652.463 651.938 ;572.165 575.534 575.947 576.075 576.144 576.041 575.815 575.528 575.248 574.876 574.496 574.131 573.795 573.292 572.88 572.584 572.202 571.676 571.058 570.422 569.745 569.044 568.319 5…	25.9682	333.205	0	11.9678 12.2884; 2.14571-2.83785; 640.093 638.194; 568.734 564.112; 12 13	12.2747;-0.894774; 639.054; 565.854; 13	45
6	6	611;413;74;72	633.897 631.369 631.717 632.171 632.759 633.413 634.095 634.777 635.469 636.177 636.908 637.662 638.432 639.24 640.08 640.924 641.792 642.639 643.48 644.372 645.185 645.783 646.264 646.834 647.503 648.186 648.877 649.579 650.294 651.031 651.806 652.63 653.702 654.785 655.808 656.994 658.439 660.32 662.364 663.353 ;438.034 442.791 443.996 445.074 445.968 446.758 447.489 448.2 448.882 449.53 450.14…	38.5856	518.244	0	3.40142 11.6037 12.4327 20.6102 25.6554 28.0813;-0.975563-4.34502 3.66475-0.713338 2.73119-3.75651; 636.979 645.815 641.42 650.538 652.022 658.2; 439.28 441.511 448.261 450.067 455.961 452.869; 4 12 13 21 26 29	2.87093 11.5377 12.1446 20.7557 26.5485 27.5182; 0.011931-5.18484 0.824151-1.58593 2.78255-3.26251; 636 646.289 642.992 651.229 652.602 657.46; 439.826 440.816 445.877 449.514 456.569 452.846; 3 12 13 21 27 28	46
6	6	619;494;63;65	642.898 642.362 641.582 640.706 640.514 640.28 640.381 640.579 640.839 641.187 641.567 641.996 642.482 642.927 643.372 643.818 644.27 644.728 645.293 646.014 646.83 647.663 648.559 649.668 650.988 652.675 654.455 656.042 657.872 ;514.069 515.334 516.984 518.688 519.962 521.247 522.313 523.309 524.264 525.166 526.05 526.911 527.753 528.64 529.562 530.529 531.545 532.608 533.65 534.621 535.541 536.…	27.5425	332.482	0	16.175 17.2323;-1.10652 2.26842; 651.881 649.547; 527.493 530.148; 17 18	14.4462 16.8665 17.5635;-0.987473 2.85122-2.60087; 651.019 648.859 653.883; 526.133 530.138 527.909; 15 18 18	48
6	6	624;518;61;66	659.432 656.505 655.178 653.853 652.729 651.577 650.482 649.508 648.627 647.983 647.477 647.258 646.977 646.575 646.256 646.053 645.993 646.018 646.011 646.23 646.353 646.841 647.635 648.43 649.451 651.018 652.298 652.902 ;539.745 538.846 539.137 539.424 539.843 540.3 540.881 541.644 542.565 543.681 544.895 546.213 547.475 548.672 549.868 551.07 552.281 553.485 554.666 555.855 557.011 558.172 559…	25.7969	316.778	0	11.2167; 0.61208; 654.006; 549.501; 12	10.5457 17.0068; 0.347198-7.25767; 654.386 660.596; 548.888 556.549; 12 18	49
6	6	206;191;93;92	229.085 229.084 228.466 227.693 227.508 227.557 227.929 228.405 229.012 229.745 230.538 231.327 232.166 233.102 233.999 235.119 236.158 237.135 238.19 239.129 239.91 240.615 241.304 241.954 242.636 243.321 244.008 244.785 245.624 246.513 247.441 248.432 249.473 250.626 251.873 255.54 ;213.801 213.81 215.812 217.972 219.538 220.902 221.985 223.006 223.932 224.754 225.536 226.352 227.139 227.825 22…	34.1299	448.382	2	4.54785 6.79538 11.0112 12.3519 17.881 23.7363 23.9872 26.1787 27.5806; 0.0876827 4.37653-3.59583 3.51793 0.698713-3.39984 4.23737-0.215348 1.26556; 232.044 230.88 239.223 235.645 242.305 249.582 245.005 249.487 249.741; 216.75 221.522 218.311 224.585 225.401 225.387 231.506 229.406 231.445; 6 8 13 14 19 25 25 28 29	4.37583 7.28004 11.0476 12.0978 17.3304 23.5884 23.7081 24.8219;-0.0786026 3.47682-3.18568 3.90936 0.118873-1.20517 3.74941 0.493935; 232.038 231.77 238.983 235.236 242.063 248.095 245.092 247.98; 216.511 221.105 218.646 224.752 224.639 227.008 230.95 229.109; 6 9 13 13 19 25 25 26	189
6	6	206;191;93;92	271.748 274.473 274.652 274.951 275.436 276.239 276.93 277.346 277.474 277.319 276.917 276.35 275.678 274.943 274.158 273.33 272.476 271.69 270.907 270.446 269.977 269.351 268.708 268.16 267.543 266.884 266.219 265.527 264.807 264.067 263.256 262.393 261.354 260.175 258.802 255.297 ;261.372 260.436 259.487 258.493 257.439 256.278 255.074 253.83 252.544 251.239 249.953 248.708 247.524 246.416 245.…	34.4139	437.92	1	8.56 9.93441 17.2937 21.4431 22.3407; 0.266478 1.93571 0.0261887 4.3383-4.63394; 270.485 271.323 265.322 266.169 258.726; 253.843 251.745 246.746 240.562 245.644; 9 11 18 22 23	13.4241 13.4359 13.7416 17.3273 20.8054 27.3617;-0.932508 3.91131 1.54034-0.659745 0.084203 0.835986; 266.943 270.769 268.701 264.75 263.367 260.008; 250.382 247.411 248.614 247.127 243.827 238.21; 14 15 15 18 22 28	188
6	6	544;234;93;159	608.827 611.885 612.845 613.452 614.076 614.162 614.131 613.998 613.969 613.958 613.823 613.464 613.069 612.707 612.471 612.169 611.829 611.45 611.047 610.697 610.5 610.421 610.383 610.346 610.3 610.293 610.288 610.165 610.004 609.863 609.59 609.266 608.881 608.405 607.943 607.564 607.18 606.658 606.221 605.78 605.029 604.375 603.503 602.762 602.087 601.178 598.428 596.641 ;369.434 367.528 366.17…	46.8406	664.725	1	11.7468 11.8519 20.244 28.3466 45.9553; 2.5554-4.7082 0.266198 0.328069-0.417286; 607.472 600.683 603.551 601.825 597.481; 357.482 360.07 350.118 342.179 324.815; 13 12 21 29 29	12.0761 12.29 13.8548 21.2091 29.3208 29.5273; 1.97524-4.10617 2.52378 0.295381 4.29564-0.788249; 606.87 601.031 607.048 603.423 605.4 600.445; 357.515 359.227 355.934 349.154 340.171 341.327; 13 13 14 22 30 30	190
6	6	544;234;93;159	574.082 572.383 571.892 570.783 569.641 568.478 567.529 566.897 566.299 566.15 566.227 566.331 566.56 567.089 567.694 568.295 568.95 569.724 570.496 570.906 571.096 571.225 571.408 571.736 572.122 572.512 572.946 573.466 574.136 574.792 575.442 576.106 576.797 577.565 578.449 579.464 580.261 581.603 585.912 ;253.404 253.756 254.741 255.739 256.74 257.771 258.86 260.019 261.263 262.541 263.831 265…	37.4041	517.204	2	12.0827 12.3915 17.6744 24.5649 24.5738 31.4446;-4.56744 4.92604-0.667477-4.2346 4.29247 0.0621799; 579.48 570.6 577.893 583.719 576.159 583.243; 263.634 267.006 270.081 274.629 278.574 282.626; 13 14 19 26 26 33	11.7422 11.9637 18.5772 23.694 24.6012 29.4105;-4.20916 2.9214-0.162302-1.85519 4.44267-0.91147; 579.032 572.351 577.678 581.192 576.039 583.152; 263.426 265.93 271.103 274.942 278.668 280.359; 12 13 20 25 26 30	193
6	6	544;234;93;159	598.557 602.078 602.858 603.256 603.486 603.714 603.942 603.955 603.849 603.781 603.677 603.596 603.495 603.299 603.148 602.694 602.233 601.798 601.356 600.897 600.286 599.692 599.138 598.615 598.263 598.106 598.031 597.848 597.574 597.293 596.961 596.621 596.315 595.874 595.319 594.737 594.126 593.462 592.757 592.022 591.193 590.321 589.398 584.213 ;326.147 324.965 323.708 322.562 321.467 320.37…	42.9804	626.952	1	2.60721 16.1131 16.6155 24.0744 30.854 31.0213 40.5668;-0.780328 5.03137-4.87997 0.0327449 5.03161-4.28608-0.937499; 597.481 598.654 589.268 591.383 593.448 584.864 584.247; 324.815 309.767 312.991 304.127 295.767 299.392 289.18; 3 17 17 25 32 32 41	10.7786 16.3871 17.2246 25.0332 30.8423 31.4218 34.0401;-1.63727 5.13837-3.89917-0.0696539-3.14022 5.26417-0.728651; 594.147 598.651 589.926 591.046 586.012 593.473 586.874; 317.137 309.473 311.976 303.225 299.155 295.24 295.256; 11 17 18 26 31 32 35	192
6	6	580;574;129;111	688.832 688.517 687.764 686.903 686.068 685.246 684.455 683.684 682.915 682.134 681.349 680.552 679.69 678.79 677.86 676.941 676.009 675.079 674.153 673.242 672.344 671.417 670.518 669.57 668.56 667.543 666.514 665.42 664.221 663.043 661.886 660.731 659.415 658.198 656.678 ;656.282 654.107 652.27 651.4 650.464 649.708 649.005 648.409 647.953 647.632 647.303 646.961 646.796 646.683 646.596 646.405…	33.3098	439.44	2	11.7501 11.8975 17.182 22.1203 22.5714;-3.52008 4.80041 0.654586-0.950525 3.92712; 676.355 678.614 672.352 667.154 668.239; 657.694 649.685 652.189 652.176 647.395; 13 13 18 23 24	11.8162 17.7309 22.9316 24.1006;-2.93497 0.709716-1.21672 3.71382; 676.461 671.858 666.319 666.851; 657.115 651.97 652.181 647.149; 13 19 24 25	195
6	6	580;574;129;111	637.234 635.543 634.388 634.503 634.65 634.872 635.198 635.77 636.294 636.825 637.407 638.066 638.754 639.441 640.121 640.846 641.595 642.457 643.278 643.803 644.179 644.556 644.951 645.425 645.987 646.484 647.006 647.539 648.085 648.586 649.11 649.689 650.322 651.029 651.877 653.146 655.142 657.536 ;621.893 623.56 625.825 627.038 628.237 629.385 630.453 631.311 632.202 633.081 633.911 634.669 63…	36.5938	472.322	1	3.29265 10.9191 11.402 24.5453 25.1467; 0.148028-3.55792 3.61202 3.75426-2.18225; 638.868 646.62 641.626 649.695 654.637; 624.173 627.45 632.617 642.753 639.401; 4 12 12 26 26	11.4033 11.5175 24.1465 24.6039;-4.48398 4.17137 2.83561-2.43064; 647.632 641.288 650.152 654.514; 627.188 633.078 641.862 638.876; 12 12 25 25	194
6	6	599;300;89;101	621.392 622.713 624.128 625.681 627.256 628.537 629.726 630.843 631.913 632.942 633.839 634.687 635.479 636.241 637.044 637.832 638.603 639.375 640.112 640.781 641.398 641.984 642.49 642.92 643.164 643.465 644.073 644.916 645.756 646.544 647.291 647.994 648.639 649.243 649.781 650.225 650.7 651.159 651.577 652.043 652.367 652.691 652.996 653.223 653.234 653.105 652.892 652.682 648.128 ;376.75 377…	51.0926	606.124	2	13.6493 30.2045 36.2389 36.3326; 0.0574714-0.803568-2.37129 2.40492; 631.981 640.459 641.614 646.029; 368.734 354.697 348.732 350.556; 14 31 37 37	14.2289 36.5217 36.6042; 0.303849 0.891197-2.41143; 632.564 644.717 641.723; 368.49 349.778 348.381; 15 37 37	302
6	6	599;300;89;101	663.453 661.552 659.529 658.132 657.099 656.116 655.29 654.56 653.893 653.239 652.589 652.04 651.46 650.838 650.163 649.523 648.878 648.213 647.559 646.985 646.482 645.99 645.583 645.36 645.279 645.208 646.941 ;322.15 321.722 321.74 322.057 322.507 322.907 323.326 323.746 324.164 324.567 324.967 325.474 325.986 326.502 327.014 327.614 328.262 328.933 329.654 330.494 331.434 332.397 333.458 334.71…	25.1736	316.977	1	12.8616 12.9236;-3.65228 3.49219; 658.395 653.681; 335.118 329.75; 14 14	12.7836 13.0143;-2.46186 3.11314; 657.677 653.86; 334.166 330.096; 14 14	301
6	6	619;440;72;97	642.476 643.526 645.277 646.886 648.458 649.982 651.087 651.899 652.72 653.634 654.454 655.209 655.906 656.481 657.031 657.601 658.162 658.729 659.333 659.946 660.566 661.12 661.586 662.041 662.497 662.905 663.127 663.206 663.206 663.038 663.132 663.259 661.275 ;516.089 516.105 516.303 516.376 516.406 516.369 515.942 515.246 514.547 513.912 513.195 512.421 511.599 510.692 509.78 508.902 508.042 5…	31.421	378.532	2	15.6476 18.5424; 0.0958261-4.21329; 652.099 650.296; 503.848 498.976; 16 19	12.8329 16.6817 20.0828;-1.48581-0.375691-1.1605; 649.281 652.292 653.665; 505.361 502.707 499.586; 14 18 21	304
6	6	619;440;72;97	661.276 658.593 657.108 655.766 654.339 654.158 653.688 653.145 652.773 652.683 652.657 652.596 652.614 652.729 652.895 653.058 653.158 653.102 652.983 652.668 652.338 652.043 651.822 651.71 651.647 651.553 651.563 651.61 651.705 651.866 652.108 652.439 652.709 653.275 654.224 655.336 656.421 657.598 658.508 ;460.831 461.567 462.447 463.351 464.272 465.295 466.3 467.3 468.31 469.33 470.343 471.34…	38.1218	490.396	1	9.6652 9.73222 16.5129 22.9273 23.8157; 4.15162-3.73115 0.125168 3.5086-3.58203; 656.553 664.436 660.213 656.355 663.426; 470.455 470.409 477.222 483.589 484.586; 10 10 17 24 24	8.32763 9.70899 12.8278 21.9549 22.8315 23.0834 28.7885; 1.56022 0.168549-0.528711 0.394463 3.68162-2.34283-1.14883; 659.12 660.536 661.097 659.481 656.183 662.203 660.267; 469.092 470.441 473.563 482.618 483.492 483.827 489.617; 9 10 13 22 24 23 29	303
7	7	63;280;61;70	90.817 92.3281 94.5514 95.601 96.4903 97.4224 98.2117 98.8559 99.396 99.8615 100.29 100.602 100.841 101.006 101.083 101.214 101.393 101.62 101.929 102.176 102.353 102.435 102.414 102.396 102.224 101.945 101.387 100.231 99.0407 97.5264 95.6043 ;329.225 329.214 328.5 327.642 326.784 325.966 325.168 324.378 323.59 322.793 321.98 321.119 320.208 319.245 318.234 317.216 316.198 315.18 314.17 313.13 31…	29.1872	384.305	0	8.45283 9.86771 11.341 13.1868 17.571 20.4965; 2.3273-0.182183-1.42097 0.246924-2.73616 0.649438; 94.1854 92.2217 91.4387 93.4975 91.4832 95.354; 321.641 319.521 317.774 316.411 311.302 309.318; 10 11 13 15 19 22	11.3875 13.8874 17.6879;-2.54208 0.245666-1.83679; 90.3723 93.6118 92.3792; 317.425 315.719 311.443; 13 15 19	1
7	7	74;264;66;63	96.414 98.0574 100.174 101.708 102.67 103.764 104.825 105.841 106.797 107.632 108.403 109.175 109.974 110.777 111.568 112.344 113.128 113.908 114.658 115.403 116.117 116.794 117.435 118.023 118.531 118.935 116.342 ;303.471 304.79 305.876 306.258 305.934 305.782 305.583 305.314 304.953 304.428 303.818 303.212 302.642 302.072 301.477 300.852 300.224 299.58 298.89 298.193 297.456 296.676 295.849 294…	25.7859	338.345	0	7.87589 14.4746 19.1023; 0.668486 1.12249-0.00592459; 102.619 108.072 111.073; 299.456 295.794 292.076; 9 15 20	14.6586; 0.146546; 107.639; 294.901; 15	2
7	7	94;232;80;78	116.966 120.207 121.464 122.76 123.734 124.609 125.456 126.303 126.998 127.639 128.264 128.9 129.538 130.172 130.808 131.455 132.127 132.809 133.43 134.045 134.647 135.221 135.734 136.2 136.557 137.012 137.925 138.859 140.033 141.047 141.959 142.747 143.598 144.416 145.237 145.99 146.683 147.345 147.963 148.533 149.051 149.54 150.008 150.446 150.86 151.288 151.714 152.234 152.843 153.43 153.803 1…	49.5968	639.179	0	13.1536 13.2152 26.865 35.8712 35.9628 39.8518 41.6804; 2.95212-2.71723-0.219746 3.25581-2.57714-0.531628 0.21242; 127.327 123.354 135.103 144.242 140.368 144.686 146.646; 280.752 276.708 269.114 265.848 261.487 260.381 259.972; 14 14 28 37 37 41 43	12.9457 13.4586 35.768 35.9605; 3.2518-2.20071-2.34737 2.88656; 127.393 123.892 140.379 144.058; 281.111 276.9 261.788 265.516; 14 15 37 37	3
7	7	117;152;85;84	137.891 137.336 137.672 138.18 138.853 139.508 140.161 140.821 141.515 142.215 142.922 143.633 144.389 145.152 145.934 146.736 147.569 148.462 149.411 150.333 151.261 152.14 152.984 153.732 154.532 155.297 156.039 156.822 157.555 158.272 159.002 159.804 160.682 161.358 161.712 161.736 161.749 161.864 162.046 162.293 162.571 162.812 163.008 163.397 163.898 164.405 164.89 165.338 165.836 166.366 16…	57.2424	808.734	0	5.10054 14.5867 15.4808 19.445 19.7699 23.3042 24.2997 44.6844 45.4285 53.7407;-0.0471953-4.42911 5.0154 2.76675-2.3747-3.60467 4.43891 3.34293-2.44796 0.984865; 142.254 153.165 148.667 153.66 156.104 160.066 156.723 168.77 174.233 174.187; 179.33 180.181 188.524 188.727 184.192 185.084 192.47 205.575 203.512 212.617; 6 16 16 20 20 24 25 45 46 55	19.4141 19.8122 35.9171 44.3825 45.0389 53.4838; 2.48158-1.90325-3.35183 2.85434-2.34234 0.969065; 153.751 155.945 170.367 169.061 173.956 174.133; 188.455 184.638 194.61 205.079 203.218 212.304; 20 20 37 45 45 54	4
7	7	128;216;66;63	150.323 153.112 154.499 155.8 156.913 157.878 158.792 159.683 160.591 161.467 162.266 163.001 163.721 164.441 165.182 165.919 166.689 167.48 168.229 168.933 169.628 170.325 171.017 171.696 172.359 172.964 173.483 173.907 174.205 174.352 173.286 ;257.026 259.023 259.08 259.047 258.824 258.453 258.038 257.601 257.183 256.727 256.183 255.565 254.934 254.307 253.704 253.092 252.514 251.956 251.34 250…	29.9937	361.893	0	12.5748 15.0393 17.5197 19.0623 20.4317; 2.92086 0.15837 2.46574-3.29105 0.0820132; 161.26 161.432 164.863 162.453 165.641; 251.249 247.599 247.911 242.46 244.234; 13 15 18 19 21	15.4731 17.1065;-0.0633383 2.29143; 161.636 164.36; 247.159 248.09; 16 17	5
7	7	143;193;61;68	171.666 174.154 175.513 176.76 177.662 178.445 178.921 179.548 180.01 180.171 180.41 180.669 180.93 181.163 181.271 181.347 181.459 181.808 181.997 182.105 182.13 182.054 181.76 181.421 181.016 180.444 179.575 179.129 178.157 174.65 ;240.011 240.252 239.429 238.593 237.725 236.854 235.95 235.072 234.172 233.22 232.272 231.316 230.352 229.375 228.374 227.365 226.358 225.376 224.35 223.287 222.186 …	28.2376	360.74	0	13.5102 17.018 27.9916; 0.439039-2.73981-0.473754; 173.906 171.268 174.3; 227.305 223.316 213.165; 14 18 29	13.6863 28.8544;-1.03945-0.312304; 172.45 174.133; 226.997 212.304; 15 15	6
7	7	298;278;60;69	327.905 325.634 325.242 324.567 323.486 322.431 321.796 321.251 320.816 320.472 320.158 319.932 319.802 319.839 319.89 319.892 319.869 320.053 319.99 319.904 319.923 320.078 320.276 320.504 320.904 321.452 322.176 322.983 324.103 325.357 327.595 327.643 ;297.784 297.973 298.903 299.834 300.758 301.673 302.604 303.566 304.559 305.577 306.614 307.662 308.71 309.745 310.761 311.756 312.732 313.688 3…	30.127	368.627	0	16.678 16.8848;-1.96347 1.92423; 330.074 326.192; 313.399 313.759; 17 18	16.7212;-0.637865; 328.756; 313.619; 18	7
7	7	304;259;64;63	326.206 327.505 329.523 331.083 332.001 333.036 334.197 335.371 336.446 337.46 338.433 339.398 340.365 341.3 342.248 343.237 344.224 345.29 346.276 346.975 347.505 347.488 347.072 345.853 344.464 343.776 342.808 340.505 ;298.369 299.628 300.928 301.524 301.11 300.837 300.707 300.533 300.145 299.607 298.955 298.24 297.477 296.621 295.716 294.769 293.726 292.633 291.37 289.879 288.307 286.622 285.0…	26.2797	326.219	0	13.7621 14.0306;-2.68926 4.01311; 335.095 340.009; 288.172 292.738; 15 15	13.7164 14.0299;-2.66805 2.95377; 335.077 339.262; 288.219 291.987; 15 15	8
7	7	304;302;65;65	326.557 326.033 325.864 325.95 326.403 326.844 327.372 327.958 328.549 329.148 329.758 330.383 331.017 331.655 332.309 332.991 333.708 334.439 335.18 335.987 336.886 337.848 338.889 339.908 341.01 342.274 343.683 344.837 347.087 347.831 ;325.832 327.985 329.964 331.541 332.543 333.542 334.393 335.13 335.819 336.462 337.071 337.665 338.266 338.894 339.538 340.191 340.845 341.52 342.221 342.879 343…	28.1674	345.122	0	13.5575 13.7786; 2.55561-2.60812; 335.614 339.285; 335.672 332.034; 14 15	13.5843 13.6879; 1.98266-2.83755; 336.024 339.374; 335.271 331.803; 14 15	9
7	7	322;245;63;61	342.938 343.623 345.633 347.067 348.346 349.608 350.919 352.107 353.237 354.309 355.311 356.293 357.209 357.952 358.623 359.224 359.765 360.266 360.743 361.227 361.755 362.352 363.015 363.751 364.478 365.123 365.176 ;280.724 281.529 283.738 284.531 284.868 285.059 285.243 285.071 284.748 284.336 283.867 283.47 283.09 282.558 282.06 281.592 281.145 280.713 280.265 279.784 279.271 278.699 277.938 2…	24.8964	318.736	0	12.5059 12.6892; 3.31363-3.58114; 355.637 351.875; 278.048 272.265; 14 13	12.4846 12.8844;-3.73848 2.60441; 351.566 355.48; 272.289 277.297; 13 14	10
7	7	351;378;69;67	373.799 371.917 371.966 372.364 372.881 373.469 373.968 374.552 375.182 375.817 376.461 377.101 377.738 378.412 379.164 379.963 380.728 381.499 382.338 383.288 384.25 385.275 386.358 387.563 388.839 390.023 391.221 392.526 393.905 395.303 396.476 397.92 ;402.752 406.728 408.281 409.398 410.349 411.177 412.079 412.831 413.501 414.152 414.79 415.441 416.115 416.777 417.394 418.007 418.709 419.462 4…	30.4955	396.656	0	13.6729 13.9741 26.0625;-2.78604 2.42885 1.30098; 386.183 382.863 393.567; 409.219 413.252 420.12; 14 14 27	13.695 13.788; 1.93393-3.2562; 382.994 386.587; 412.699 408.952; 14 14	12
7	7	365;400;61;82	394.567 393.588 391.925 390.256 389.032 388.453 387.789 387.508 387.138 386.873 386.77 386.806 386.881 387.007 387.157 387.334 387.576 388.023 388.431 388.929 389.409 389.717 389.939 390.074 389.925 389.676 389.511 389.402 389.613 390.056 390.685 391.592 392.557 393.557 394.577 395.702 396.894 398.207 399.797 401.841 ;421.67 421.99 422.851 423.729 424.661 425.649 426.679 427.723 428.781 429.842 4…	38.279	454.4	0	6.49764 13.8003 14.0722 29.4945 31.4093;-2.39948 2.87557-3.85506 3.44515-0.643607; 397.119 392.22 398.956 393.64 398.193; 427.242 434.847 434.851 452.08 451.403; 7 15 15 31 32	13.6375 13.8138 30.4928; 3.27674-3.36669 0.960041; 391.812 398.458 396.36; 434.701 434.612 451.658; 15 15 32	13
7	7	375;437;74;64	394.885 395.032 395.426 395.843 396.526 397.261 397.996 398.73 399.442 400.163 400.928 401.76 402.631 403.55 404.511 405.479 406.499 407.557 408.601 409.539 410.354 411.103 411.828 412.519 413.205 413.889 414.579 415.382 416.199 417.036 417.919 418.833 419.858 420.944 422.176 423.316 426.05 ;461.363 461.856 463.876 465.83 466.93 467.8 468.592 469.312 470.042 470.725 471.298 471.728 472.107 472.41…	35.4724	436.701	0	10.5737 11.3769 18.9031 24.6232 25.5184;-4.29486 3.77884-0.77513-4.32444 4.08776; 406.486 403.939 412.691 419.904 416.416; 460.871 468.579 467.188 466.611 474.335; 12 12 20 26 27	10.5475 10.5701 24.4126 24.9895;-4.43296 3.01994-4.12705 3.01836; 406.519 403.476 419.6 416.322; 460.734 467.538 466.654 473.031; 12 12 26 26	14
7	7	403;450;66;66	427.38 426.31 425.052 424.101 423.668 423.27 423.542 423.887 424.294 424.804 425.647 426.606 427.535 428.428 429.298 430.16 431.063 431.884 432.626 433.324 434.011 434.702 435.422 436.164 436.934 437.849 438.744 439.637 440.849 442.084 443.527 445.085 446.702 447.569 ;470.625 471.167 472.803 474.321 475.661 477.071 478.25 479.47 480.73 481.988 483.034 483.959 484.854 485.723 486.551 487.32 487.96…	31.954	380.037	0	5.09037 10.9591 14.9711 18.0407; 2.17294-3.84988-0.526333 2.2183; 427.353 435.319 435.903 436.402; 475.99 476.816 481.84 485.805; 6 12 16 19	12.3014 14.9049 18.0733; 2.74839-0.358417-3.93951; 431.659 435.751 440.736; 482.469 481.937 481.43; 13 16 19	15
7	7	449;444;67;66	473.43 474.812 476.692 478.237 479.558 480.725 481.767 482.618 483.366 483.99 484.654 485.316 485.942 486.551 487.167 487.809 488.471 489.146 489.831 490.514 491.218 491.889 492.383 492.871 493.349 493.819 494.074 494.278 494.471 494.568 494.103 493.889 493.898 ;488.36 489.008 489.161 489.086 488.862 488.53 488.117 487.585 487.003 486.353 485.754 485.162 484.539 483.894 483.24 482.593 481.945 481…	30.6806	375.487	0	14.1896 14.3957 16.7056;-2.56281 2.66154-3.05406; 480.353 484.159 481.784; 475.673 479.258 473.557; 15 15 18	14.4563 14.4667 14.4937 16.8073;-1.75108 1.2427 1.28303 2.39821; 481.101 483.218 483.266 485.685; 476.077 478.193 478.203 477.368; 16 16 16 18	17
7	7	463;387;63;73	485.88 488.41 489.873 491.208 492.285 493.567 494.592 495.576 496.51 497.237 497.923 498.688 499.284 499.656 499.923 500.206 500.52 500.635 500.828 501.223 501.558 502.041 502.533 502.965 503.241 503.46 503.57 503.653 503.723 503.725 503.482 502.909 502.69 502.265 500.448 498.138 ;438.339 439.259 439.24 439.147 438.862 438.676 438.218 437.623 436.89 435.939 434.91 433.884 432.743 431.501 430.244 …	34.4164	457.777	0	11.732 17.6339 23.4843 30.3192; 0.476061 0.86791 0.476755 0.318676; 492.586 494.71 495.943 497.502; 429.01 423.439 417.692 411.032; 13 19 25 31	12.3502 17.7155 24.0967 24.7161; 0.255203 0.788204 3.77675-3.26845; 492.59 494.654 499.298 492.514; 428.354 423.34 417.781 415.781; 14 19 25 26	19
7	7	474;361;73;71	495.151 496.172 497.24 498.339 499.51 500.781 502.09 503.467 504.883 506.333 507.662 508.816 509.871 510.873 511.766 512.587 513.349 514.043 514.712 515.614 516.702 517.661 518.472 519.334 520.062 520.775 521.501 522.179 522.887 523.485 524.046 524.425 524.802 525.131 525.181 525.292 522.455 ;404.729 407.551 407.917 408.381 409.063 409.906 410.419 410.671 410.617 410.367 409.705 408.747 407.748 4…	35.6194	476.06	0	10.5323 10.5594 18.6196 24.7717 25.0296 29.0599; 4.36126-3.72316-0.98224-4.5033 4.88134-1.19553; 507.564 502.474 510.101 511.918 518.694 517.258; 405.356 399.076 395.844 388.95 395.448 388.258; 12 11 20 26 26 30	6.4512 8.98054 10.9492 11.0073 17.946 24.5409 25.4063 28.9569 29.4828; 2.48948-1.13798 3.28235-3.60127-1.20669-3.41922 4.44809-1.97772-1.4493; 501.638 502.977 507.224 502.874 509.459 512.504 518.658 516.634 517.38; 406.143 401.881 404.239 398.904 396.159 389.895 394.875 387.774 387.78; 7 10 12 11 19 25 26 30 30	20
7	7	497;315;86;90	560.14 559.149 556.684 555.466 554.176 553.082 552.064 551.071 550.106 549.195 548.351 547.551 546.738 545.89 544.975 544.016 543.058 542.116 541.118 540.27 539.436 538.608 537.809 537.046 536.307 535.57 534.823 534.121 533.59 533.287 533.901 ;341.453 340.427 337.664 337.432 337.084 337.165 337.408 337.687 337.994 338.373 338.852 339.389 339.887 340.326 340.653 340.93 341.251 341.639 341.93 342.5…	31.2826	384.831	1	10.4214 14.2208 14.8554 18.3854 18.3885; 3.63214-1.98093 0.270413-4.08891 3.64719; 550.63 549.974 548.529 547.098 543.852; 342.196 348.821 346.969 352.325 345.303; 10 13 14 18 18	10.4674 10.7575 14.7549 17.5836 18.4572; 2.91645-3.1953 0.133852-2.52677 3.12184; 550.977 554.026 548.672 547.169 544.01; 342.824 348.129 347.06 350.573 345.809; 10 10 14 17 18	21
7	7	497;315;86;90	522.606 524.057 525.806 527.39 528.224 529.102 529.93 530.645 531.334 531.947 532.511 533.078 533.652 534.199 534.557 534.871 535.175 535.469 535.842 536.274 536.705 537.237 537.76 538.139 538.492 538.887 538.953 538.904 539.012 538.637 538.247 537.167 535.402 534.481 533.616 531.801 ;384.601 384.98 384.527 384.033 383.327 382.654 381.989 381.313 380.647 379.957 379.236 378.492 377.723 376.912 37…	34.2342	440.27	2	13.3051 13.3825 17.4024 21.314 21.4629; 4.73311-3.30569 0.162502 3.83805-3.23889; 531.559 524.189 528.907 533.769 527.197; 374.516 371.304 368.939 366.708 364.073; 15 15 19 22 23	15.191 15.4612 17.3295 21.4925;-3.08486 2.30072-0.744113-3.07385; 525.101 530.191 528.042 527.363; 369.723 371.492 368.656 364.098; 16 17 19 23	22
7	7	535;295;62;67	562.412 566.036 567.018 568.013 568.767 569.474 570.151 570.737 571.278 571.733 572.161 572.518 572.918 573.349 573.689 574.017 574.328 574.731 575.1 575.418 575.68 575.925 576.148 576.255 576.213 575.972 575.744 575.242 573.273 ;341.159 341.541 340.939 340.303 339.623 338.976 338.37 337.781 337.2 336.592 335.958 335.27 334.573 333.862 333.076 332.25 331.383 330.534 329.631 328.667 327.648 326.60…	27.7866	334.932	0	12.8089 12.8282 22.9628; 2.92758-2.31933-1.71008; 568.654 564.012 569.453; 331.656 329.21 320.811; 13 14 23	12.9862 13.302; 2.28859-3.28729; 568.17 563.373; 331.202 328.342; 14 14	23
7	7	541;271;62;69	572.664 572.016 569.549 568.614 567.672 566.748 565.942 565.322 564.765 564.361 564.063 563.949 563.872 563.827 563.741 563.69 563.669 563.68 563.717 563.776 563.891 564.17 564.593 564.987 565.453 565.988 566.62 567.031 567.812 570.182 571.9 ;291.005 291.166 292.083 293.048 294.005 294.953 295.897 296.848 297.809 298.79 299.79 300.808 301.831 302.853 303.872 304.891 305.911 306.931 307.951 308.97…	28.9738	376.426	0	4.65624 13.6348 13.8453;-0.365195 2.60496-2.4448; 572.991 569.529 574.569; 295.662 304.5 304.881; 6 15 15	8.0671 13.3449 13.4692;-0.890333 2.48769-2.15539; 573.182 569.656 574.292; 299.111 304.215 304.496; 9 15 15	24
8	8	1;36;124;78	103.804 104.214 104.1 103.742 103.324 102.801 102.201 101.553 100.88 100.222 99.5747 98.9053 98.1968 97.4051 96.588 95.7972 95.0089 94.0661 93.1461 92.2715 91.4231 90.605 89.8879 89.1909 88.5145 87.7871 87.0123 86.2521 85.3899 84.4465 83.4711 82.4698 81.3664 80.232 79.0195 77.8605 76.6265 75.2633 73.929 72.7519 71.5172 69.3147 69.0199 ;89.9476 87.5755 85.7322 84.3494 83.0887 82.0401 81.1515 80.37…	41.291	583.597	1	12.6547 13.238 18.9521 25.5204 26.0044;-5.5174 3.8853-0.0223323-5.73175 4.42788; 89.9354 94.718 87.7356 78.8289 84.7595; 88.5283 80.4106 80.5189 81.4147 73.1598; 13 14 20 26 26	13.4199 13.6412 19.07 25.8735 26.3211;-2.88058 3.44439 0.696878-4.68707 3.77476; 90.7529 94.1365 88.0037 79.063 84.0973; 85.8958 80.5474 79.8412 80.2776 73.4569; 14 14 20 27 27	1
8	8	72;68;62;81	101.499 99.1228 97.8183 96.8569 95.8591 94.8115 94.4248 94.0624 93.7441 93.4602 93.2058 93.2388 93.2745 93.2259 93.2013 93.2383 93.355 93.5863 93.8013 94.0863 94.2332 94.2069 94.0216 93.8087 93.676 93.6291 93.5604 93.5588 93.6038 93.648 93.7086 93.8906 94.1178 94.4187 94.794 95.1505 95.7254 96.529 97.5673 98.9175 102.623 ;88.4193 89.2111 90.2836 91.3355 92.3937 93.4611 94.4822 95.4844 96.4604 97.…	39.9228	607.817	0	6.16185 12.629 12.6699 13.2758 20.5931 27.7678 28.051 31.8589;-1.37727 1.39111-4.64751 4.82236-0.420957-5.64141 4.2269 3.13262; 103.311 100.784 106.82 97.3451 102.796 108.335 98.4744 99.6506; 94.1953 100.815 100.978 101.445 108.797 115.85 116.333 120.127; 7 13 14 14 21 29 29 33	12.5535 12.9737 20.6404 27.63 27.8709;-4.00741 4.60408 0.14345-4.57476 4.6763; 106.183 97.5661 102.232 107.26 98.0215; 100.849 101.145 108.85 115.643 116.162; 13 14 21 28 29	3
8	8	75;105;65;80	101.874 98.8335 98.1952 97.5787 97.0979 96.7818 96.5606 96.4254 96.3677 96.4338 96.5816 96.7745 96.958 97.0974 97.3513 97.668 97.9845 98.3058 98.8406 99.2536 99.5756 99.8095 99.8989 99.8379 99.7635 99.7551 99.7841 99.9188 100.18 100.378 100.607 100.893 101.328 101.888 102.513 103.196 104.009 104.931 106.123 107.681 111.091 ;126.31 127.795 129.066 130.325 131.539 132.705 133.841 134.94 135.997 136…	39.5352	607.74	0	13.5486 13.6744 20.49 28.0227 28.8695 39.8254;-3.93048 3.48716-0.181729 4.48292-4.27565-1.93385; 110.009 102.851 107.785 104.902 113.544 113.026; 137.916 139.868 145.674 154.244 152.605 164.075; 15 15 21 29 29 15	12.8464 13.0033 20.0744 27.6716 28.7853; 4.6163-3.03297 0.0727817 4.00997-4.17136; 101.584 108.949 107.467 105.265 113.419; 139.576 137.505 145.304 153.78 152.555; 14 14 21 29 29	4
8	8	85;140;98;99	161.175 161.471 162.038 161.756 161.346 160.851 160.239 159.643 159.067 158.524 157.974 157.39 156.777 156.138 155.463 154.701 153.948 153.155 152.334 151.518 150.717 149.939 149.182 148.413 147.596 146.688 145.669 144.508 143.269 141.829 140.32 138.734 137.083 135.543 134.1 132.822 131.705 130.685 129.68 129.575 ;213.988 212.781 209.819 208.324 207.065 206 205.2 204.437 203.711 202.995 202.327 2…	37.9945	550.108	1	12.719 12.868 18.4456 23.9181 24.7842; 4.13792-5.71757-0.0643765-4.51587 4.85591; 153.327 146.957 146.207 139.11 144.359; 204.14 211.661 203.793 203.76 195.943; 14 14 19 25 26	13.0216 13.896 18.3691 24.426 25.0533 32.1715; 2.5263-4.65074-0.281396-4.46759 4.14612-1.95733; 152.07 146.943 146.138 138.751 143.706 134.66; 205.193 210.282 204.012 203.398 196.33 198.774; 14 15 19 26 26 33	5
8	8	85;140;98;99	108.797 107.212 106.71 106.356 106.415 106.652 106.923 107.348 107.817 108.33 108.87 109.46 110.026 110.636 111.235 111.833 112.469 113.17 113.828 114.419 114.941 115.406 115.834 116.25 116.693 117.205 117.696 118.201 118.827 119.509 120.189 120.874 121.551 122.315 123.168 123.976 124.864 125.845 127.099 128.505 132.559 ;162.814 165.283 167.05 168.683 169.919 170.988 172.025 172.899 173.716 174.4…	39.2447	582.426	2	3.88851 11.1773 12.202 12.2881 20.2079 26.5997 27.0014 30.2606;-2.33825 5.20997-5.10975-0.531775-0.300781 4.34522-5.06158-1.46279; 113.026 112.581 121.011 117.638 122.002 122.107 129.628 128.911; 164.075 174.316 168.274 171.373 178.033 186.155 180.491 185.491; 5 12 13 14 21 28 28 32	5.21871 10.8669 11.0247 19.0737 26.1037 26.6662;-2.42557 3.92952-1.31465 2.72765-2.89913 3.89833; 113.968 113.339 117.387 118.732 127.537 122.494; 164.847 173.238 169.9 178.512 181.348 185.922; 6 12 12 20 27 28	6
8	8	130;191;65;76	159.126 156.924 155.421 154.178 153.644 153.274 152.77 151.976 151.807 151.68 151.624 151.664 151.843 152.095 152.377 152.674 152.951 153.189 153.434 153.604 153.718 153.818 153.929 154.246 154.55 154.84 155.256 155.724 156.248 156.836 157.5 158.286 159.278 160.529 164.553 ;213.422 214.102 215.297 216.46 217.538 218.604 219.7 220.857 221.95 223.054 224.159 225.26 226.343 227.413 228.476 229.53 23…	33.4352	509.746	0	12.8126 13.0186 16.8691 20.0215 21.4932; 5.15897-5.18694-0.912582-3.72364 4.39787; 155.967 166.126 162.779 166.307 158.821; 227.112 225.144 229.761 231.885 235.628; 14 14 18 21 23	12.5206 13.0403 16.6793 16.8435 18.6744 19.9361 21.4299; 4.4344-4.58139 2.22215-1.89075-2.49621-2.55451 3.79033; 156.614 165.538 159.696 163.719 164.776 165.168 159.369; 226.674 225.292 230.36 229.491 231.048 232.16 235.327; 14 14 18 18 20 21 23	7
8	8	135;272;68;119	174.759 176.9 179.476 179.708 180.056 180.565 180.736 180.834 180.824 180.513 180.199 179.896 179.569 179.213 178.851 178.365 177.919 177.457 176.946 176.368 175.842 175.275 174.651 173.924 173.109 172.25 171.352 170.393 168.327 165.236 ;369.961 368.892 367.445 366.379 365.233 363.986 362.756 361.492 360.219 359.029 357.85 356.689 355.571 354.509 353.498 352.594 351.719 350.895 350.13 349.416 348…	29.0686	399.807	1	14.8074 15.5794; 2.89302-4.75673; 172.963 165.74; 355.471 358.109; 15 16	14.8911 15.7418; 2.58967-4.15606; 172.654 166.213; 355.532 357.705; 15 16	8
8	8	135;272;68;119	177.546 175.21 173.372 171.698 170.303 169.196 168.38 167.604 166.853 166.13 165.432 164.79 164.19 163.608 163.117 162.712 162.299 161.834 161.317 160.865 160.535 160.145 159.837 159.798 159.724 159.794 159.962 160.361 160.412 160.014 159.319 158.72 158.169 157.728 157.448 157.197 156.969 156.831 156.879 156.834 156.809 156.796 156.791 156.81 156.889 157.011 157.185 157.567 158.005 158.5 159.111 …	54.3298	842.049	2	14.8861 14.9863 40.3199 40.3486 51.4568;-3.92763 2.03138 2.21065-2.26267-0.893178; 173.926 168.485 163.696 168.169 167.353; 308.58 306.149 331.513 331.577 342.545; 16 16 41 42 53	14.6715 14.9443 39.9376 40.0647; 2.21241-3.20674-1.62079 2.16575; 168.454 173.248 167.53 163.743; 305.788 308.328 331.161 331.258; 16 16 41 41	9
8	8	138;346;71;120	175.59 171.475 170.272 169.708 169.277 168.763 168.178 167.764 167.503 167.313 167.165 167.018 166.976 167.028 167.206 167.234 167.294 167.45 167.644 167.861 168.076 168.293 168.592 168.988 169.455 169.968 170.642 171.448 172.302 176.61 177.673 ;366.336 367.442 368.466 369.489 370.514 371.545 372.58 373.611 374.639 375.667 376.697 377.734 378.771 379.806 380.827 381.85 382.863 383.86 384.847 385.…	30.2897	436.822	1	14.4252 14.4629;-4.19748 3.82671; 180.61 172.609; 380.364 380.984; 15 15	14.2422 14.2594 18.9756 25.5731;-3.83349 4.0923-3.12484 0.516955; 180.233 172.33 179.947 176.793; 380.208 380.8 385.124 391.833; 15 15 20 26	10
8	8	138;346;71;120	162.918 167.119 168.632 169.712 170.833 171.852 172.74 173.521 174.287 175.036 175.754 176.471 177.191 177.886 178.541 179.235 179.91 180.473 181.059 181.718 182.199 182.586 182.887 182.985 182.978 182.947 182.824 182.882 183.385 184.148 184.946 185.437 185.966 186.342 186.644 186.896 187.001 187.069 187.102 187.061 187.059 186.908 186.781 186.633 186.384 186.093 185.816 185.574 185.162 184.731 1…	53.9147	852.477	2	13.873 14.1739 38.7286 38.8856;-3.76803 4.09366-2.7849 3.7202; 168.106 174.667 175.017 181.521; 429.966 434.307 408.817 408.624; 14 15 39 39	13.7925 14.5517 26.0911 38.1962;-4.23513 3.16335 0.911375 0.676672; 167.68 174.129 177.424 178.482; 429.758 433.459 421.463 409.33; 14 15 27 39	11
8	8	142;222;71;67	163.56 164.074 164.847 165.661 166.453 167.143 167.722 168.173 168.518 168.804 169.083 169.388 169.746 170.173 170.684 171.279 171.99 172.647 173.308 174.037 174.853 175.68 176.523 177.393 178.351 179.415 180.366 181.628 182.861 184.076 185.348 186.668 188.234 189.684 190.635 ;250.119 252.939 254.727 255.952 256.842 257.638 258.176 258.592 258.91 259.163 259.395 259.649 259.95 260.313 260.73 261.…	33.8339	443.489	0	11.5308 11.787 16.4224 20.4471 21.6155; 5.29376-3.91296 0.814457 4.5644-4.23301; 170.589 177.077 177.172 177.776 184.477; 256.867 250.331 256.947 262.493 256.683; 11 13 17 21 22	11.2474 11.2558 16.3125 20.5249 21.2046; 5.35568-3.79246-0.908371 3.15932-4.53635; 170.34 176.617 178.339 178.756 184.374; 256.718 250.063 255.675 261.484 256.183; 10 13 17 21 22	12
8	8	150;245;65;72	175.599 178.372 180.536 182.013 183.08 183.98 184.805 185.53 186.264 187 187.678 188.254 188.713 189.137 189.434 189.805 190.168 190.488 190.844 191.221 191.634 192.007 192.326 192.607 192.925 193.111 193.223 193.292 193.24 193.212 193.022 191.883 190.869 189.594 ;294.53 295.781 295.868 295.556 295.002 294.345 293.63 292.842 292.037 291.211 290.335 289.394 288.393 287.384 286.336 285.346 284.378 …	32.4459	457.198	0	9.73355 11.239 12.0734 15.1119 19.8294 20.0576 22.9752;-1.25057-0.579082 5.81505-0.0568174-4.23405 4.83032 0.300023; 179.009 180.251 186.44 182.212 180.309 188.555 185.782; 285.67 284.666 286.486 281.311 275.137 278.908 274.319; 11 12 13 16 21 21 24	12.4606 12.6566 16.6788 19.7009 20.2425; 4.28152-4.40419-0.80482 2.40605-3.38831; 185.273 177.206 182.086 186.219 181.25; 285.316 282.089 279.553 278.166 275.137; 14 13 18 21 21	14
8	8	215;439;86;68	234.687 234.916 235.533 236.261 237.085 237.996 238.964 239.937 240.909 241.904 242.919 243.942 244.981 246.05 247.141 248.26 249.408 250.583 251.78 252.989 254.203 255.391 256.526 257.609 258.725 259.883 261.132 262.438 263.77 265.058 266.386 267.638 268.817 269.941 271.047 272.13 273.071 274.015 274.841 275.628 276.38 277.102 277.793 278.37 278.98 279.606 279.978 277.592 ;474.961 477.292 479.02…	46.3645	704.871	0	12.8069 13.007 35.3941 35.6769;-4.08387 3.89649 4.27565-4.72874; 247.238 247.001 270.788 266.043; 471.898 479.878 474.06 466.402; 14 14 37 37	12.5942 13.0801 35.5537 35.9932;-4.47615 4.04435 3.75066-3.60926; 247.047 247.066 270.631 266.926; 471.495 480.029 473.534 467.16; 14 14 37 37	15
8	8	254;421;65;68	278.419 282.214 283.97 285.17 286.211 287.145 287.984 288.821 289.616 290.263 291.004 291.76 292.518 293.308 294.13 294.911 295.707 296.314 296.926 297.531 297.574 297.232 296.362 295.408 294.42 293.537 293.02 290.493 289.359 ;465.812 467.568 467.584 467.233 466.804 466.334 465.819 465.307 464.751 464.051 463.379 462.653 461.843 460.956 459.981 458.862 457.641 456.229 454.763 453.255 451.597 449.…	27.1752	388.668	0	12.3791 13.1249; 4.5834-4.96042; 289.243 282.433; 458.925 452.197; 13 14	12.7386 13.2866; 4.39121-4.92158; 289.329 282.567; 458.526 452.099; 13 14	16
8	8	273;408;71;64	293.098 294.336 295.639 296.953 298.13 299.308 300.531 301.766 302.979 304.101 305.196 306.272 307.304 308.191 309.049 309.92 310.779 311.612 312.412 313.209 313.985 314.732 315.428 316.096 316.76 317.465 318.193 318.966 319.797 320.684 321.607 322.511 322.518 ;444.723 447.157 448.256 449.365 449.842 450.199 450.588 450.87 450.97 450.75 450.481 450.221 449.921 449.338 448.792 448.392 448.059 447.…	31.8084	440.044	0	13.3874 13.3978 16.5448 16.6981 18.8062 19.8278; 4.96098-5.10704-2.32804 2.30993 4.03365-5.47929; 307.623 303.757 308.08 309.523 312.01 310.427; 445.333 436.037 437.53 441.942 442.878 433.427; 14 14 17 17 20 21	16.811;-1.5859; 308.364; 438.219; 18	17
8	8	290;506;66;80	316.603 315.152 313.261 312.35 311.586 311.136 310.981 310.956 310.988 311.064 311.194 311.461 311.799 312.191 312.682 313.159 313.615 314.124 314.636 315.122 315.516 315.755 315.857 315.868 315.977 316.096 316.187 316.469 316.744 317.247 317.788 318.39 319.074 319.84 320.73 321.648 322.14 323.051 325.18 327.075 329.728 ;527.227 528.673 530.293 531.627 532.937 534.154 535.273 536.338 537.37 538.3…	39.8745	576.249	0	10.825 11.9005 28.1148 28.7078; 4.017-3.50468 3.89572-4.60138; 316.196 323.72 321.53 329.42; 538.815 537.495 555.738 552.528; 12 13 29 29	10.8006 11.4206 27.5597 27.841; 3.67588-2.17848-4.52749 4.04432; 316.508 322.242 329.06 321.192; 538.672 537.295 551.951 555.375; 12 12 28 29	20
8	8	293;580;74;74	315.706 314.378 313.956 314.196 314.549 314.815 315.21 315.624 316.06 316.544 317.102 317.692 318.328 319.015 319.731 320.411 321.14 321.947 322.744 323.521 324.212 324.808 325.36 325.959 326.669 327.394 328.101 328.825 329.561 330.32 331.108 332.003 332.905 333.848 335.002 336.288 337.508 338.615 340.394 343.639 ;602.496 605.106 607.066 608.288 609.37 610.53 611.523 612.472 613.377 614.22 614.99…	39.0203	564.797	0	4.47976 14.1937 14.276 19.528 24.7624 25.3989 35.0662;-0.145466-5.69037 4.62201-0.415597 4.49507-5.16158-1.86779; 318.788 329.836 322.596 329.855 330.098 337.392 341.842; 605.152 607.811 615.154 615.329 622.505 616.144 625.087; 5 15 15 20 25 26 35	13.6854 13.7065 19.4419 24.8241 25.0622;-5.27675 3.14867-1.55912 3.79366-4.43095; 329.098 323.28 330.606 330.636 336.633; 607.669 613.763 614.462 622.051 616.415; 14 14 20 25 25	21
8	8	315;605;68;75	345.594 345.077 342.878 340.81 340.397 340.263 340.264 340.413 340.698 341.065 341.515 341.974 342.403 342.798 343.167 343.551 343.971 344.407 344.818 345.174 345.46 345.695 345.928 346.211 346.608 347.143 347.838 348.716 349.83 351.208 352.819 354.675 356.56 ;631.025 631.51 632.883 634.281 635.32 636.379 637.452 638.496 639.49 640.441 641.342 642.224 643.109 644.004 644.913 645.821 646.722 647.6…	32.1612	387.545	0	14.2904 16.0713 18.4774 20.5112;-1.74191 2.94395-4.25185 2.08938; 351.583 347.844 355.451 350.287; 641.563 644.913 644.433 648.647; 15 16 19 21	5.98394 10.985 14.0834 15.155 19.8297; 2.12167 2.01176-1.07807 3.23605-1.14039; 344.702 346.931 350.894 347.202 353.079; 635.157 639.956 641.606 644.079 646.892; 6 11 14 15 20	23
8	8	317;386;116;93	409.365 406.483 404.543 402.996 401.924 400.918 399.872 398.926 398.034 397.202 396.433 395.651 394.923 394.224 393.529 392.845 392.193 391.538 390.902 390.265 389.644 389.008 388.526 388.021 387.334 386.381 385.278 384.226 383.237 382.228 381.284 380.387 379.532 378.665 377.812 376.978 376.149 375.311 374.607 374.082 373.769 373.855 374.295 374.893 375.821 376.751 377.893 ;409.068 407.016 406.38…	45.7762	677.811	1	5.721 12.8189 13.3378 22.1521 32.895 34.6408;-3.40133 5.38964-4.01274-0.526885 4.43022-4.69658; 407.541 396.551 402.324 393.112 381.286 386.813; 415.486 413.542 420.982 423.874 427.174 434.639; 7 13 14 23 34 35	6.26891 12.5964 12.9963 22.6919 32.6573 34.3574;-2.39337 5.36911-4.91583-0.507743 4.85409-3.96569; 406.434 396.778 403.174 392.663 381.195 386.457; 415.085 413.376 421.439 424.175 426.66 433.94; 7 13 14 23 33 35	24
8	8	317;386;116;93	338.295 338.93 340.358 341.808 343.075 344.418 345.494 346.643 347.912 349.064 350.172 351.222 352.174 353.091 353.964 354.781 355.541 356.282 357.023 357.769 358.511 359.26 360.087 361.015 362.026 363.087 364.183 365.299 366.368 367.421 368.487 369.492 370.432 371.342 372.193 372.971 373.7 374.423 375.138 375.86 376.519 377.07 377.785 378.321 377.817 377.366 ;453.711 454.546 455.624 456.758 457.…	43.9897	608.542	2	12.8553 12.8779 26.3659 31.1371 32.3125; 4.91824-4.52166 3.36218 4.0063-4.91687; 351.911 347.597 363.321 368.263 364.847; 453.139 444.743 446.388 444.59 436.267; 14 14 27 32 33	12.8681 12.9005 25.1397 31.3715 32.3114;-4.40804 4.06671 3.0491 3.74212-4.60317; 347.64 351.56 362.15 368.332 365.001; 444.848 452.362 446.56 444.244 436.541; 14 14 26 33 33	25
8	8	354;278;66;68	377.459 379.221 381.733 382.885 384.033 385.188 386.366 387.375 388.319 389.198 390.018 390.818 391.6 392.367 393.133 393.931 394.709 395.504 396.21 396.863 397.443 397.764 397.97 398.123 397.971 397.562 396.732 395.51 394.697 392.274 ;321.822 323.136 324.343 324.172 323.968 323.739 323.49 323.039 322.495 321.871 321.175 320.443 319.674 318.861 318.003 317.117 316.152 315.134 313.995 312.783 311.…	28.7115	402.794	0	13.2164 14.0041;-4.85168 5.60719; 382.415 390.643; 309.394 315.902; 14 15	4.7394 13.3302 14.1277; 0.904403-4.77293 5.36722; 380.822 382.55 390.549; 319.619 309.365 315.649; 5 14 15	26
8	8	373;255;88;73	394.868 396.573 398.095 399.193 400.353 401.536 402.724 403.879 404.979 406.075 407.169 408.256 409.241 410.172 411.088 411.973 412.832 413.655 414.43 415.145 415.854 416.561 417.256 417.977 418.696 419.482 420.432 421.477 422.559 423.657 424.734 425.806 426.861 427.954 428.901 429.862 430.808 431.713 432.546 433.376 434.169 434.928 435.673 436.404 437.131 437.866 438.582 439.272 439.867 440.437 …	49.7274	728.433	0	14.465 14.9332 36.1678 36.4851; 4.18308-4.28264 3.15629-3.44871; 409.718 406.324 428.981 426.745; 299.092 291.321 289.873 283.649; 15 16 37 37	14.5471 14.9147 36.2523 36.8679; 2.5712-3.89921 3.01315-3.17257; 409.054 406.478 429.004 427.064; 297.621 291.673 289.708 283.816; 15 16 37 37	27
8	8	397;151;75;152	440.513 441.429 443.623 444.647 445.571 446.47 447.44 448.059 448.565 448.905 449.225 449.519 449.797 449.989 450.071 450.154 450.165 450.157 450.123 450.04 449.95 449.814 449.66 449.322 448.727 446.308 ;283.697 283.279 282.405 281.469 280.521 279.581 278.669 277.795 276.972 276.192 275.456 274.759 274.097 273.444 272.774 272.096 271.38 270.635 269.859 269.04 268.189 267.271 266.271 265.071 263.6…	24.5097	312.329	1	12.9164 13.0246; 3.88441-3.95221; 445.25 437.681; 272.081 270.049; 14 14	13.083 13.1287;-3.95127 3.62918; 437.696 445.055; 269.993 271.813; 14 14	28
8	8	497;317;60;74	526.682 525.847 523.692 522.479 521.413 520.556 519.883 519.291 519.027 518.851 518.753 518.724 518.807 518.91 518.995 519.079 519.375 519.491 519.521 519.494 519.419 519.298 519.226 519.186 519.157 519.075 519.142 519.342 519.676 520.057 520.493 521.198 521.943 522.956 523.985 524.752 526.889 ;337.025 337.059 338.024 339.009 340.008 341.026 342.064 343.122 344.192 345.266 346.332 347.383 348.414…	34.8644	464.896	0	9.44047 10.9246 11.2537 16.8244 22.3223;-0.726505 4.26559-3.5272-0.210505-0.449493; 527.457 522.576 530.37 527.29 527.831; 346.304 348.098 347.846 353.722 359.202; 11 12 12 18 24	10.4137 10.7331 16.4585 23.1481 23.4722; 4.29196-1.66633 0.0404141-3.72672 3.79582; 522.519 528.485 527.032 531.13 523.603; 347.59 347.548 353.362 360.003 360.309; 12 12 18 25 25	30
8	8	502;347;73;75	526.634 524.556 524.231 523.889 523.887 523.977 524.197 524.582 524.972 525.649 526.297 526.997 527.731 528.512 529.259 529.994 530.766 531.685 532.654 533.452 534.04 534.501 534.938 535.473 536.075 536.701 537.321 537.902 538.546 539.155 539.76 540.39 541.086 541.859 542.636 543.4 544.48 545.721 546.979 548.873 550.85 550.895 ;368.553 371.001 372.428 373.875 375.113 376.322 377.477 378.548 379.6…	40.6253	514.342	0	10.8589 11.4611 13.147 13.6748 26.547 27.1551 30.5939; 3.82021-4.47168-0.225614-0.723445-4.24802 3.86965 0.730358; 530.176 536.723 534.746 535.47 546.579 541.008 545.446; 379.833 374.707 378.779 378.824 386.248 392.179 392.5; 12 12 14 14 27 28 31	11.0072 11.0763 26.5129 27.0211; 3.3501-3.82935-4.10645 3.13547; 530.632 535.989 546.45 541.441; 379.635 374.854 386.315 391.571; 12 12 27 28	31
8	8	611;382;69;60	632.094 632.459 633.23 634.108 635.01 635.929 636.869 637.829 638.797 639.771 640.749 641.729 642.705 643.682 644.666 645.653 646.641 647.631 648.62 649.611 650.608 651.619 652.65 653.688 654.725 655.762 656.826 657.909 658.957 659.966 661.049 ;410.553 412.834 414.718 415.702 416.615 417.453 418.12 418.561 418.9 419.166 419.367 419.501 419.672 419.837 419.928 420.021 420.098 420.158 420.23 420.27…	29.7196	371.613	0	15.3237 15.8067;-2.74447 2.6701; 647.269 647.293; 409.209 414.647; 16 17	14.2721 15.4128; 3.47234-2.79257; 645.623 647.362; 415.297 409.169; 15 16	33
8	8	634;373;63;64	657.037 658.427 659.996 661.806 663.103 664.357 665.49 666.387 667.095 667.837 668.541 669.229 669.896 670.521 671.134 671.751 672.371 672.968 673.51 673.945 674.298 674.576 674.837 675.164 675.277 675.042 674.675 673.37 ;415.307 415.383 415.279 415.347 415.071 414.782 414.424 413.909 413.257 412.628 411.973 411.308 410.628 409.914 409.19 408.468 407.75 407.02 406.254 405.413 404.521 403.579 402.…	26.6616	309.257	0	12.7491 12.7611;-2.97177 2.19177; 662.214 666.231; 403.29 406.535; 13 13	12.8602 12.909;-2.01685 2.44581; 663.044 666.502; 403.785 406.606; 14 14	34
8	8	644;354;60;63	672.475 675.179 676.721 677.811 678.678 679.392 680.055 680.642 681.028 681.301 681.444 681.592 681.742 681.905 681.978 681.837 681.582 681.365 681.285 680.855 680.248 679.658 676.021 ;396.998 396.345 395.483 394.6 393.729 392.867 392.018 391.175 390.317 389.45 388.571 387.695 386.816 385.929 385.01 384.031 383.009 381.98 380.967 379.857 378.694 377.53 375.632 ;672.475 670.502 668.86 667.023 666.…	21.9135	273.222	0	11.0352 11.4073;-3.76248 4.12858; 669.917 677.726; 385.475 386.666; 12 12	11.3048 11.6047;-2.28226 3.29192; 671.421 676.945; 385.503 386.307; 12 12	35
8	8	646;334;60;64	677.84 674.62 673.517 672.917 672.123 671.348 670.696 670.15 669.643 669.38 669.096 668.759 668.459 668.187 668.084 668.008 667.95 667.982 668.086 668.334 668.575 668.785 669.264 669.831 670.656 673.522 ;354.661 354.516 355.268 356.061 356.821 357.574 358.345 359.145 359.967 360.842 361.728 362.615 363.513 364.417 365.35 366.284 367.214 368.159 369.113 370.093 371.064 372.019 373.049 374.114 375.…	24.4633	297.356	0	13.2066 13.2755;-3.73844 3.25446; 679.924 673; 366.683 365.698; 14 14	13.2714; 0.538055; 675.687; 366.103; 14	36
8	8	651;302;67;76	676.389 677.785 680.155 681.977 682.858 683.672 684.541 685.3 686.007 686.66 687.285 687.876 688.45 689.092 689.553 689.918 690.231 690.523 690.667 690.812 691.16 691.684 692.322 693.012 693.694 694.278 694.802 695.349 695.85 696.252 696.668 697.041 697.166 697.196 697.202 697.194 696.274 695.664 694.042 692.267 ;356.459 357.282 357.507 357.418 356.784 356.118 355.497 354.821 354.114 353.369 352.…	39.0233	486.841	0	11.8238 12.973 26.8023 26.8516;-3.07925 4.18066-2.0254 2.94744; 679.273 685.937 686.613 691.061; 345.47 348.62 332.854 335.079; 13 13 27 27	12.5303 12.9186 19.0415 26.8947 26.9257 31.174;-1.7694 1.48468-0.354979 2.0625-2.20982-0.808432; 680.801 683.673 684.843 690.293 686.506 689.602; 345.575 347.152 340.705 334.637 332.66 329.604; 13 13 20 27 28 32	37
8	8	672;286;74;65	691.547 692.061 693.341 694.479 695.646 696.894 698.046 699.246 700.476 701.696 702.83 703.963 705.074 706.118 707.049 707.999 708.881 709.741 710.615 711.522 712.464 713.436 714.412 715.331 716.228 717.115 717.959 718.785 719.586 720.325 721.05 721.777 722.516 723.275 724.024 724.813 725.098 ;323.289 324.173 326.314 327.274 328.12 329.027 328.983 329.01 329.06 329.027 328.724 328.494 328.281 327…	35.1898	463.916	0	12.4018 13.0778 18.0754 23.1327 23.7099 29.2727; 3.67915-3.53248 0.209608 2.96257-3.41722 2.17914; 704.897 702.455 708.755 714.474 713.053 719.984; 323.816 316.987 318.685 319.706 313.46 317.224; 14 14 19 24 25 30	7.49014 12.9436 13.0668 18.4826 23.1095 23.8252;-2.39209-3.06423 2.41817 0.147436 2.4178-3.93364; 698.077 702.539 705.042 709.135 714.273 713.013; 319.849 317.466 322.346 318.508 319.199 312.932; 8 14 14 20 24 25	38
8	8	149;450;110;131	235.548 233.092 231.04 229.421 228.03 226.939 225.962 225.086 224.3 223.592 222.963 222.392 221.855 221.359 220.883 220.433 219.998 219.575 219.16 218.729 218.265 217.754 217.207 216.605 215.965 215.288 214.667 214.463 ;471.798 471.058 470.707 470.702 470.855 471.198 471.569 471.951 472.337 472.724 473.126 473.538 473.945 474.36 474.76 475.158 475.546 475.944 476.37 476.813 477.285 477.805 478.46…	26.7863	364.444	1	2.96594 12.1214 12.8455;-3.59075 3.41577-3.95111; 236.742 225.376 229.47; 475.947 478.148 484.315; 3 13 13	1.06026 12.1829 12.7969;-3.86578 3.90868-3.32668; 237.263 225.017 229.113; 475.701 477.805 483.8; 3 13 13	196
8	8	149;450;110;131	174.968 179.144 180.537 181.727 182.795 183.787 184.583 185.336 186.06 186.71 187.373 188.044 188.704 189.333 189.983 190.469 190.927 191.394 191.802 192.117 192.403 192.605 192.721 192.974 193.559 194.286 194.997 195.707 196.403 197.019 197.644 198.239 198.807 199.381 199.919 200.399 200.809 201.186 201.441 201.577 201.722 201.971 201.627 201.489 200.994 197.714 ;558.614 560.299 559.973 559.551 …	45.2251	699.925	2	13.4054 14.6106 22.4899 32.0992 32.9206;-4.69817 5.16351-1.67387-4.1598 4.88523; 178.006 186.695 184.76 187.654 195.464; 544.983 549.826 539.374 529.303 533.94; 14 15 23 33 33	6.27008 13.6759 14.7975 22.6059 32.098 32.9955;-2.65585-5.59352 5.10936-2.07705-3.97319 4.25347; 175.484 177.469 186.756 184.441 187.804 194.997; 552.394 544.217 549.641 539.101 529.413 533.508; 7 14 15 23 33 33	199
8	8	149;450;110;131	217.44 213.956 212.683 211.299 210.241 209.233 208.332 207.532 206.822 206.132 205.441 204.801 204.251 203.737 203.224 202.763 202.376 202.054 201.665 201.262 200.918 200.663 200.243 199.659 198.965 198.199 197.549 196.887 196.185 195.538 194.94 194.322 193.763 193.368 192.965 192.575 192.218 191.953 191.749 191.579 191.433 191.351 191.356 191.487 191.45 193.737 ;485.607 484.666 485.112 485.49 48…	44.9484	651.205	1	12.3979 12.7805 20.9276 29.668 30.4532;-4.2191 4.3522 2.43008-5.1812 4.68624; 214.8 207.616 204.781 206.711 198.223; 498.846 494.154 502.529 514.067 508.958; 13 13 22 30 31	11.864 12.5674 20.8079 29.5766 29.9356;-4.09099 4.53307 2.22328-4.26771 4.43742; 215.007 207.594 205.02 206.009 198.733; 498.337 493.876 502.519 513.476 508.694; 13 13 22 30 30	198
8	8	290;433;78;116	315.642 318.94 320.659 322.305 323.643 324.674 325.531 326.325 327.085 327.818 328.405 328.993 329.504 329.897 330.161 330.193 330.331 330.348 330.291 330.189 330.069 330.246 330.883 331.645 332.408 333.082 333.666 334.227 334.784 335.346 335.896 336.384 336.917 337.504 338.062 338.432 338.813 339.092 339.301 339.462 339.579 339.508 339.309 339.156 339.214 336.655 ;526.138 527.075 526.951 526.777…	44.6517	633.462	2	10.7187 11.9919 29.6521 30.289 33.7871;-4.56324 4.76144-4.61057 5.02128 0.55128; 316.615 325.655 324.974 333.117 331.682; 515.006 517.687 497.009 502.193 496.829; 11 13 30 31 34	10.8949 12.0996 29.9429 30.3549;-4.54874 4.67992-4.5037 4.63016; 316.698 325.626 325.247 332.842; 514.854 517.555 496.817 501.908; 11 13 31 31	201
8	8	290;433;78;116	337.632 337.508 334.695 333.826 332.765 331.667 330.931 330.417 329.933 329.625 329.391 329.194 329.059 329.015 329.05 329.161 329.272 329.332 329.319 329.271 329.227 329.122 328.792 328.577 328.338 328.041 327.775 327.603 327.544 327.501 327.53 327.613 327.741 328.033 328.381 328.757 329.181 329.425 329.823 331.05 334.425 ;453.207 453.233 454.359 455.391 456.433 457.46 458.434 459.367 460.27 461…	39.405	559.143	1	5.76497 11.5141 11.8747 18.7757 25.4883 25.7813 26.3097 31.8164;-1.84727 4.56047 0.330973 0.24162-4.51086 0.531356 4.18277 1.19935; 339.511 333.344 337.543 336.932 340.877 335.849 332.16 334.319; 458.198 463.911 464.53 471.395 478.77 478.288 478.25 484.233; 7 13 13 20 27 27 27 33	11.9 12.7443 18.5185 25.3495 32.4535; 2.67431-2.99437 1.77047-0.275083 1.37597; 335.203 340.789 335.427 336.712 334.087; 464.412 465.706 471.019 477.987 484.825; 13 14 20 26 34	200
8	8	295;297;109;162	378.575 374.604 372.939 371.786 371.006 370.153 369.277 368.384 367.637 366.927 366.244 365.579 364.904 364.208 363.532 362.904 362.303 361.761 361.302 360.955 360.708 360.472 360.446 360.883 361.4 363.686 ;322.334 319.085 318.979 319.312 319.958 320.528 321.064 321.581 322.227 322.914 323.64 324.402 325.182 325.969 326.8 327.69 328.613 329.587 330.618 331.716 332.863 333.991 335.239 336.777 338.…	24.1622	349.701	1	11.2617 11.5885; 3.41527-3.23239; 368.821 373.554; 328.487 333.167; 12 13	11.3789 11.38;-2.56504 3.88359; 373.197 368.394; 332.565 328.263; 13 13	202
8	8	295;297;109;162	321.346 321.685 324.552 326.46 327.531 328.395 329.157 329.864 330.593 331.301 331.84 332.237 332.592 332.937 333.261 333.591 334.018 334.354 334.807 335.059 335.331 335.673 335.751 335.723 335.547 335.301 334.964 334.799 334.891 335.33 336.07 336.757 337.399 337.939 338.526 339.099 339.543 339.985 340.375 340.681 341.015 341.238 341.327 341.37 341.367 341.283 341.146 340.928 340.459 339.85 339.4…	51.0208	720.769	2	13.8215 15.0004 37.4163 37.8056; 3.18117-2.77531-4.1469 3.77575; 328.525 323.143 328.043 335.713; 425.195 422.392 400.464 402.486; 15 16 39 39	14.2605 15.2424 37.4601; 2.16161-2.33337-0.753887; 327.659 323.622 331.29; 424.521 422.329 401.447; 16 16 39	205
8	8	295;297;109;162	336.395 339.267 339.643 340.196 341.035 341.737 342.148 342.495 342.806 343.029 343.178 343.179 343.213 343.176 343.011 342.875 342.747 342.36 341.996 341.657 341.229 340.643 339.987 339.318 338.485 337.24 335.835 334.217 330.836 ;394.265 393.032 392.009 390.95 389.853 388.816 387.849 386.885 385.91 384.93 383.943 382.958 381.951 380.939 379.927 378.888 377.822 376.782 375.728 374.665 373.622 372…	27.7563	382.55	1	12.9504;-0.073257; 334.041; 382.266; 14	13.577 13.8374; 4.02807-3.66824; 337.978 330.32; 380.955 381.801; 14 15	206
8	8	397;151;75;152	431.98 429.302 427.687 426.766 425.78 424.809 423.954 423.429 422.968 422.564 422.257 422.044 421.914 421.817 421.747 421.761 421.726 421.714 421.714 421.847 421.869 421.811 421.55 421.063 420.668 420.397 420.057 419.741 419.544 419.336 419.171 419.092 419.059 419.039 419.109 419.278 419.545 419.778 420.407 420.925 421.319 421.582 421.708 421.74 423.926 ;171.734 172.34 173.233 174.172 175.1 176.0…	43.1834	627.525	2	13.0153 13.26 27.2081 27.2332; 3.82529-4.79027 3.97613-5.16156; 427.088 435.621 424.393 433.324; 184.228 185.444 197.758 199.693; 14 14 28 28	12.7292 12.8924 19.9373 26.876 26.8765; 4.22589-3.91543-0.664857 3.20289-3.35523; 426.737 434.793 430.403 425.219 431.632; 183.785 184.98 191.541 197.595 198.966; 13 14 21 28 28	208
8	8	530;361;124;76	550.072 550.279 551.658 552.891 554.167 555.361 556.459 557.487 558.506 559.536 560.576 561.608 562.635 563.66 564.681 565.655 566.608 567.566 568.479 569.362 570.214 571.043 571.886 572.749 573.551 572.94 ;398.376 398.881 400.198 400.995 401.967 402.706 403.139 403.311 403.406 403.484 403.547 403.524 403.437 403.302 403.127 402.777 402.373 402.023 401.541 400.985 400.344 399.636 398.987 398.389 …	24.1357	306.138	2	13.1846 13.7607; 3.87798-3.47899; 563.444 562.009; 398.843 391.59; 14 15	12.8664 13.8287; 3.06295-4.40214; 562.937 561.797; 398.13 390.689; 14 15	210
8	8	530;361;124;76	631.284 631.932 632.603 632.765 632.731 632.602 632.229 631.608 630.839 630.047 629.219 628.339 627.423 626.494 625.518 624.551 623.583 622.604 621.626 620.63 619.599 618.552 617.49 616.432 615.323 614.154 613.043 612.057 611.202 610.428 609.702 609.037 608.427 607.872 607.371 606.964 606.622 606.345 606.124 605.824 605.468 605.141 604.669 604.041 603.308 602.494 601.471 599.948 596.823 ;413.109 …	47.3535	628.001	2	14.1812 14.7219 23.325 37.0744 40.5962;-3.87643 3.90004 1.08568-3.11156 2.95557; 618.456 621.857 612.932 598.38 601.851; 408.02 401.007 399.225 396.465 390.389; 15 16 24 38 40	14.7112 14.9324 24.2548 37.1718 40.3941;-3.65274 4.00648 1.097-2.8272 2.28224; 618.153 621.726 612.092 598.47 601.225; 407.589 400.811 398.799 396.178 390.775; 16 16 25 38 40	212
8	8	530;361;124;76	571.294 571.971 573.118 574.178 575.269 576.386 577.447 578.484 579.498 580.493 581.458 582.39 583.294 584.187 585.054 585.891 586.748 587.603 588.465 589.347 590.248 591.138 591.961 592.686 593.364 594.067 594.408 ;393.276 397.589 398.249 398.424 398.694 399.067 399.193 399.283 399.358 399.432 399.444 399.372 399.222 399.093 398.856 398.43 398.114 397.707 397.214 396.74 396.313 395.785 394.837 3…	25.6891	310.31	1	11.0186 11.6152; 3.80159-3.70748; 582.416 581.41; 394.837 387.37; 12 13	11.0413 11.6685; 3.59462-3.30706; 582.386 581.532; 394.631 387.755; 12 13	211
9	9	246;96;63;68	273.708 274.996 277.083 279.692 280.337 280.866 281.366 282.009 282.539 283.06 283.573 284.071 284.532 284.923 285.248 285.41 285.717 286.056 286.284 286.332 286.524 286.591 286.547 286.426 286.074 285.637 284.941 283.749 282.469 280.56 279.883 ;143.059 143.289 143.057 142.969 142.18 141.303 140.395 139.519 138.608 137.694 136.778 135.86 134.932 133.991 133.036 132.041 131.079 130.112 129.098 128…	29.4879	374.43	0	14.9218 15.2974 23.9185;-2.70413 3.86056 0.284985; 274.517 280.987 279.653; 129.621 130.771 121.475; 15 16 24	15.0985 15.3695;-2.97192 2.96197; 274.334 280.137; 129.201 130.469; 16 16	1
9	9	246;120;62;69	275.409 271.619 270.347 270.123 269.7 269.056 268.621 268.442 268.255 268.064 267.926 267.963 268.091 268.361 268.68 268.966 269.289 269.537 269.791 270.069 270.493 270.973 271.508 272.112 272.73 273.385 274.138 274.925 275.828 276.901 278.18 280.622 ;139.164 139.979 140.934 141.928 142.963 144.051 145.184 146.343 147.528 148.735 149.957 151.166 152.357 153.503 154.612 155.699 156.749 157.792 158…	30.61	403.303	0	15.9014 16.2491;-2.92813 2.01989; 280.161 275.43; 154.105 155.597; 17 17	15.8908;-0.80321; 278.092; 154.59; 17	2
9	9	255;157;61;68	282.424 283.91 285.798 287.75 288.958 289.843 290.646 291.391 292.095 292.582 292.963 293.291 293.594 293.874 294.101 294.133 294.135 294.076 293.93 293.884 293.742 293.356 292.789 292.107 291.067 290.14 288.952 286.119 ;202.935 203.354 202.918 202.499 201.837 201.051 200.213 199.322 198.378 197.338 196.248 195.134 194.01 192.883 191.748 190.589 189.435 188.283 187.132 185.996 184.862 183.731 182…	26.7383	344.452	0	11.737 21.0346; 0.309601 0.705193; 285.547 286.861; 192.544 183.339; 12 22	11.4451; 0.00772533; 285.199; 192.78; 12	3
9	9	305;467;63;64	329.458 328.212 326.38 325.631 325.192 324.949 324.951 325.224 325.748 326.107 326.667 327.308 327.872 328.606 329.381 330.133 330.846 331.538 332.277 333.041 333.79 334.61 335.472 336.506 337.613 338.843 340.508 343.155 344.036 ;487.903 489.145 491.037 492.426 493.721 495 496.242 497.411 498.482 499.674 500.754 501.772 502.823 503.715 504.526 505.3 506.054 506.785 507.45 508.081 508.719 509.302 …	27.0627	367.992	0	14.2705 15.1577; 3.99698-4.4056; 333.311 340.244; 501.98 497.135; 15 15	14.2944 14.8788; 3.60771-3.2111; 333.619 339.111; 501.74 497.656; 15 15	6
9	9	309;122;61;76	335.005 336.276 337.82 339.195 340.469 342.049 343.03 343.645 344.134 344.774 345.357 345.853 346.253 346.56 346.864 346.983 347.152 347.264 347.251 347.232 347.27 347.386 347.52 347.775 348.05 348.146 348.193 348.244 348.208 348.017 347.801 347.627 347.451 347.079 346.283 345.583 341.768 ;177.691 177.642 177.136 176.568 175.956 175.429 174.655 173.723 172.728 171.761 170.756 169.706 168.617 167.…	35.3217	474.738	0	11.307 13.417 18.7939 23.7463 32.3982; 1.16638 0.25132-0.45227 0.614842 0.908104; 339.532 339.079 338.984 340.597 342.434; 167.25 164.982 159.541 154.717 146.3; 12 14 20 25 34	11.3157 13.9232 19.0326 24.6367 25.0233 32.0187; 2.51283-0.0843466-0.66739-2.59285 2.53621-0.0582483; 340.846 338.818 338.794 337.481 342.624 341.405; 167.543 164.414 159.283 153.532 153.632 146.53; 12 15 20 26 26 33	8
9	9	316;551;65;83	343.845 346.846 348.334 350.044 350.659 351.435 352.199 352.834 353.376 353.918 354.378 354.677 354.925 355.186 355.372 355.501 355.678 355.805 355.633 355.474 355.434 355.254 355.376 355.495 355.9 356.319 356.706 357.175 357.621 357.911 358.112 358.328 358.578 358.754 358.832 358.866 358.892 358.842 358.538 358.126 357.611 356.772 354.879 353.244 ;614.175 614.047 613.409 612.815 611.93 611.082 6…	42.9303	598.815	0	13.7079 14.4136 15.3293 21.83 30.9297 37.0867 37.8901;-3.31054-0.67462 3.26243 1.91006-0.022514-2.62361 1.15267; 343.856 346.581 350.618 350.429 350.262 349.389 353.248; 600.279 600.16 600.142 593.396 584.08 577.544 577.646; 14 15 16 22 31 38 38	15.0604 16.9693 22.1366 25.342; 0.494628-1.10781 1.7991-0.932715; 347.861 346.657 350.389 348.18; 599.783 597.681 592.908 589.385; 16 17 23 26	10
9	9	317;486;65;66	343.313 341.081 338.985 338.807 338.782 338.895 338.976 339.227 339.608 340.001 340.524 341.106 341.713 342.343 343.093 343.901 344.661 345.437 346.198 346.962 347.796 348.8 349.687 350.661 351.805 353.11 354.435 356.024 358.197 359.447 ;507.235 508.899 510.763 511.911 513.054 514.196 515.406 516.585 517.731 518.892 519.986 521.037 522.055 523.036 523.905 524.7 525.503 526.272 527.041 527.802 528…	28.8236	365.108	0	11.3594 12.0423; 2.45484-3.54462; 346.166 351.466; 518.298 515.404; 12 13	10.4901 11.3912; 0.769017-4.06069; 347.044 351.511; 516.616 514.572; 11 12	11
9	9	317;590;70;83	344.372 340.829 340.193 339.627 339.462 339.273 339.109 339.066 339.07 339.303 339.621 339.977 340.312 340.744 341.272 341.756 342.282 342.886 343.546 344.273 344.946 345.468 345.815 345.958 346.01 346.041 346.137 346.326 346.598 346.909 347.217 347.537 347.94 348.497 349.122 349.833 350.527 351.212 351.908 352.654 353.454 354.303 355.438 356.918 360.448 ;611.598 613.826 615.082 616.312 617.417 6…	43.994	623.858	0	6.32441 10.0715 10.939 15.673 20.6853 31.184 31.5821;-0.72024-2.63417 4.27007 2.21296-0.461676 2.42792-4.9682; 347.044 350.069 344.052 347.665 351.915 353.241 359.884; 617.342 620.095 623.615 627.007 630.849 641.901 638.627; 7 11 12 16 21 32 32	10.6312 10.939 20.4121 30.9598 31.4904;-3.48568 2.91855-0.43163 2.98291-4.75353; 351.069 345.267 351.81 352.594 359.652; 620.29 623.021 630.595 641.88 638.652; 11 12 21 32 32	12
9	9	323;508;62;87	350.165 353.861 355.044 356.237 357.42 358.451 359.244 359.75 360.27 360.79 361.25 361.55 361.704 361.906 361.877 361.943 361.851 361.775 361.592 361.308 361.001 360.587 360.485 360.638 361.045 361.574 362.102 362.496 362.784 363.067 363.128 363.317 363.508 363.685 363.74 363.652 363.59 363.511 363.354 363.114 362.766 362.442 362.119 361.563 360.859 360.219 359.733 355.813 ;573.424 573.684 573.02…	48.1794	655.899	0	12.0026 19.4903 33.6084 34.5327; 0.630878-2.50462-4.00852 4.05722; 354 351.852 350.77 358.876; 563.201 555.456 541.404 540.932; 12 19 33 34	12.7577 13.0024 34.3047 34.7818; 3.01143-2.62821-4.24312 3.82315; 356.473 350.955 350.579 358.659; 562.805 561.597 540.589 540.668; 12 12 34 34	13
9	9	324;285;80;66	344.351 344.419 344.987 345.736 346.528 347.333 348.108 348.867 349.62 350.365 351.092 351.828 352.601 353.381 354.176 354.97 355.808 356.709 357.627 358.588 359.629 360.708 361.815 362.878 363.874 364.827 365.733 366.537 367.33 368.204 369.115 370.091 371.058 372.115 373.242 374.418 375.624 376.804 377.992 379.244 380.464 381.676 382.933 384.047 384.383 ;311.176 312.227 314.227 315.411 316.347 3…	43.2789	551.72	0	15.0427 15.2927 31.6602 33.0238 37.8212;-3.81348 4.20473 4.12949-3.00205-1.1719; 360.321 357.169 372.611 376.332 380.082; 312.05 319.428 325.554 319.315 322.476; 16 16 33 34 39	14.8702 15.2927 31.7773 33.8535;-4.05542 2.95589 2.41438-1.80977; 360.268 357.738 373.328 376.69; 311.758 318.315 323.992 320.685; 16 16 33 35	14
9	9	351;223;76;82	372.794 371.355 371.511 372.082 372.646 373.203 373.775 374.424 375.093 375.762 376.442 377.141 377.845 378.602 379.388 380.148 380.875 381.59 382.404 383.129 383.846 384.555 385.224 385.917 386.768 387.779 388.43 388.705 388.737 388.7 388.669 388.64 388.692 388.733 388.828 389.071 389.426 389.59 389.962 390.401 390.844 391.273 391.943 392.587 393.282 394.258 395.493 396.846 400.779 ;247.552 250.…	47.4054	649.822	0	15.4182 15.8886 36.2103 37.1488;-3.39404 2.53278 3.27966-3.32271; 387.74 384.332 393.945 400.511; 253.556 258.422 273.657 272.444; 17 17 37 38	14.8101 15.5329 35.8687 36.9751;-2.85512 2.54125 2.84685-3.47533; 386.927 384.048 394.266 400.592; 253.575 258.206 273.208 272.228; 16 16 37 38	16
9	9	354;305;69;106	398.04 400.141 401.506 401.782 401.833 401.75 401.491 401.308 401.053 400.691 400.268 399.909 399.426 398.903 398.474 398.059 397.593 397.34 397.059 396.716 396.466 396.132 395.714 395.274 394.746 394.081 393.425 392.666 391.892 391.105 390.305 389.039 387.209 383.851 ;387.914 386.766 384.792 383.473 382.297 381.208 380.227 379.209 378.242 377.35 376.509 375.652 374.877 374.132 373.342 372.538 37…	31.9736	434.676	1	10.063 10.1683 15.7282 20.9442 21.5523;-3.40802 3.84391 0.296448 4.38333-3.28551; 390.285 396.656 391.077 392.589 385.495; 381.348 377.882 374.601 367.914 370.892; 11 11 17 22 22	10.3521 15.6578 20.7855 21.9339;-2.20791 0.373822 3.23837-3.62177; 391.213 391.173 391.646 384.975; 380.534 374.642 368.582 370.579; 11 17 22 23	17
9	9	371;262;90;101	440.655 440.586 440.556 439.924 439.313 438.672 437.934 437.219 436.52 435.836 435.127 434.382 433.58 432.736 431.82 430.839 429.872 428.855 427.826 426.833 425.935 425.138 424.375 423.643 422.903 422.143 421.361 420.549 419.669 418.712 417.684 416.548 415.389 414.263 413.206 411.909 410.544 409.159 407.621 406.198 ;337.574 336.824 334.101 333.002 331.863 330.858 330.171 329.473 328.774 328.073 3…	38.4115	469.617	1	5.90754 11.1981 11.6459 25.9564 26.6919 34.2618;-1.62689-4.56114 4.12527-3.90891 3.95766-0.981328; 434.846 428.361 432.187 415.223 418.873 409.762; 337.159 337.613 329.802 330.317 323.309 324.123; 7 13 12 27 27 35	11.5216 11.8443 26.6072 26.7575;-3.07313 3.16931-2.97982 3.5411; 428.738 431.542 415.188 418.592; 336.122 330.535 329.188 323.624; 13 13 28 28	19
9	9	371;262;90;101	399.025 395.583 394.662 393.688 393.3 393.039 392.848 392.727 392.715 392.771 392.824 392.846 393.189 393.711 394.149 394.542 394.981 395.58 396.312 396.931 397.281 397.329 397.168 396.939 396.866 396.949 396.922 397.041 397.187 397.419 397.715 398.039 398.493 398.949 399.405 399.994 400.582 401.174 401.957 402.822 403.797 405.217 407.796 ;282.885 284.575 285.773 286.984 288.076 289.138 290.179 2…	41.9373	551.532	2	10.3722 10.7647 30.0375 30.4263;-3.79179 4.00621-3.84684 3.41815; 404.796 397.135 409.023 402.202; 292.416 293.921 310.829 313.385; 11 11 30 31	10.7788 29.4807 29.8633;-0.296731-4.07011 3.75737; 401.395 409.032 401.793; 293.319 310.193 313.195; 11 30 31	20
9	9	372;366;69;74	396.907 394.667 394.135 393.657 393.504 393.578 393.697 393.953 394.225 394.551 395.031 395.572 396.123 396.66 397.235 397.874 398.51 399.084 399.563 400.041 400.602 401.173 401.955 402.668 403.5 404.458 405.497 406.615 407.759 409.237 410.695 412.31 413.842 415.368 416.895 417.935 419.247 419.266 ;388.426 390.092 391.5 392.88 394.094 395.203 396.313 397.368 398.429 399.466 400.406 401.296 402.15…	35.9651	467.25	0	10.6049 11.4689 17.3519 23.703 24.1627; 2.53399-4.29862 0.428313 4.75898-4.62463; 399.968 406.064 405.328 405.724 413.023; 398.739 395.54 403.157 411.329 405.413; 12 12 18 25 25	10.5501 11.0491 16.8703 17.0724 23.3124 23.4329; 2.53087-3.37251-1.02002 0.349244 3.42951-4.2783; 399.939 405.064 406.336 405.256 406.367 412.426; 398.692 395.722 402.01 402.875 410.02 405.254; 12 12 18 18 24 24	21
9	9	392;395;65;65	416.387 415.811 413.817 413.89 413.705 413.671 413.86 414.155 414.496 414.818 415.481 416.165 416.875 417.575 418.215 418.927 419.64 420.389 421.187 421.971 422.748 423.688 424.599 425.56 426.595 427.695 428.813 430.125 431.744 434.014 435.5 ;415.727 416.424 418.992 420.146 421.474 422.711 423.817 424.877 425.934 427.038 427.916 428.78 429.614 430.443 431.311 432.116 432.924 433.712 434.468 435.2…	30.5047	367.037	0	15.1912 15.2178;-3.38465 2.82397; 427.323 422.5; 424.806 428.716; 15 15	14.6664 14.7303; 3.04474-3.06365; 421.983 426.784; 428.425 424.648; 15 15	22
9	9	406;415;62;70	433.405 432.112 431.014 430.196 428.757 428.473 428.279 428.104 427.94 428.027 428.162 428.306 428.408 428.64 428.948 429.24 429.486 429.686 430.028 430.358 430.677 431.019 431.634 432.159 432.696 433.271 433.882 434.593 435.396 436.219 437.7 441.004 ;435.09 435.665 436.795 437.9 439.152 440.274 441.419 442.587 443.768 444.89 445.991 447.076 448.159 449.19 450.185 451.176 452.175 453.183 454.136 …	30.682	382.061	0	16.2038 16.2244;-3.48409 2.17314; 440.441 435.036; 449.222 450.895; 17 17	16.1482; 0.215146; 436.887; 450.25; 17	23
9	9	410;317;60;76	439.167 438.844 437.215 435.818 434.939 434.008 432.973 432.836 432.564 432.197 431.793 431.801 431.875 431.988 432.09 432.32 432.629 432.893 433.028 433.064 433.027 432.969 432.846 432.66 432.454 432.365 432.299 432.255 432.235 432.248 432.316 432.542 432.975 433.543 434.169 434.912 436.417 438.203 438.361 ;335.796 336.046 337.129 338.204 339.256 340.315 341.381 342.394 343.407 344.418 345.429 3…	37.1596	465.219	0	11.051 11.7486 18.1934 24.3915;-3.4106 2.94367-0.385672-0.124394; 443.205 436.896 440.422 440.363; 346.512 347.584 353.928 360.134; 12 13 19 26	11.6771 17.8846 24.1985; 0.0323206-0.646422-0.218804; 439.804 440.678 440.465; 347.423 353.615 359.927; 13 19 25	24
9	9	414;350;65;79	439.377 438.383 436.546 435.991 435.785 435.708 435.711 435.781 435.9 436.071 436.315 436.761 437.25 437.712 438.255 438.909 439.591 440.264 440.89 441.374 441.597 441.615 441.498 441.351 441.105 441.015 441.212 441.446 441.614 441.847 442.274 442.631 443.034 443.567 444.18 444.839 445.778 446.534 447.377 448.644 452.447 ;371.328 372.171 374.028 375.353 376.548 377.703 378.831 379.931 381.007 382…	39.6142	495.413	0	2.98614 10.6133 11.5576 27.3024 27.4228;-0.877105 3.7883-3.13992 3.00054-4.74752; 441.182 440.41 446.946 446.196 453.717; 373.395 382.49 379.983 397.111 395.247; 4 12 12 28 29	10.3371 11.1501 26.8 26.8526; 3.29426-3.04362-3.81244 2.55492; 440.723 446.633 452.654 446.512; 382.044 379.62 394.884 396.562; 12 12 28 28	25
9	9	417;440;66;67	439.92 437.901 437.835 437.954 438.249 438.661 439.078 439.555 440.047 440.545 441.092 441.782 442.475 443.149 443.85 444.563 445.254 445.908 446.569 447.26 447.965 448.707 449.564 450.432 451.344 452.166 453.034 454.114 455.22 456.549 458.025 460.501 ;462.802 465.422 466.911 468.199 469.291 470.253 471.2 472.08 472.943 473.806 474.63 475.324 476.021 476.739 477.432 478.112 478.813 479.549 480.28…	30.0394	380.357	0	14.4892 14.5788; 1.66664-2.41419; 448.887 451.891; 474.072 471.308; 16 16	12.7439 14.5345 17.6092; 2.79777-2.2822 4.61565; 446.872 451.765 448.832; 473.658 471.368 478.331; 14 16 19	26
9	9	430;381;82;65	450.623 450.624 451.461 452.369 453.283 454.155 454.981 455.77 456.518 457.228 457.94 458.672 459.422 460.206 461.047 461.998 463.011 464.09 465.239 466.424 467.616 468.775 469.843 470.838 471.797 472.741 473.704 474.693 475.716 476.77 477.834 478.906 480.014 481.131 482.245 483.355 484.453 485.543 486.62 487.677 488.744 489.789 490.8 491.781 ;410.066 410.799 412.748 413.78 414.601 415.577 416.5 …	42.2074	535.524	0	11.6731 12.2151 28.8938 29.3666; 3.94005-3.69115-3.06227 2.41516; 460.768 463.81 478.994 478.581; 415.43 408.394 412.641 418.117; 13 14 30 30	11.6902 12.2151 28.6847 28.8136; 2.83765-3.66657-3.37209 2.977; 461.107 463.91 478.829 478.089; 414.381 408.463 412.305 418.612; 13 14 30 30	27
9	9	439;451;69;61	459.945 459.965 461.446 462.775 464.003 465.093 466.087 467.088 468.014 468.915 469.791 470.659 471.526 472.399 473.291 474.203 475.139 476.101 477.085 478.073 479.034 479.996 480.935 481.854 482.763 483.657 484.558 485.451 486.337 487.208 488.001 ;484.927 484.957 486.633 487.831 488.727 489.25 489.548 489.957 490.119 490.185 490.157 490.117 490.076 490.037 490.029 490.021 490.011 489.999 490.014…	29.6902	371.796	0	15.4014 15.7945;-3.15813 2.602; 473.589 474.419; 478.689 484.403; 16 16	7.32964 15.2162 16.0606 17.2207;-1.42486-2.57466 0.863325-0.0841215; 465.649 473.448 474.55 475.633; 481.769 479.285 482.649 481.614; 8 16 17 18	28
9	9	467;394;64;65	493.794 491.028 489.951 489.321 488.937 488.379 488.395 488.476 488.732 489.235 489.934 490.716 491.645 492.588 493.536 494.484 495.417 496.323 497.24 498.211 499.359 500.593 501.792 502.84 504.061 505.577 507.063 509.149 ;414.862 416.306 417.503 418.659 419.842 421.168 422.467 423.847 425.254 426.614 427.895 429.111 430.185 431.186 432.122 432.999 433.843 434.674 435.456 436.13 436.514 436.693 4…	26.6074	322.255	0	14.2132 14.3457; 3.0897-2.72692; 497.304 501.569; 429.606 425.649; 15 15	13.5648 13.9484; 1.1368-2.34535; 498.245 501.019; 427.77 425.63; 14 15	29
9	9	474;414;60;65	500.189 503.339 504.807 505.886 506.786 507.588 508.384 509.068 509.669 510.197 510.704 511.146 511.329 511.62 511.936 512.211 512.384 512.523 512.644 512.707 512.713 512.626 512.027 511.289 510.241 509.149 508.473 ;458.061 458.362 457.818 457.154 456.455 455.75 455.061 454.337 453.573 452.762 451.92 451.033 450.035 449.07 448.109 447.13 446.112 445.083 444.049 442.998 441.931 440.844 439.591 438…	25.9503	305.549	0	13.554;-0.0863938; 504.299; 445.784; 14	13.9791 14.4203;-3.48727 1.93061; 501.264 506.488; 444.192 445.708; 15 15	30
9	9	578;501;60;64	599.97 601.976 603.344 604.82 606.178 607.136 608.283 609.24 610.141 610.995 611.724 612.435 613.052 613.59 614.111 614.751 615.259 615.716 616.193 616.495 616.852 617.254 617.426 617.667 617.774 616.994 614.757 ;542.811 543.687 543.557 543.511 543.363 542.868 542.5 541.944 541.307 540.603 539.783 538.943 538.041 537.101 536.174 535.348 534.452 533.537 532.646 531.647 530.689 529.762 528.682 527.…	25.7494	297.816	0	5.77144 13.2084 13.214 19.2416; 1.91052 2.08818-2.33625 0.0146393; 604.929 609.638 605.835 611.164; 539.848 533.653 531.392 527.556; 6 14 14 20	13.4439 13.6266; 2.13276-2.16792; 609.796 606.19; 533.474 531.123; 14 14	32
9	9	592;490;67;60	613.338 615.06 616.39 617.592 618.698 619.835 620.915 621.94 622.945 623.918 624.837 625.703 626.543 627.387 628.216 629.027 629.862 630.664 631.441 632.2 632.969 633.759 634.588 635.467 636.386 637.321 638.208 ;523.792 526.221 527.132 527.612 527.768 527.992 528.061 528.011 527.97 527.9 527.737 527.479 527.197 526.981 526.759 526.517 526.441 526.274 526.014 525.6 525.095 524.413 523.525 522.581 …	25.7537	303.013	0	13.9821 14.547;-0.464042 2.47078; 626.469 627.85; 519.103 521.753; 15 15	13.134 14.0766;-2.88813-0.7307; 625.149 626.483; 516.928 518.82; 14 15	33
9	9	610;456;61;80	639.744 640.981 642.267 643.419 644.468 645.314 645.944 646.38 646.756 647.029 647.18 647.167 647.175 647.162 647.036 646.76 646.595 646.419 646.25 646.183 646.273 646.492 646.995 647.466 647.986 648.316 648.56 648.816 649.085 649.266 649.29 649.275 649.245 649.189 649.114 648.995 648.717 648.413 648.109 647.848 646.18 643.873 ;515.947 515.347 514.29 513.234 512.182 511.152 510.163 509.219 508.31…	39.9834	499.935	0	9.81808 28.3022 35.2468;-0.0831729 0.226448 1.40291; 639.311 641.852 644.195; 506.222 487.945 481.423; 11 29 36	10.1926 12.1402 25.1112 28.3823; 0.403669-5.80701 0.717552-0.25471; 639.81 633.719 641.773 641.397; 505.864 503.52 491.141 487.771; 11 13 26 29	34
9	9	619;438;61;62	641.513 642.266 644.922 646.527 647.61 648.52 649.477 650.455 651.377 652.204 653.01 653.811 654.536 655.264 655.992 656.708 657.282 657.8 658.323 658.844 659.282 659.586 659.76 656.224 ;477.504 477.917 479.122 479.301 478.971 478.478 478.032 477.607 477.119 476.528 475.907 475.275 474.563 473.849 473.131 472.398 471.532 470.621 469.725 468.833 467.868 466.781 465.574 462.258 ;641.513 640.201 639…	25.8253	258.953	0	6.53115 13.4526 13.826; 2.22834-3.22115 2.19304; 647.137 648.235 652.294; 474.874 466.077 469.679; 7 14 14	13.075 14.3798;-3.33816 1.89275; 647.883 652.495; 466.258 469.048; 14 15	35
9	9	631;421;62;62	656.907 661.109 662.398 663.373 664.148 664.812 665.451 666.146 666.814 667.441 667.98 668.508 669.063 669.586 670.088 670.312 670.53 670.751 670.764 670.612 670.27 669.191 667.295 ;460.023 462.599 462.282 461.76 461.11 460.393 459.664 458.97 458.261 457.521 456.713 455.877 455.031 454.139 453.215 452.114 451.021 449.952 448.792 447.568 446.262 444.554 442.682 ;656.907 653.37 652.868 652.678 652.…	20.942	266.138	0	9.27129 9.35761;-1.82407 2.63416; 659.969 663.629; 451.383 453.93; 11 11	9.33373 9.77057;-3.33936 2.76961; 658.779 663.981; 450.443 453.675; 11 11	36
9	9	257;180;118;153	346.076 347.865 349.083 350.032 351.122 351.342 351.556 352.053 352.224 352.423 352.566 352.646 352.708 352.715 352.666 352.575 352.457 352.3 352.038 351.768 351.52 351.371 351.186 351.139 351.149 351.043 350.799 350.7 350.618 350.302 350.12 349.854 349.408 348.86 348.133 347.228 346.385 345.578 344.579 343.452 340.355 ;310.959 310.024 308.898 307.798 306.665 305.627 304.59 303.522 302.503 301.48…	39.6177	549.503	2	15.0779 16.6623 16.8524 20.5626 25.2811 25.7186 30.3574 34.5543;-4.61443 0.59626 1.35232 0.112378 2.56355-4.40083-1.65894-0.0103771; 339.612 344.524 345.247 343.5 345.073 338.152 340.286 340.929; 296.793 294.497 294.216 290.724 285.475 286.464 281.317 276.988; 16 17 18 21 26 26 31 35	15.3703 15.3772 20.517 25.7597 26.9343; 2.9238-4.16498 0.253324-4.22509 4.38416; 347.039 340.016 343.645 338.286 346.705; 295.472 296.435 290.755 286.179 284.138; 16 16 21 27 27	216
9	9	257;180;118;153	314.8 311.768 312.076 312.713 313.348 313.99 314.68 315.352 316.044 316.761 317.494 318.233 318.977 319.717 320.656 321.555 322.411 323.304 324.169 324.953 325.83 326.728 327.625 328.567 329.555 330.537 331.582 332.773 334.027 335.169 336.415 337.742 339.14 340.595 342.099 343.108 343.301 ;254.883 259.552 260.766 261.584 262.404 263.207 263.939 264.686 265.404 266.095 266.78 267.478 268.195 268.9…	34.8147	464.361	1	4.27288 10.1302 11.2758 15.7075 19.2135 21.402 23.854; 2.87666-4.97829 3.83126 0.0052902 1.98086-3.11088 0.944176; 316.293 325.818 321.051 327.11 328.895 333.594 333.317; 259.792 257.197 264.7 264.448 268.068 265.128 269.798; 5 11 12 17 20 22 25	10.8624 10.9022 15.912 20.2066;-3.16322 3.84729 0.678971 2.99727; 325.322 320.758 326.913 329.122; 259.145 264.467 265.124 269.454; 12 12 17 21	215
9	9	257;180;118;153	283.498 282.773 281.032 280.283 280.033 279.788 279.701 279.737 279.846 279.998 280.249 280.573 280.953 281.344 281.71 282.029 282.283 282.45 282.545 282.615 282.721 282.882 283.207 283.633 284.01 284.646 285.266 285.915 286.655 287.45 288.332 289.384 293.161 ;203.388 204.165 206.01 207.405 208.587 209.777 210.898 211.958 212.973 213.947 214.851 215.696 216.495 217.277 218.065 218.882 219.742 220…	31.9513	410.515	2	10.6679 11.6729 16.5973 21.5609 22.0232 24.7161; 3.39611-3.90492-0.472998 3.74769-4.37406-0.216708; 284.597 291.643 289.96 287.472 295.296 292.079; 213.911 211.821 217.831 223.973 221.725 225.649; 11 12 17 22 22 25	10.3095 11.0047 16.2842 21.1468 21.2798; 3.36586-3.16209-0.799482 2.24441-3.72169; 284.46 290.678 290.194 288.741 294.389; 213.579 211.415 217.444 223.067 221.14; 11 11 17 22 22	218
9	9	257;180;118;153	314.551 314.712 317.127 317.478 317.424 317.22 316.975 316.502 316.064 315.601 314.993 314.373 313.774 313.09 312.371 311.649 310.919 310.155 309.376 308.686 308.138 307.598 306.947 306.301 305.608 304.906 304.238 303.577 302.9 302.188 301.324 300.426 299.506 298.501 297.033 295.303 292.497 ;256.428 256.28 253.346 251.901 250.724 249.63 248.54 247.601 246.619 245.644 244.779 243.925 243.058 242.2…	37.0643	455.29	1	13.8478 13.9314 19.7923 25.2216 25.8414; 4.21095-4.20223 0.313808 4.83841-4.57675; 310.685 304.268 303.91 303.399 296.346; 244.511 249.953 242.54 235.278 241.546; 13 13 19 25 25	14.5637 20.6302 25.3399 26.5764; 3.8509 0.842846 3.77263-3.41192; 309.915 303.762 302.566 296.629; 244.18 241.532 235.954 240.185; 14 20 25 26	217
9	9	311;151;89;120	335.543 334.226 333.803 333.78 334.063 334.566 334.975 335.505 336.104 336.692 337.286 337.84 338.521 339.189 339.838 340.518 341.131 341.825 342.551 343.353 344.105 344.904 345.708 346.303 346.58 346.691 346.827 347.035 347.299 347.609 348.04 348.611 349.208 350.24 351.132 351.758 352.499 353.525 354.46 355.761 357.565 358.913 361.654 ;175.774 177.773 179.526 180.939 182.07 182.974 183.975 184.8…	41.5018	509.043	2	13.9089 14.1074 30.0663 32.3564; 1.09097-2.29964 2.89831-3.67033; 344.608 347.035 352.329 358.618; 185.64 183.264 199.577 196.967; 15 15 31 33	13.922 30.1811 31.0319;-1.0286-2.53136 0.60866; 346.043 356.829 354.739; 184.08 196.537 199.04; 15 31 32	220
9	9	311;151;89;120	370.325 372.731 373.013 373.87 375.667 376.506 377.275 377.469 377.335 377.008 376.653 376.194 375.693 375.108 374.497 373.892 373.221 372.571 372.009 371.39 370.788 370.222 369.583 368.923 368.178 367.829 367.757 368.005 368.112 368.245 368.381 368.462 368.544 368.675 368.732 368.617 368.43 368.179 367.936 367.615 367.169 366.584 365.944 365.265 364.568 363.834 363.146 359.116 ;248.944 247.88 24…	47.1032	628.339	1	14.8599 14.9782 34.5649 34.935;-3.3777 3.41949 3.34225-3.03999; 363.549 369.379 363.632 357.307; 236.914 233.417 215.986 216.929; 15 16 35 35	15.2304 15.3592 34.5845 34.8071; 3.60464-3.00797-1.8937 2.50532; 369.413 363.62 358.507 362.762; 233.106 236.297 217.061 215.924; 16 16 35 36	219
9	9	577;522;80;88	600.82 599.724 599.292 598.552 598.069 597.874 597.855 597.901 598.003 598.188 598.441 598.717 599.184 599.55 599.936 600.299 600.577 600.802 601.141 601.563 602.044 602.596 603.293 604.019 604.773 605.51 606.242 607.358 608.765 612.236 ;541.62 542.765 544.101 545.594 546.934 548.098 549.148 550.157 551.139 552.084 552.999 553.906 554.731 555.608 556.488 557.391 558.345 559.336 560.291 561.214 56…	28.5019	338.558	2	13.9507 15.7405;-0.721544-2.96074; 607.431 610.166; 553.745 554.722; 15 17	14.2284 14.5841;-0.472419-1.38267; 607.303 608.305; 554.096 554.156; 15 16	222
9	9	577;522;80;88	634.326 636.98 637.081 636.795 636.486 636.106 635.542 634.921 634.318 633.659 632.904 632.135 631.362 630.563 629.736 628.916 628.106 627.166 626.317 625.592 624.859 624.115 623.386 622.654 621.851 621.068 620.259 619.39 618.355 617.148 616.023 614.815 613.175 610.354 ;587.147 583.763 582.285 581.171 580.078 579.048 578.183 577.363 576.512 575.702 574.976 574.256 573.535 572.838 572.171 571.498 …	32.6767	422.2	1	9.56527 12.8837 12.9977 17.4936 21.6763 21.7956;-0.0718189 3.79399-3.76037 0.697493 3.39747-3.40296; 627.688 627.845 622.769 622.322 620.987 616.344; 580.437 575.244 580.839 574.485 569.792 574.762; 10 14 14 18 22 23	12.7278 12.9116 17.7866 21.5718 21.7725; 3.511-2.75443 1.19601-2.28375 3.89831; 627.775 623.498 622.443 617.27 621.264; 575.559 580.141 573.945 574.09 569.368; 14 14 19 22 22	221
10	10	9;285;68;61	30.1089 31.2533 32.5451 33.6376 34.7263 35.8024 36.8615 37.8965 38.907 39.9127 40.9207 41.9396 42.9795 44.0658 45.1851 46.3226 47.4422 48.5761 49.6683 50.7147 51.7111 52.5409 53.2564 53.8732 54.3998 54.7751 54.9502 54.4746 ;318.615 321.921 323.429 323.893 324.303 324.626 324.854 324.957 324.929 324.857 324.749 324.605 324.435 324.324 324.188 323.972 323.587 323.21 322.7 322.106 321.46 320.498 319…	26.4777	351.481	0	11.1666 13.0839 13.7518; 0.374694 0.108802 0.366411; 40.811 42.6596 43.3739; 316.831 316.269 316.414; 12 14 15	11.0092 12.5982 15.1387;-3.33389 1.49628-4.24017; 40.0396 42.3879 43.438; 313.2 317.717 311.682; 12 13 16	1
10	10	31;290;68;72	56.7048 54.6107 54.0681 53.2702 52.9136 52.8029 52.9518 52.9842 52.9532 53.1697 53.6279 54.2794 54.9098 55.6695 56.4067 57.1129 57.7329 58.3483 58.9915 59.6601 60.3724 61.0815 61.8226 62.563 63.3252 64.0989 64.9573 65.8293 66.7301 67.7094 68.5928 69.7278 71.1266 73.1734 75.2553 76.3803 ;312.217 313.621 314.951 316.395 317.652 318.824 319.911 321.094 322.364 323.565 324.675 325.684 326.697 327.61 …	34.551	459.382	0	10.7732 13.2424 16.567 18.1296; 0.62657-2.50763-0.239645-0.429212; 60.8007 64.7916 64.8937 66.0144; 322.126 322.328 326.341 327.441; 12 14 18 19	9.69011 12.576 16.2258 17.272;-0.284483 3.30439 1.28525-3.51409; 60.9503 59.6896 63.4713 67.8985; 320.729 325.19 326.987 324.861; 11 14 17 18	2
10	10	50;314;74;92	80.2366 78.4382 77.4528 76.6658 75.6602 74.3889 73.1834 72.604 72.1976 72.0003 71.986 72.0501 72.2908 72.6112 72.8806 73.1619 73.6253 74.1291 74.705 75.2389 75.804 76.3709 76.9552 77.5515 78.0603 78.6261 79.1392 79.5518 79.864 80.1248 80.3636 80.5979 80.8372 81.122 81.4888 81.88 82.2937 82.7791 83.3397 83.9082 84.5173 85.1095 85.6847 86.312 86.9663 87.6451 88.3665 89.1432 89.9637 90.9894 92.3578 …	50.5401	765.381	0	3.41085 7.59688 15.9277 16.2945 21.6145 27.0353 37.6576 37.667 38.1788 39.2527 40.5834 43.6349; 1.15069 0.748575-5.26891 3.71271-0.440653-0.261255-1.05216 4.73381-4.86227-0.993652 1.58853-0.838893; 79.2881 79.385 87.0572 78.9925 84.9612 86.75 91.9012 86.9915 95.4127 92.6924 91.2578 94.8863; 339.035 343.228 349.073 353.044 356.214 361.374 370.498 373.56 368.93 371.825 374.356 375.721; 4 8 16 17 22…	15.4155 15.9332 26.5152 37.2052 37.3758;-4.89009 4.46294-0.449448-3.89483 3.49908; 86.5835 78.1603 86.7708 94.1888 87.8118; 348.93 353.017 360.821 368.764 372.51; 16 17 27 38 38	3
10	10	71;358;73;86	99.8697 97.142 95.8236 94.1702 93.3793 93.0402 92.4093 92.3052 92.5378 92.7725 93.2008 93.7104 94.2585 94.8565 95.5201 96.1618 96.8601 97.5344 98.1757 98.8041 99.4497 100.076 100.818 101.571 102.195 102.467 102.596 102.714 102.84 103.188 103.552 103.957 104.4 104.797 105.23 105.8 106.372 106.906 107.517 108.125 108.735 109.361 110.027 110.794 111.669 112.623 113.724 115.488 118.378 ;380.414 381.3…	47.8094	685.237	0	13.9077 14.1852 33.6601 33.8994; 4.11399-3.82826-4.01409 4.02313; 99.6506 106.551 116.023 109.29; 395.555 391.612 408.718 413.12; 15 15 34 35	13.7181 13.846 33.3408 33.6661; 3.68247-3.21554-4.147 2.90514; 99.9509 105.83 115.978 110.041; 395.223 391.612 408.375 412.195; 15 14 34 34	4
10	10	97;394;79;76	117.949 118.23 119.039 119.89 120.737 121.572 122.395 123.213 124.027 124.849 125.664 126.458 127.241 127.998 128.715 129.4 130.069 130.731 131.385 132.024 132.667 133.374 134.152 134.825 135.301 135.528 135.612 135.723 135.956 136.206 136.402 136.594 136.804 137.026 137.313 137.611 137.919 138.36 138.862 139.437 140.074 140.757 141.492 142.3 143.72 147.376 ;422.09 425.452 426.643 427.522 428.354…	44.692	623.816	0	14.1581 14.713 31.9046 32.7055;-4.00858 1.72256 3.36591-3.32846; 132.858 131.562 141.205 147.598; 420.756 426.367 437.689 435.507; 15 15 33 34	14.3147 14.7302 31.7044 32.6695;-3.67891 3.4628 2.87066-3.37312; 132.901 131.101 141.537 147.573; 421.119 428.047 437.245 435.355; 15 16 32 33	5
10	10	122;424;70;82	148.555 146.5 144.499 144.052 143.697 143.596 143.649 143.775 144.147 144.675 145.199 145.801 146.371 147.027 147.696 148.373 149.038 149.675 150.33 151.009 151.642 151.986 152.094 152.048 151.919 151.839 151.834 151.897 152.034 152.265 152.446 152.582 152.815 153.127 153.516 153.907 154.462 155.166 155.959 156.845 157.851 159.228 162.049 ;445.836 447.273 448.972 450.205 451.476 452.723 453.967 4…	41.6947	571.989	0	11.4169 11.5011 22.6023 29.756 30.1277; 3.61272-3.88334-1.73568 0.633226-2.55848; 150.177 156.451 159.653 160.023 163.175; 457.806 453.703 465.205 472.71 472.106; 12 12 23 30 31	11.0913 11.2197 22.7666 29.474 29.9757 34.39;-3.3683 3.07911-1.46891 1.33092-3.61569-1.63862; 155.795 150.511 159.457 159.27 164.149 163.376; 453.649 457.345 465.45 472.731 471.669 476.829; 12 12 23 30 31 35	6
10	10	170;199;64;63	192.97 191.367 191.379 191.664 192.133 192.677 193.245 193.843 194.483 195.163 195.899 196.678 197.505 198.384 199.329 200.361 201.39 202.397 203.539 204.601 205.689 206.825 207.95 209.358 210.445 211.809 ;224.252 227.695 229.42 230.75 231.798 232.72 233.593 234.418 235.188 235.914 236.59 237.239 237.858 238.436 238.939 239.317 239.677 240.026 240.119 240.257 240.277 240.149 239.995 239.401 239.2…	24.4707	301.41	0	10.6981 12.4777;-3.65873 4.64791; 203.841 200.081; 227.585 235.197; 12 13	10.5678 12.0932;-3.85796 4.26198; 203.868 200.009; 227.348 234.657; 11 13	7
10	10	190;203;65;61	210.424 211.996 213.682 215.15 216.46 217.627 218.769 219.84 220.854 221.824 222.75 223.64 224.515 225.376 226.224 227.049 227.856 228.652 229.445 230.21 230.955 231.7 232.348 232.746 232.679 231.916 ;239.027 240.173 241.212 241.851 242.217 242.341 242.448 242.437 242.324 242.127 241.843 241.49 241.111 240.71 240.283 239.798 239.264 238.677 238.05 237.323 236.517 235.695 234.651 233.069 230.489 2…	25.1424	308.767	0	11.9134 12.8454; 1.81368-3.67941; 221.806 220.297; 235.231 229.862; 13 13	12.0962 12.8454; 3.18524-3.60549; 222.566 220.362; 236.388 229.913; 13 14	8
10	10	193;258;84;83	215.744 214.083 214.163 214.501 214.871 215.342 215.897 216.514 217.17 217.888 218.65 219.457 220.279 221.12 221.994 222.875 223.754 224.597 225.442 226.362 227.252 228.123 229.042 229.955 230.965 231.978 232.798 233.36 233.708 234.08 234.479 234.874 235.34 235.83 236.343 236.906 237.479 238.065 238.636 239.208 239.778 240.324 240.899 241.478 242.071 242.685 243.383 244.163 244.971 245.847 246.85…	53.7627	722.559	0	13.9929 14.1202 39.3891; 3.22454-2.69866-0.254829; 224.879 228.25 245.678; 292.911 288.039 306.849; 15 15 40	13.5923 13.6813 37.8762 38.8426;-2.77815 1.91698-3.13806 0.99042; 227.829 225.354 246.954 244.364; 287.67 291.66 303.844 307.209; 14 14 38 39	9
10	10	212;198;67;60	233.436 233.771 234.888 235.924 236.926 237.951 238.989 240.035 241.066 242.083 243.094 244.087 245.069 246.045 247.029 248.02 249.017 250.023 251.022 252.007 252.967 253.902 254.81 255.686 256.554 257.364 257.537 ;229.839 230.334 233.157 234.771 235.458 235.936 236.297 236.598 236.727 236.772 236.817 236.772 236.677 236.547 236.466 236.374 236.26 236.133 235.891 235.536 235.047 234.479 233.823 2…	25.7347	325.226	0	13.5849 13.8029;-2.38495 3.17774; 245.352 246.002; 226.119 231.648; 14 14	13.796;-0.0886515; 245.741; 228.392; 14	10
10	10	234;192;64;62	256.346 256.766 258.54 260.064 261.485 262.753 263.864 264.899 265.857 266.803 267.771 268.613 269.476 270.347 271.212 272.005 272.788 273.561 274.316 274.983 275.517 275.84 275.995 276.032 276.115 274.408 ;230.861 231.324 231.86 232.119 232.285 232.31 232.194 232.013 231.75 231.46 231.174 230.684 230.177 229.637 229.047 228.33 227.577 226.794 225.98 225.068 224.028 222.801 221.446 220.009 218.64…	24.2041	289.386	0	13.1385 14.7854 16.1831; 4.07704-3.14213 0.991983; 268.648 265.533 269.198; 226.102 219.339 221.714; 14 16 17	13.1472 14.6647; 3.27103-2.81457; 268.173 265.642; 225.451 219.67; 14 16	12
10	10	254;188;76;60	276.436 277.355 278.369 279.384 280.417 281.446 282.475 283.5 284.521 285.534 286.543 287.547 288.547 289.538 290.531 291.525 292.517 293.504 294.473 295.414 296.323 297.19 298.016 298.808 299.575 300.33 301.091 301.878 302.734 303.665 304.686 305.805 307.107 308.785 ;218.789 222.39 224.059 225.006 225.821 226.138 226.388 226.576 226.705 226.654 226.497 226.272 226.001 225.652 225.424 225.289 225…	32.8943	448.118	0	8.24734 8.41769 15.6633 22.769 23.4085 26.8107 27.6506; 3.51348-3.35288 0.408144-3.51979 3.35781-3.21223-0.785701; 284.687 284.632 291.988 299.173 299.623 303.655 304.078; 222.034 215.166 218.646 214.445 221.338 215.222 217.794; 9 9 16 23 24 28 28	7.8718 8.35189 22.3399 23.429; 4.08964-3.90214-4.0366 3.5638; 284.33 284.549 298.759 299.637; 222.622 214.619 213.917 221.544; 8 9 23 24	13
10	10	284;166;75;77	308.663 310.374 312.046 313.674 315.036 316.194 317.156 318.018 318.784 319.489 320.16 320.77 321.356 321.929 322.495 323.054 323.563 324.082 324.575 325.056 325.565 326.187 326.959 327.852 328.799 329.746 330.673 331.578 332.459 333.311 334.129 334.928 335.71 336.476 337.221 337.935 338.623 339.276 339.827 340.327 340.763 340.957 340.388 338.759 ;219.735 219.981 219.915 219.831 219.591 219.244 2…	42.6824	551.093	0	11.3648 11.8764 29.8672 30.4908; 4.3309-2.95784 4.73368-2.21887; 318.665 313.652 332.352 328.344; 213.567 208.249 202.03 196.315; 12 13 31 31	11.956 12.0556 22.811 29.8001 30.5477; 1.5607-2.99333 0.877332 2.36587-2.69123; 316.991 313.749 324.35 330.773 328.082; 211.295 208.095 203.532 200.264 195.918; 13 13 24 31 31	15
10	10	295;536;67;66	317.349 316.263 316.226 316.24 316.387 316.584 316.875 317.258 317.682 318.201 318.67 319.237 319.903 320.602 321.324 322.035 322.777 323.533 324.328 325.134 325.929 326.81 327.679 328.604 329.61 330.549 331.594 332.745 334.107 335.659 338.008 338.88 ;557.356 559.359 560.741 562.085 563.302 564.464 565.54 566.542 567.521 568.42 569.375 570.246 571.031 571.793 572.542 573.309 574.054 574.794 575.5…	31.4806	366.576	0	16.6222 17.2016; 1.48043-3.31988; 327.723 331.426; 570.216 567.109; 17 18	16.5661 16.8513;-3.31715 1.54843; 331.019 327.868; 566.73 570.45; 17 18	17
10	10	304;432;88;67	326.741 327.791 328.972 330.133 331.27 332.424 333.582 334.739 335.891 337.024 338.133 339.219 340.273 341.284 342.255 343.188 344.068 344.914 345.735 346.547 347.358 348.178 349.038 349.964 350.933 351.952 353.001 354.062 355.123 356.171 357.197 358.2 359.177 360.129 361.057 361.96 362.841 363.71 364.558 365.404 366.247 367.096 367.951 368.795 369.461 ;469.666 471.905 473.125 474.097 474.703 475…	43.6871	561.933	1	13.172 13.2264 32.3993 32.7441; 2.14401-2.85631 3.13397-2.84035; 340.222 338.823 358.977 358.054; 469.046 464.245 465.681 459.767; 14 14 33 34	13.0467 13.1931 32.5913 32.9091; 2.11365-3.38152 1.80473-3.3451; 340.093 338.639 358.879 358.111; 469.054 463.752 464.341 459.239; 14 14 33 34	19
10	10	311;558;60;68	341.603 339.185 337.889 336.226 334.952 334.264 333.706 333.186 333.078 332.974 332.878 332.853 332.881 332.946 333.024 333.047 333.189 333.418 333.741 334.097 334.522 335.047 335.685 336.449 337.308 338.318 339.608 342.498 ;579.073 579.438 580.168 580.853 581.691 582.728 583.862 585.063 586.334 587.608 588.875 590.124 591.347 592.54 593.702 594.84 595.923 596.948 597.91 598.82 599.684 600.512 60…	26.8396	334.769	0	10.3024 14.119 15.4053;-1.09765-0.595654-0.723302; 341.524 341.45 341.752; 589.037 592.854 594.08; 11 15 16	13.3374 13.522;-1.37222 1.21923; 342.119 339.575; 591.968 592.495; 14 14	22
10	10	316;152;88;65	340.014 343.195 344.6 345.734 346.735 347.776 348.754 349.627 350.474 351.328 352.151 352.869 353.578 354.298 355.015 355.73 356.427 357.031 357.606 358.113 358.541 358.974 359.44 359.957 360.547 361.173 361.813 362.438 363.009 363.515 363.997 364.479 364.992 365.548 366.113 366.704 367.291 367.863 368.448 369.077 369.709 370.319 371.007 371.728 372.525 373.327 374.143 375.276 376.739 380.193 ;19…	48.3943	673.963	0	12.5002 12.5382 33.3939 35.8479 38.1433;-1.26263 2.97266-4.62544 0.548525 4.44683; 349.548 351.766 371.985 371.506 370.959; 183.473 187.081 179.057 184.771 189.163; 14 14 35 37 39	12.5381 12.8639 35.6915 39.7524;-2.47142 0.414136-0.375756-1.83428; 348.957 350.725 371.847 376.112; 182.418 184.721 183.898 185.22; 14 14 37 41	23
10	10	322;607;78;72	345.73 344.019 343.67 343.715 344.009 344.451 345.003 345.665 346.379 347.11 347.853 348.664 349.536 350.444 351.382 352.38 353.42 354.449 355.476 356.532 357.559 358.506 359.387 360.185 360.929 361.721 362.556 363.46 364.475 365.6 366.868 368.272 369.729 371.211 372.704 374.154 375.434 376.497 377.482 378.396 ;632.644 635.42 637.587 639.223 640.528 641.64 642.604 643.418 644.163 644.891 645.611 …	38.8204	567.095	0	7.99216 12.0149 12.4621 28.587 28.9573; 3.56396-4.66379 4.34005 4.49446-4.7162; 349.862 357.899 352.951 366.588 371.65; 640.028 635.712 643.248 652.144 644.44; 9 13 13 29 30	11.8726 12.2492 27.4457 28.5075;-5.11009 3.81851-0.850139 3.74987; 358.047 353.086 368.604 366.936; 635.268 642.701 647.065 651.481; 13 13 28 29	24
10	10	324;530;60;63	354.7 353.145 351.439 350.302 349.338 348.441 347.795 347.312 346.913 346.578 346.289 346.074 345.932 345.895 345.881 345.893 345.954 346.043 346.299 346.655 347.216 348.523 351.289 ;550.888 551.134 552.075 553.025 553.969 554.89 555.783 556.64 557.465 558.264 559.047 559.829 560.616 561.422 562.24 563.079 563.951 564.861 565.857 566.927 568.106 569.565 571.505 ;354.7 356.027 357.586 358.614 359.…	21.1166	260.914	0	10.4994 10.5995;-2.47487 2.66084; 356.524 351.427; 561.674 561.044; 12 12	9.66562 10.382;-2.34896 2.75405; 356.519 351.365; 560.85 560.815; 11 12	25
10	10	327;550;62;66	351.603 350.313 349.606 348.845 348.528 348.543 348.546 348.627 348.795 349.178 349.514 349.837 350.281 350.648 350.99 351.405 351.794 352.157 352.528 352.9 353.28 353.685 354.143 354.709 355.381 356.296 357.534 360.339 ;571.52 572.655 574.165 575.703 576.968 578.041 579.137 580.207 581.24 582.15 583.074 583.982 584.791 585.603 586.384 587.083 587.749 588.376 588.952 589.49 590.004 590.511 591.03…	26.4089	316.996	0	12.4306 12.5923; 3.6768-3.35085; 354.237 360.572; 583.593 580.543; 13 14	11.3674 12.4687; 3.69204-2.63712; 353.803 359.82; 582.829 580.646; 12 13	26
10	10	339;191;87;82	363.321 365.315 367.264 368.674 369.872 370.998 371.902 372.798 373.682 374.55 375.454 376.313 377.128 377.91 378.716 379.57 380.355 381.096 381.818 382.515 383.18 383.818 384.419 385.008 385.484 385.933 386.382 386.87 387.336 387.638 388.144 389.06 390.088 391.051 391.997 392.925 393.827 394.719 395.609 396.446 397.287 398.129 398.963 399.796 400.64 401.492 402.327 403.095 403.893 404.59 404.978…	54.3617	779.336	0	16.2226 16.2974 31.1039 41.6971 42.0571; 4.30422-4.79635-0.598957 4.82583-3.28675; 377.935 371.542 385.239 396.933 392.193; 241.703 235.225 227.893 225.653 219.059; 17 17 32 43 43	16.5392 16.5775 30.9855 41.6275 41.7785;-3.85439 3.82238-1.14033 4.24304-3.92579; 372.343 377.879 384.822 396.518 391.579; 235.755 241.073 227.529 225.238 218.73; 18 18 32 43 43	29
10	10	338;569;91;80	361.453 360.366 360.477 360.659 360.92 361.199 361.513 361.848 362.185 362.542 362.938 363.386 363.924 364.499 365.088 365.703 366.367 367.062 367.811 368.598 369.437 370.32 371.262 372.244 373.285 374.405 375.58 376.757 377.858 378.84 379.735 380.608 381.494 382.394 383.323 384.284 385.259 386.233 387.217 388.205 389.199 390.193 391.188 392.189 393.195 394.211 395.241 396.3 397.378 398.473 399.5…	56.155	742.937	0	6.99591 14.1161 14.76 42.3491 42.5475;-2.12188 2.1309-2.75081-4.68043 3.56759; 367.369 369.077 373.14 395.596 393.051; 595.583 603.894 601.109 612.977 620.824; 7 14 15 43 43	7.17516 13.7942 14.6329 42.2623 42.3863;-1.40808 2.62864-3.97694-2.53587 2.00115; 367.08 368.492 373.965 394.804 393.418; 596.29 603.985 600.194 614.971 619.293; 8 14 15 43 43	30
10	10	354;629;78;75	379.222 378.896 376.196 375.543 375.6 375.89 376.357 376.93 377.572 378.331 379.189 380.037 380.938 381.828 382.769 383.694 384.652 385.69 386.756 387.799 388.572 389.13 389.738 390.377 390.969 391.566 392.152 392.763 393.396 394.041 394.693 395.348 395.985 396.665 397.451 398.272 399.132 400.038 400.992 402.056 403.305 405.122 407.206 408.547 ;653.615 653.923 657.069 658.687 659.857 660.938 661.…	44.0617	554.073	0	10.8106 11.1995 29.9661 30.2038;-1.24694 3.10271-4.0309 2.47862; 385.163 382.472 401.731 397.62; 658.613 662.052 668.671 673.724; 10 10 29 29	10.9493 29.9424 30.283; 0.949381-4.62826 3.56072; 383.762 402.106 396.966; 660.31 668.206 674.59; 10 29 29	31
10	10	359;163;67;62	382.072 381.027 381.757 382.504 383.247 383.977 384.715 385.468 386.248 387.098 387.965 388.834 389.764 390.696 391.614 392.568 393.533 394.51 395.496 396.583 397.632 398.704 399.87 401.172 402.575 404.752 ;190.401 195.982 196.866 197.655 198.387 199.098 199.754 200.354 200.889 201.274 201.645 202.039 202.312 202.602 202.943 203.22 203.478 203.717 203.933 203.908 203.954 203.934 203.685 203.118 2…	25.2061	339.229	0	11.7791 12.0255;-3.26545 3.27385; 393.775 391.597; 191.325 197.496; 12 12	11.4353 11.8809;-2.75516 3.37616; 393.268 391.425; 191.673 197.538; 12 12	35
10	10	378;231;128;77	483.209 483.919 483.423 482.922 482.274 481.718 481.093 480.344 479.457 478.432 477.277 476.049 474.793 473.537 472.28 471.031 469.815 468.652 467.536 466.456 465.407 464.381 463.381 462.381 461.392 460.422 459.453 458.485 457.523 456.56 455.588 454.621 453.659 452.691 451.716 450.745 449.749 448.717 447.658 446.589 445.017 ;281.738 278.874 277.652 276.427 275.528 274.372 273.28 272.312 271.476 2…	39.7303	563.513	1	11.0826 12.4715 18.4288 25.4598 25.5659;-4.55341 4.60073 0.0569348-4.76412 4.13391; 472.597 472.901 466.219 458.892 459.367; 282.333 273.081 277.02 281.335 272.448; 12 13 19 26 26	11.2311 12.5166 18.1799 25.3556 25.5656;-4.13612 4.2091 0.308441 2.57785-3.45178; 472.535 472.792 466.485 459.475 458.872; 281.894 273.46 276.787 274.015 280.018; 12 13 19 26 26	37
10	10	378;231;128;77	400.624 400.625 400.507 400.09 400.099 400.276 400.654 401.181 401.766 402.491 403.228 403.996 404.838 405.642 406.52 407.431 408.387 409.4 410.503 411.65 412.776 413.943 415.121 416.297 417.471 418.561 419.496 420.322 421.112 421.908 422.684 423.463 424.243 425.056 425.898 426.734 427.62 428.566 429.54 430.525 431.534 432.553 433.602 434.66 435.75 436.857 437.958 439.049 440.153 441.269 442.495 …	50.1719	699.041	2	12.8737 13.7061 28.4024 35.5499 36.1533;-2.51476 3.11346-2.1442-3.45766 4.35732; 412.106 409.573 425.457 432.487 430.141; 260.052 265.147 266.762 268.338 275.817; 14 15 30 37 37	12.7615 13.4536 28.8971 31.1302 35.4302 35.9931;-2.49567 2.59282-2.2865 2.20386-3.16352 4.25308; 412.003 409.663 425.969 426.325 432.267 430.031; 260.004 264.575 266.821 271.842 268.567 275.661; 14 15 30 32 37 37	38
10	10	382;159;72;64	404.224 405.346 406.959 408.555 409.957 411.191 412.254 413.198 414.168 415.121 415.994 416.82 417.627 418.434 419.256 420.051 420.809 421.548 422.302 423.072 423.84 424.593 425.376 426.196 427.011 427.909 428.8 429.682 430.504 431.162 431.553 431.698 431.648 430.722 ;200.567 201.434 201.798 202.14 202.267 202.222 202.011 201.696 201.446 201.202 200.875 200.496 200.102 199.718 199.371 198.998 198…	32.4049	431.401	0	14.4457 14.5722; 3.83195-4.13752; 417.569 413.396; 195.07 188.28; 16 16	14.5474 14.7835;-0.661233-3.85162; 415.242 413.728; 191.225 188.407; 16 16	39
10	10	384;181;90;62	405.425 405.775 406.979 408.009 409.001 410.02 411.058 412.129 413.2 414.255 415.302 416.347 417.385 418.407 419.39 420.345 421.277 422.184 423.07 423.942 424.794 425.646 426.494 427.349 428.229 429.148 430.092 431.057 432.03 432.998 433.96 434.922 435.876 436.83 437.782 438.733 439.677 440.613 441.539 442.451 443.345 444.214 445.068 445.912 446.755 447.586 448.41 449.262 450.16 451.685 ;214.772 …	48.6033	656.114	0	13.2777 13.5892 37.7862 37.9482; 2.69956-2.87011 2.59591-2.99291; 417.313 416.359 441.129 441.207; 215.619 210.123 213.679 208.088; 13 14 38 38	13.3993 13.7154 37.7643 37.7703; 2.63239-3.50708 1.9679-3.21617; 417.423 416.329 441.098 441.026; 215.527 209.474 213.051 207.868; 14 14 38 38	40
10	10	384;592;80;61	406.448 406.284 407.089 407.98 408.924 409.863 410.811 411.778 412.763 413.754 414.751 415.766 416.796 417.834 418.874 419.915 420.962 422.001 423.031 424.044 425.037 426.01 426.968 427.921 428.859 429.792 430.718 431.64 432.565 433.503 434.44 435.385 436.345 437.308 438.26 439.2 440.194 441.227 442.276 443.274 ;620.847 623.563 625.673 626.867 627.499 628.18 628.762 629.191 629.48 629.757 630.005…	39.1276	528.159	0	11.945 12.0764 19.526 26.6938 27.1881;-4.93222 2.25836-0.542282-3.62281 3.91565; 417.273 416.873 424.491 432.002 431.695; 616.905 624.085 621.794 619.23 626.778; 12 12 19 27 27	11.9013 11.9026 19.518 26.9689 27.0992; 1.16857-2.72747-1.0378-4.69932 3.25985; 416.779 417.068 424.497 432.39 431.676; 622.985 619.1 621.298 618.188 626.117; 12 12 19 27 27	41
10	10	387;637;82;69	410.064 411.314 413.089 414.622 416.003 417.218 418.132 419.057 419.912 420.688 421.403 422.098 422.8 423.499 424.202 424.923 425.647 426.357 427.076 427.842 428.614 429.393 430.201 431.049 432.043 433.15 434.315 435.499 436.688 437.856 439.018 440.123 441.165 442.195 443.081 443.939 444.748 445.494 446.176 446.877 447.498 447.951 448.225 448.412 448.462 448.146 448.557 ;682.54 683.357 684.166 68…	45.1727	602.044	0	14.1244 31.6605 32.5767;-0.345938 3.61362-4.26942; 421.273 439.363 435.833; 674.525 671.159 664.071; 15 33 34	12.9324 13.2717 31.9466 32.3974; 3.23088-0.534245 0.900727-1.99001; 421.767 420.42 438.237 437.007; 678.242 674.712 668.675 666.033; 14 15 33 34	42
10	10	390;353;62;88	426.409 425.969 423.283 421.589 420.268 419.086 418.39 417.593 416.805 416.203 415.697 415.18 414.655 414.16 413.786 413.477 413.131 412.852 412.651 412.441 412.251 412.142 412.101 412.288 412.561 412.844 413.25 413.571 413.604 413.288 412.794 412.345 412.051 411.9 411.807 411.833 411.898 411.985 412.324 412.72 413.129 413.711 414.322 415.024 415.719 416.346 417.64 419.464 420.881 424.104 ;373.98…	48.6241	673.259	0	15.9671 16.0616 37.5295 37.5655; 3.13722-2.35339 3.26027-1.83587; 418.176 423.511 417.372 422.303; 387.617 388.919 410.416 409.127; 17 17 38 38	16.16 37.0038 37.2051; 0.161722 3.36235-3.39479; 421.036 417.137 423.715; 388.461 409.934 408.375; 17 38 38	43
10	10	409;459;65;70	433.352 430.652 430.139 430.263 430.437 430.647 431.014 431.361 431.748 432.187 432.62 433.095 433.561 433.998 434.47 434.865 435.282 435.718 436.167 436.61 437.06 437.584 438.129 438.707 439.4 440.16 441.031 442.118 443.766 446.447 ;482.363 485.496 487.099 488.266 489.406 490.52 491.51 492.502 493.449 494.339 495.211 496.028 496.82 497.597 498.314 499.046 499.731 500.377 500.992 501.589 502.167 …	28.6775	387.849	0	14.0205 14.3892;-3.64679 2.77398; 444.688 439.342; 491.866 495.441; 15 15	13.6474 14.0002; 2.27961-3.68193; 439.481 444.651; 494.747 491.736; 14 15	44
10	10	411;155;99;70	488.271 488.422 487.53 486.574 485.625 484.652 483.669 482.679 481.701 480.745 479.811 478.903 478.036 477.198 476.422 475.711 475.067 474.474 473.922 473.384 472.843 472.257 471.6 470.807 469.857 468.725 467.373 465.608 463.203 ;195.164 191.922 190.341 189.591 188.633 187.908 187.292 186.865 186.491 186.16 185.967 185.875 185.752 185.781 185.721 185.62 185.494 185.392 185.302 185.245 185.193 185…	27.3629	378.378	1	11.6015;-0.724406; 477.032; 195.004; 13		45
10	10	411;155;99;70	432.63 432.59 433.167 433.632 434.26 435.075 435.981 436.922 437.862 438.841 439.759 440.615 441.415 442.194 443.002 443.796 444.597 445.413 446.259 447.11 447.978 448.885 449.841 450.77 451.674 452.583 453.496 454.408 455.303 456.172 457.051 457.906 458.756 459.739 460.752 463.097 ;183.254 184.641 186.255 188.305 189.857 190.851 191.607 192.265 192.891 193.228 193.649 194.13 194.649 195.095 195.…	33.6483	485.943	2	19.1583 19.5982;-3.3588 4.33993; 452.177 449.575; 185.22 192.482; 20 20	18.9635; 3.5277; 449.236; 191.45; 20	46
10	10	421;585;78;66	441.831 443.144 444.441 445.722 446.965 448.086 449.189 450.303 451.391 452.451 453.489 454.409 455.337 456.223 457.068 457.889 458.689 459.467 460.228 461.039 461.9 462.847 463.859 464.917 466.011 467.126 468.197 469.277 470.327 471.33 472.256 473.141 473.961 474.734 475.492 476.209 476.907 477.582 478.214 477.229 ;625.067 627.545 628.16 628.727 629.184 629.292 629.315 629.333 629.27 629.139 628…	38.5847	521.298	0	12.6852 13.1582 27.7418 29.0034; 3.25864-4.1676 3.756-3.96259; 454.412 451.981 468.837 466.568; 623.491 616.459 618.953 611.491; 13 14 29 29	12.816 13.1143 21.7756 28.2031; 3.23412-4.68615-0.207281-0.57682; 454.511 451.741 461.652 467.512; 623.424 615.997 617.273 614.793; 14 14 23 29	47
10	10	424;479;93;70	494.17 494.704 493.797 492.886 491.969 491.035 490.086 489.127 488.157 487.156 486.145 485.13 484.116 483.116 482.129 481.156 480.201 479.245 478.29 477.331 476.369 475.406 474.44 473.462 472.471 471.461 470.467 469.477 468.291 466.741 ;520.04 514.9 514.169 513.436 512.736 512.162 511.702 511.303 510.951 510.799 510.695 510.636 510.606 510.529 510.436 510.334 510.19 510.134 510.14 510.203 510.311…	27.9168	387.756	1	11.9156 12.2228 12.4891;-1.0206 1.91361-2.42717; 482.424 482.377 481.728; 519.604 516.654 520.954; 13 14 14	11.6485 11.8447;-0.514449 2.17153; 482.734 482.777; 519.123 516.43; 13 13	48
10	10	424;479;93;70	445.585 445.822 446.687 447.574 448.413 449.165 449.818 450.389 450.895 451.361 451.821 452.305 452.827 453.416 454.062 454.776 455.544 456.356 457.244 458.152 459.073 460.069 461.084 462.106 463.128 464.18 465.294 466.47 467.655 468.827 470.745 ;508.286 509.783 511.787 512.931 513.865 514.684 515.371 515.908 516.38 516.812 517.205 517.577 517.959 518.329 518.725 519.128 519.551 519.991 520.374 5…	28.8215	371.568	2	13.3847 13.6937;-2.52096 2.71425; 459.376 456.9; 509.354 513.977; 15 15	13.512 13.6469;-3.22482 1.59211; 459.853 457.448; 508.821 512.996; 15 15	49
10	10	425;637;80;72	446.645 446.906 446.411 446.449 446.69 446.974 447.618 448.242 448.86 449.503 450.232 450.981 451.783 452.654 453.607 454.573 455.554 456.566 457.619 458.693 459.753 460.781 461.681 462.365 462.948 463.567 464.13 464.705 465.319 465.956 466.614 467.296 468.007 468.793 469.606 470.436 471.329 472.23 473.135 474.15 475.261 476.63 480.679 ;661.074 661.88 664.487 666.252 667.695 669.075 669.9 670.754…	41.8183	589.958	0	11.9591 13.155 31.0069 31.2508;-4.79619 3.90708-3.8847 4.10886; 458.991 455.084 474.742 469.897; 663.369 671.206 674.476 680.839; 13 13 32 31	11.845 12.712 30.9821 30.9855;-3.83653 1.05544-4.22687 2.71524; 458.348 456.309 474.938 470.578; 664.091 668.603 674.195 679.597; 12 13 32 31	50
10	10	431;184;66;60	453.846 453.409 453.233 453.597 454.189 454.924 455.776 456.669 457.584 458.513 459.483 460.473 461.486 462.544 463.616 464.707 465.827 466.981 468.094 469.227 470.346 471.438 472.568 473.684 474.751 476.313 ;210.531 212.308 214.877 216.264 217.286 218.115 218.756 219.359 219.949 220.535 221.032 221.493 221.898 222.177 222.431 222.632 222.724 222.63 222.671 222.523 222.313 222.077 221.417 220.678…	24.4502	311.183	0	11.9206 12.4961;-2.93731 3.91069; 465.016 463.601; 211.263 217.987; 13 13	11.9742 12.7429;-3.36747 3.70629; 465.189 463.896; 210.866 217.862; 13 14	51
10	10	454;183;64;60	474.7 475.065 476.721 478.216 479.682 480.985 482.175 483.214 484.179 485.133 486.089 487.006 487.904 488.807 489.725 490.607 491.498 492.402 493.267 494.143 494.971 495.589 495.951 496.298 496.55 496.549 496.322 ;219.171 219.451 220.302 220.884 221.428 221.723 221.873 221.807 221.64 221.462 221.279 220.992 220.621 220.204 219.76 219.199 218.616 218.027 217.35 216.683 215.933 214.869 213.46 212.1…	25.0102	288.31	0	12.3909 13.5446; 3.80718-3.34432; 487.206 485.034; 216.645 209.736; 14 15	12.6474 13.5124; 2.0097-3.04523; 486.64 485.141; 214.92 210.018; 14 15	52
10	10	459;658;79;71	482.689 479.882 480.009 480.554 481.125 481.739 482.476 483.248 484.064 484.924 485.839 486.864 487.941 489.077 490.248 491.428 492.584 493.69 494.796 495.882 496.758 497.512 498.242 498.936 499.617 500.296 500.975 501.677 502.416 503.177 503.968 504.786 505.634 506.522 507.477 508.505 509.648 510.868 512.275 514.024 515.532 517.154 517.221 ;683.918 688.877 690.382 691.337 692.27 693.164 693.92 6…	41.0434	564.673	0	9.19406 10.0115 26.7459 27.9694;-4.23556 3.37519-4.3189 3.48341; 492.605 488.895 507.873 504.863; 685.952 692.649 693.625 700.933; 10 11 28 29	9.20413 10.3639 12.0992 27.252;-4.91119 2.85852-1.77853-1.55563; 493.018 489.472 493.359 506.899; 685.417 692.407 689.344 696.27; 10 11 13 28	54
10	10	459;685;118;83	555.579 554.423 552.995 551.763 550.621 549.501 548.445 547.402 546.374 545.365 544.376 543.395 542.408 541.435 540.486 539.542 538.604 537.688 536.777 535.834 534.819 533.749 532.644 531.508 530.366 529.229 528.135 527.005 525.93 524.879 523.87 522.937 522.086 521.258 520.492 519.74 518.996 518.261 517.586 516.913 516.276 518.971 ;711.718 710.286 708.632 707.728 707.237 706.896 706.839 706.843 7…	40.8753	520.81	1	10.2378 29.2995 29.7574; 1.47188 3.64954-2.27427; 545.731 526.51 529.272; 712.954 718.121 723.382; 11 30 30	9.7749 10.0267 29.5693; 1.09128 4.78797 1.23978; 546.273 544.988 527.563; 713.187 709.715 720.306; 10 11 30	55
10	10	459;685;118;83	481.359 483.4 484.623 485.812 486.943 488.033 489.085 490.133 491.15 492.157 493.177 494.118 495.038 495.949 496.841 497.712 498.57 499.415 500.258 501.1 501.958 502.943 504.132 505.41 506.557 507.609 508.648 509.656 510.605 511.527 512.458 513.274 514.075 514.854 515.596 516.295 516.948 517.564 518.142 518.69 519.099 519.491 519.866 520.288 520.32 518.229 ;750.559 754.24 754.645 754.966 755.127 …	44.5756	585.354	2	3.45953 10.6951 30.4771 30.7949 38.8663;-0.939106-0.758433 2.92622-3.14111-0.498819; 484.255 490.998 510.197 506.208 513.809; 748.41 745.979 738.718 734.135 730.444; 4 12 31 32 40	10.5688 30.6929;-0.657202-2.82478; 490.937 506.354; 746.115 734.434; 11 32	56
10	10	460;228;64;73	485.433 485.592 487.999 489.3 490.413 491.494 492.406 493.16 493.846 494.439 495.02 495.589 496.125 496.49 496.824 497.196 497.592 497.968 498.269 498.46 498.912 499.412 499.962 500.553 501.131 501.564 501.942 502.342 502.795 502.822 502.659 502.353 502.167 502.323 501.859 500.692 499.164 ;280.424 280.396 280.158 279.566 278.908 278.248 277.551 276.828 276.109 275.382 274.666 273.956 273.237 272.…	34.9016	434.416	0	12.8193 12.9534 18.6694 24.0702 24.5306; 3.40046-2.94656-0.268603 3.14436-2.76208; 492.623 487.006 491.983 497.37 492.214; 270.345 267.387 263.507 260.052 257.132; 14 14 20 25 26	13.0672 13.1167 18.6582 24.5405 24.9724;-3.9125 2.42035 0.757331 3.04098-2.93524; 486.193 491.88 492.911 497.465 492.247; 266.853 269.641 263.944 259.603 256.659; 14 14 20 26 26	57
10	10	466;164;86;64	488.339 489.106 490.337 491.451 492.49 493.511 494.511 495.477 496.41 497.337 498.254 499.162 500.061 500.952 501.833 502.704 503.566 504.422 505.273 506.126 506.988 507.859 508.713 509.54 510.319 511.026 511.694 512.32 512.943 513.534 514.146 514.783 515.431 516.079 516.736 517.442 518.197 518.993 519.823 520.674 521.583 522.56 523.612 524.708 526.09 527.637 529.458 ;195.378 198.771 200.306 201.…	44.8605	623.912	0	12.2914 32.5192 32.7042; 0.591752-3.09223 3.15723; 499.722 520.874 518.045; 194.43 193.988 199.564; 13 33 33	11.5251 12.8501 32.4754 32.7305;-3.51914 4.15667 2.61743-3.87934; 498.652 500.551 518.103 521.436; 190.388 197.942 198.981 193.398; 12 13 33 33	58
10	10	470;42;78;66	490.997 491.295 492.532 493.73 494.886 496.032 497.199 498.385 499.583 500.797 501.976 503.07 504.101 505.079 506.013 506.919 507.809 508.664 509.5 510.382 511.301 512.284 513.285 514.352 515.406 516.451 517.487 518.512 519.521 520.55 521.506 522.404 523.3 524.152 524.959 525.702 526.286 526.834 527.208 527.161 527.661 ;79.9292 81.2052 82.7684 84.0324 84.8716 85.3777 85.7189 85.9258 86.023 86.083…	39.1949	505.278	0	10.3726 10.8578 27.7644 27.7834; 4.35963-3.52343 4.48224-2.47453; 502.508 499.95 518.597 516.499; 81.9063 74.4341 76.3721 69.7394; 12 12 29 29	9.94746 11.076 27.8084 27.8188; 3.52515-3.09043-2.84624 2.22834; 501.694 500.317 516.409 517.963; 81.3283 74.7511 69.3777 74.2085; 11 12 29 29	59
10	10	473;489;68;62	494.341 494.661 495.596 496.515 497.437 498.375 499.338 500.33 501.34 502.361 503.399 504.432 505.455 506.466 507.472 508.469 509.463 510.462 511.467 512.475 513.48 514.475 515.474 516.453 517.44 518.441 519.439 520.36 ;518.846 523.6 524.198 524.947 525.708 526.395 526.982 527.432 527.834 528.192 528.37 528.52 528.653 528.783 528.836 528.912 528.939 528.887 528.742 528.527 528.264 527.96 527.403 …	26.7317	361.764	0	13.012 13.4804;-3.57015 3.35785; 507.455 507.497; 516.584 523.528; 14 14	13.5567;-1.08868; 507.846; 519.095; 14	60
10	10	474;185;63;63	496.978 496.628 496.08 495.826 495.796 495.964 496.248 496.673 497.134 497.599 498.111 498.741 499.425 500.123 500.826 501.51 502.208 502.933 503.756 504.513 505.276 506.145 507.042 508.058 509.341 512.916 ;207.16 208.684 210.537 212.127 213.518 214.732 215.844 216.83 217.787 218.745 219.664 220.475 221.232 221.968 222.69 223.411 224.096 224.727 225.23 225.755 226.231 226.582 226.894 227.12 227.1…	25.3124	293.162	0	1.90373 13.3666 13.9785; 3.5383-3.71818 4.40821; 495.49 508.705 503.247; 210.852 214.406 220.454;NaN 14 15	12.8319 13.3906;-3.07614 2.81203; 507.897 504.014; 214.49 218.949; 13 14	61
10	10	478;219;96;78	547.851 551.972 552.203 551.869 551.474 550.979 550.49 549.963 549.347 548.77 548.144 547.484 546.805 546.12 545.443 544.767 544.075 543.331 542.574 541.974 541.51 541.099 540.661 540.189 539.695 539.156 538.592 538.08 537.478 536.849 536.174 535.373 534.45 533.446 532.323 530.772 527.997 ;270.944 267.925 266.58 265.672 264.78 263.945 263.085 262.242 261.463 260.645 259.867 259.122 258.4 257.694 …	34.9564	451.311	1	-11.0165 11.6819 17.467 23.2886 23.8329; 2.69457-4.37508-0.220184-4.33293 2.51452; 544.419 537.46 536.861 530.204 535.21; 260.134 265.56 258.349 256.255 251.552; 13 13 19 25 26	12.0665 12.1174 23.8087 23.9823;-3.6517 2.49921-3.26802 3.48335; 537.745 542.338 530.711 535.795; 264.788 260.696 255.184 250.735; 14 14 25 26	62
10	10	478;219;96;78	499.384 499.832 500.677 501.509 502.375 503.259 504.237 505.329 506.494 507.699 508.922 510.136 511.325 512.479 513.603 514.686 515.735 516.759 517.756 518.715 519.648 520.57 521.48 522.383 523.277 524.137 524.952 525.68 526.345 526.913 ;247.905 249.212 250.362 251.629 252.746 254.087 255.212 255.871 256.218 256.456 256.335 256.152 255.94 255.709 255.571 255.406 255.266 255.174 255.086 254.87 254…	28.3138	338.431	2	8.07708 9.41884 13.3678 16.9502 16.9958;-3.66146 4.06998-0.0224456-3.29723 3.50764; 507.667 508.667 512.42 515.446 516.555; 245.084 252.833 248.243 244.441 251.155; 9 10 14 18 18	8.16838 9.60252;-3.61541 3.3037; 507.752 508.822; 245.142 252.061; 9 10	63
10	10	491;199;63;61	513.489 512.023 512.049 512.378 512.718 513.245 513.808 514.407 515.068 515.747 516.448 517.21 518.012 518.879 519.779 520.714 521.717 522.688 523.698 524.755 525.79 527.016 528.587 531.575 ;223.085 225.775 227.448 228.683 229.889 230.824 231.705 232.537 233.287 234.021 234.736 235.385 235.993 236.521 237.009 237.45 237.795 238.178 238.505 238.763 239.05 239.065 238.582 236.067 ;513.489 514.857 5…	22.7601	279.113	0	12.0461 12.0591; 3.31222-2.37783; 520.885 524.271; 232.524 227.95; 13 13	11.8029 11.9023;-2.95714 2.8898; 524.408 521.02; 227.332 232.098; 13 13	64
10	10	495;665;82;64	514.934 515.918 516.944 518.099 519.346 520.531 521.664 522.786 523.881 524.928 525.949 526.974 527.955 528.862 529.697 530.477 531.218 531.933 532.619 533.292 533.958 534.671 535.469 536.329 537.231 538.185 539.18 540.195 541.197 542.171 543.122 544.059 544.976 545.878 546.77 547.656 548.535 549.413 550.293 551.178 552.074 552.988 553.936 554.442 ;703.337 705.565 705.653 706.04 706.665 707.155 7…	42.8218	551.637	0	14.2607 15.0588 15.1369 32.4627 33.0652; 4.40232-0.337845-5.07248 3.19348-2.15751; 528.689 527.534 525.778 544.971 545.248; 702.592 697.925 693.528 698.456 693.073; 15 16 15 33 34	14.582 15.0901 32.8633 32.933; 2.11175-4.1103-4.12839 2.32934; 528.07 526.106 544.854 545.379; 700.363 694.433 691.124 697.561; 15 15 33 33	65
10	10	497;423;91;123	520.714 522.356 524.307 525.753 527.053 528.184 529.167 530.026 530.753 531.409 531.993 532.577 533.163 533.757 534.362 534.977 535.649 536.412 537.28 538.008 538.77 539.536 540.278 540.992 541.687 542.366 543.012 543.611 544.149 544.504 544.75 543.298 543.286 ;523.657 524.264 524.555 524.446 524.232 523.911 523.513 523.064 522.549 522.008 521.423 520.846 520.27 519.689 519.097 518.482 517.892 51…	31.9088	370.104	2	11.3803 11.8414 15.6885 20.3975; 3.1803-3.8879 0.278951 1.75626; 530.312 525.914 531.643 536.38; 517.397 511.85 512.615 510.917; 12 13 17 21	11.6508 12.0601 15.7601 21.1556;-4.01091 1.88339 0.404311-4.35074; 525.69 529.886 531.772 533.041; 511.883 516.042 512.681 505.748; 13 13 17 22	67
10	10	508;174;79;63	529.912 529.284 529.917 530.683 531.447 532.212 533.005 533.82 534.67 535.556 536.491 537.483 538.531 539.604 540.723 541.884 543.019 544.219 545.375 546.473 547.524 548.526 549.488 550.427 551.337 552.202 553.066 553.93 554.798 555.68 556.582 557.512 558.482 559.518 560.616 561.773 563.005 564.505 565.981 566.002 ;201.709 205.694 207.051 207.838 208.607 209.347 209.981 210.576 211.122 211.62 212…	37.6804	510.25	0	10.3796 10.9131 20.1912 25.9022 26.3952;-4.19669 3.82563-1.01989-4.56937 4.30896; 541.147 539.257 549.63 556 554.827; 200.317 208.132 205.117 202.468 211.283; 12 12 22 27 28	10.3153 10.8866 26.1072 26.3831;-2.90943 3.74711-4.32722 3.44867; 540.701 539.255 556.156 554.976; 201.526 208.049 202.745 210.435; 12 12 27 28	69
10	10	511;503;81;79	532.429 534.523 536.164 537.465 538.618 539.862 541.1 542.33 543.506 544.647 545.708 546.647 547.561 548.458 549.254 550.042 550.79 551.517 552.193 552.829 553.349 553.887 554.407 554.925 555.411 555.847 556.354 557.117 558.106 559.172 560.261 561.226 562.182 563.074 563.951 564.818 565.67 566.513 567.362 568.195 568.962 569.681 570.333 570.729 570.956 571.152 571.16 570.97 570.545 569.854 569.70…	48.9339	654.892	0	15.4882 15.6419 36.2818 37.3624;-4.21282 2.78744 3.81655-3.1423; 541.976 546.967 563.49 559.87; 544.446 549.358 537.326 531.285; 16 16 37 38	15.6105 15.7572 18.6829 37.1772 37.6362;-4.28189 3.62481-1.76687 0.984781-2.77248; 542.016 547.633 546.093 562.361 560.317; 544.312 549.878 543.973 534.581 531.395; 16 16 19 38 38	70
10	10	513;391;73;76	537.277 536.386 534.911 534.629 534.642 534.795 535.032 535.47 535.983 536.53 537.077 537.609 538.173 538.806 539.422 540.054 540.661 541.284 541.975 542.629 543.395 544.12 544.732 545.266 545.758 546.272 546.826 547.496 548.212 548.933 549.721 550.559 551.428 552.496 553.669 554.883 556.117 557.454 559.061 560.275 562.967 ;414.457 415.317 417.813 419.33 420.612 421.787 422.898 423.845 424.727 42…	39.4607	534.333	0	14.1848 14.3082 21.0923 27.2058 27.6379 36.8;-3.86204 4.04199 0.062018 3.93585-2.54746 1.60824; 548.98 543.107 550.084 550.92 556.116 560.094; 422.386 427.678 430.538 437.895 433.993 443.14; 15 15 22 28 29 38	13.8356 13.9741 20.6568 27.0449 27.8407 36.7173; 3.70895-4.02509 0.315832 3.73167-4.07112 1.61271; 543.047 548.964 549.63 550.969 557.407 560.021; 427.103 422.12 430.318 437.639 433.159 443.101; 15 15 22 28 29 38	71
10	10	514;17;73;62	535.543 536.513 537.878 539.128 540.342 541.466 542.576 543.668 544.728 545.738 546.718 547.67 548.595 549.521 550.454 551.392 552.339 553.332 554.36 555.389 556.404 557.393 558.399 559.377 560.32 561.236 562.091 562.898 563.664 564.381 564.937 564.31 ;52.4599 53.6711 55.1242 56.1328 56.8998 57.2005 57.36 57.4266 57.4086 57.2823 57.1217 56.921 56.6652 56.4283 56.202 55.9533 55.6766 55.4924 55.36 …	30.6684	402.018	0	10.6504 11.0163 15.1028 18.4588 19.5689 20.1518; 4.58519-3.13208 0.728268 0.493922 4.98367-3.39504; 546.55 544.598 549.69 552.911 555.301 553.258; 53.9596 46.485 49.093 48.0582 52.0355 43.8897; 11 12 16 19 20 21	10.573 10.7363 14.7217 15.157 19.0797 20.2521;-3.7816 2.767 1.90497-1.3422 3.02996-3.45788; 544.07 546.11 549.618 549.264 554.263 553.332; 45.9686 52.1935 50.3218 47.0662 50.31 43.7968; 11 11 15 16 20 21	72
10	10	533;653;79;68	559.03 560.226 562.848 564.456 565.628 566.584 567.383 567.948 568.394 568.755 569.07 569.369 569.69 570.059 570.476 570.938 571.487 572.108 572.815 573.637 574.55 575.516 576.523 577.551 578.568 579.577 580.546 581.485 582.392 583.244 584.017 584.784 585.515 586.223 586.936 587.676 588.35 589.02 589.651 589.579 ;699.021 699.263 699.388 699.06 698.568 698.064 697.618 697.202 696.866 696.589 696.3…	38.3768	511.831	0	9.8604 11.3611 26.1757 26.5179; 2.96643-4.0015 2.99599-4.73307; 565.445 562.296 579.296 576.571; 693.097 686.713 686.55 679.311; 11 13 27 27	10.5936 10.9292 26.408 26.4675; 2.72389-3.87905 2.72068-3.4858; 565.718 562.024 579.424 577.024; 692.554 687.071 686.199 680.475; 11 12 28 27	74
10	10	541;160;70;72	566.001 567.418 569.508 571.099 572.397 573.431 574.368 575.191 575.943 576.639 577.256 577.811 578.411 578.972 579.449 579.976 580.51 581.017 581.522 582.12 582.836 583.617 584.353 585.007 585.647 586.272 586.864 587.482 588.051 588.53 588.897 589.125 589.158 588.989 586.648 586.629 ;209.867 210.286 210.359 210.138 209.755 209.243 208.71 208.147 207.579 207 206.379 205.709 205.052 204.342 203.54…	34.6976	454.376	0	11.063 11.7693 17.4674 23.3451 24.3788; 3.26395-3.9878 0.964293-4.23097 4.62008; 574.368 569.267 576.68 576.562 583.748; 202.721 197.518 196.148 188.25 193.546; 12 13 19 24 25	11.26 11.9441 17.5144 23.7195 23.9234; 2.8673-2.53352 0.0918282-3.90587 2.38409; 574.194 570.499 575.988 577.122 581.79; 202.314 198.311 195.615 188.134 192.355; 12 13 19 25 25	75
10	10	562;626;70;78	592.62 594.441 595.765 596.692 597.426 598.053 598.614 599.108 599.531 599.902 600.255 600.599 600.937 601.255 601.536 601.768 601.974 602.201 602.504 602.925 603.45 604.049 604.687 605.327 605.95 606.546 607.109 607.64 608.113 608.514 608.829 609.052 609.185 609.229 609.165 608.893 606.368 ;680.972 680.21 679.26 678.319 677.417 676.592 675.876 675.277 674.771 674.311 673.848 673.337 672.749 672.…	35.6936	402.179	0	11.1398 11.6878 18.4981 24.5979 25.2172;-4.78591 2.83594-1.05151-4.85994 3.03628; 590.152 596.899 596.706 597.102 603.516; 667.829 671.417 663.459 655.541 660.188; 13 12 19 26 26	11.7987 19.579 24.7056 25.1722; 2.05839-1.02965-3.74279 2.52216; 596.315 597.182 598.022 603.095; 670.881 662.475 656.183 659.889; 12 20 26 26	78
10	10	580;603;61;67	607.508 612.036 613.022 613.873 614.685 615.389 616.067 616.666 617.126 617.512 617.922 618.264 618.546 618.803 619.06 619.313 619.529 619.694 619.795 619.717 619.676 619.604 619.445 619.091 618.461 618.01 617.557 615.258 ;647.268 647.926 647.166 646.363 645.549 644.71 643.867 643.004 642.105 641.192 640.296 639.393 638.485 637.583 636.691 635.805 634.912 634.007 633.084 632.104 631.148 630.194 6…	26.4697	340.153	0	12.9717 13.4328;-2.82237 3.6014; 608.128 614.395; 634.165 635.649; 14 14	13.1244 13.8905;-3.05513 2.75113; 607.952 613.696; 633.949 635.041; 14 14	79
10	10	582;580;61;66	611.003 608.115 606.512 605.641 604.953 604.583 604.313 603.986 603.917 603.863 603.785 603.83 603.884 603.929 604.188 604.462 604.696 604.977 605.311 605.828 606.42 607.079 607.83 608.723 613.336 ;602.265 603.152 604.347 605.448 606.521 607.544 608.547 609.555 610.535 611.514 612.497 613.467 614.439 615.413 616.368 617.321 618.275 619.223 620.167 621.101 622.033 622.965 623.898 624.829 625.509 ;…	23.6915	320.901	0	11.6871;-0.755796; 613.115; 613.472; 12	5.24647 11.6974;-0.678729-0.264743; 612.3 612.629; 607.073 613.546; 6 13	80
10	10	586;560;63;64	608.762 610.61 611.979 613.581 614.896 615.973 617.122 618.343 619.51 620.453 621.382 622.265 623.079 623.858 624.642 625.413 626.162 626.741 627.303 627.843 628.177 628.571 628.945 628.884 628.831 628.876 626.922 ;600.54 602.33 602.554 603.094 603.205 602.942 602.732 602.564 602.262 601.63 600.958 600.226 599.423 598.6 597.801 597.007 596.209 595.27 594.347 593.438 592.371 591.393 590.428 589.08…	25.0684	314.727	0	12.1329 12.6904;-3.52884 4.30374; 615.592 621.477; 590.705 595.892; 13 14	12.6099 12.8609;-2.91666 2.66876; 616.428 620.47; 590.729 594.592; 13 14	81
10	10	601;551;66;61	623.989 625.744 627.214 628.555 629.65 630.703 631.698 632.702 633.711 634.704 635.681 636.583 637.474 638.349 639.184 640 640.771 641.533 642.286 643.008 643.709 644.346 644.695 643.592 ;586.897 589.698 590.443 590.944 590.971 590.9 590.703 590.51 590.319 590.089 589.827 589.426 589.012 588.578 588.081 587.555 586.946 586.314 585.648 584.895 584.072 583.096 581.512 576.927 ;623.989 622.176 622.7…	22.4417	297.544	0	12.0198 12.7561; 3.77054-3.78283; 636.009 633.109; 584.836 577.824; 13 14	11.9653 12.7358; 2.67863-4.18295; 635.451 632.902; 583.897 577.481; 13 14	82
10	10	604;366;71;63	625.919 626.561 627.448 628.392 629.359 630.342 631.346 632.376 633.432 634.51 635.603 636.703 637.795 638.866 639.907 640.913 641.883 642.817 643.719 644.593 645.449 646.297 647.133 647.966 648.815 649.679 650.568 651.498 652.47 653.274 ;397.36 400.04 401.992 403.149 404.12 405.021 405.783 406.368 406.737 406.965 407.128 407.237 407.154 407.007 406.859 406.755 406.748 406.779 406.831 406.766 406…	29.1628	425.855	0	9.35323 10.3009 14.4329 14.9371 17.9267;-5.29478 4.87817 0.407009 3.54271-4.81935; 635.428 635.992 640.321 641.019 643.661; 392.483 402.685 397.98 401.075 392.636; 10 11 15 16 19	9.8332 10.7788 14.5272 17.6174;-4.4514 3.23988 2.67837-4.82349; 635.864 636.798 640.575 643.465; 393.344 401.062 400.239 392.634; 11 12 15 18	83
10	10	604;642;67;61	624.442 624.792 625.703 626.636 627.563 628.484 629.409 630.34 631.276 632.219 633.199 634.182 635.162 636.144 637.124 638.101 639.075 640.048 641.023 642.002 642.981 643.961 644.963 645.985 647.033 648.164 649.31 650.425 651.584 ;671.407 673.849 675.183 676.142 677.043 677.876 678.555 679.092 679.576 680.024 680.116 680.211 680.337 680.419 680.481 680.523 680.564 680.592 680.581 680.51 680.408 6…	27.5947	341.306	0	12.4429;-0.553094; 636.858; 671.848; 13	12.2605 12.3162;-3.35184 0.436223; 636.875 636.662; 669.043 672.826; 13 13	84
10	10	606;493;66;61	626.705 626.896 628.468 629.491 630.54 631.621 632.719 633.814 634.9 635.985 637.078 638.117 639.123 640.132 641.149 642.162 643.156 644.148 645.133 646.055 646.923 647.752 648.565 649.344 650.107 650.838 651.49 651.714 651.081 ;527.048 527.377 530.497 531.059 531.508 531.885 532.16 532.297 532.321 532.303 532.282 532.066 531.752 531.456 531.186 530.899 530.549 530.194 529.823 529.298 528.662 527…	27.0703	332.598	0	14.3361 23.055;-0.385965 0.988274; 639.091 647.648; 523.182 521.534; 15 24	14.8098 15.6671;-2.58867-0.0799955; 638.899 640.458; 520.934 523.086; 16 16	85
10	10	613;75;120;77	710.187 709.042 707.219 705.691 704.345 703.235 702.11 700.997 700.103 699.236 698.439 697.8 697.169 696.544 695.94 695.344 694.755 694.163 693.562 692.987 692.414 691.96 691.476 690.961 693.324 ;97.2223 96.926 96.653 96.642 96.7892 97.133 97.4403 97.7232 98.1647 98.5917 99.0473 99.6301 100.198 100.755 101.325 101.9 102.491 103.093 103.709 104.396 105.126 106.072 107.016 107.946 112.44 ;710.187 7…	23.208	273.844	1	11.4539 12.6236; 3.38712-3.34294; 700.11 703.83; 103.206 108.932; 12 14	11.3413 12.5294; 3.02358-3.12449; 700.443 703.795; 103.389 108.67; 12 13	87
10	10	623;541;79;64	645.247 646.538 647.949 649.122 650.266 651.373 652.417 653.462 654.475 655.412 656.304 657.183 658.053 658.905 659.739 660.554 661.382 662.24 663.126 664.045 665.014 666.027 667.056 668.111 669.178 670.246 671.298 672.302 673.292 674.253 675.196 676.14 677.004 677.849 678.68 679.494 680.338 681.104 681.601 681.552 ;578.93 581.423 582.903 583.465 583.821 584.01 584.001 584.017 583.985 583.79 583.…	38.0795	525.538	0	9.84316 10.758 18.962 26.6345 27.2004; 4.02848-4.15655-0.0389878 1.37731-4.34185; 655.831 654.049 663.259 671.127 669.902; 579.487 571.459 573.421 572.823 567.202; 11 12 20 28 28	10.1514 19.3592 26.8178 27.0615; 2.55151-0.663879 2.827-3.33899; 655.504 663.508 671.767 670.015; 578.035 572.729 574.137 568.22; 12 21 28 28	89
10	10	626;624;67;73	649.617 649.854 651.447 653.188 654.755 655.918 657 657.839 658.58 659.269 659.928 660.572 661.18 661.754 662.319 662.893 663.311 663.755 664.246 664.821 665.489 666.178 666.842 667.494 668.119 668.694 669.251 669.68 670.067 670.449 670.805 671.065 671.221 671.301 671.17 670.675 670.37 669.181 ;675.935 675.941 675.663 675.463 675.177 674.694 674.194 673.591 672.961 672.322 671.677 671.031 670.362…	35.7975	424.68	0	9.42449 12.961 13.7045 17.7543 22.2312 22.32 26.9089;-0.0359159-4.46682 3.27251-0.0573782 3.83525-4.08534-0.554372; 654.092 652.589 659.173 658.894 664.609 658.505 663.913; 667.708 662.146 666.296 660.905 659.771 654.723 653.295; 11 15 15 19 23 24 28	12.694 14.1865 22.4631 22.4633;-3.83223 0.796559-3.83036 3.73036; 652.935 657.573 658.793 664.674; 662.741 664.316 654.772 659.525; 14 16 24 24	90
10	10	629;490;64;59	650.395 650.852 651.969 652.993 654.036 655.066 656.074 657.045 658.01 658.969 659.912 660.853 661.793 662.729 663.659 664.579 665.483 666.37 667.242 668.096 668.939 669.78 670.633 671.515 671.736 ;520.607 523.802 525.057 525.487 526.159 526.774 527.222 527.342 527.47 527.595 527.564 527.522 527.467 527.39 527.305 527.201 526.981 526.647 526.319 525.961 525.408 524.65 523.686 522.223 519.584 ;650…	23.4441	277.604	0	11.4276 11.5482;-3.00559 2.96299; 660.938 661.39; 516.65 522.603; 12 12	11.5295 11.6698; 1.94536-3.05824; 661.315 661.176; 521.588 516.584; 12 12	91
10	10	647;24;80;74	671.98 672.705 675.308 676.727 678.01 679.018 679.898 680.66 681.401 682.11 682.707 683.306 683.906 684.507 685.11 685.711 686.343 687.01 687.686 688.365 689.085 689.708 690.408 691.32 692.36 693.434 694.494 695.499 696.44 697.412 698.289 699.184 700.079 700.921 701.736 702.524 703.281 703.984 704.612 705.139 705.388 705.493 705.439 705.161 704.791 704.034 ;75.6184 75.9972 76.6329 76.4414 76.1859…	44.0353	558.865	0	11.1455 11.6527 30.121 30.5922; 3.43983-3.02681 4.33702-2.80009; 681.2 677.522 697.166 692.966; 69.9075 64.5642 59.4681 53.6783; 12 13 32 32	10.8156 11.6966 30.316 30.8051; 0.877907-3.58425 4.21684-3.51239; 679.367 677.205 697.239 692.675; 68.1082 64.1035 59.2511 52.9944; 12 13 32 32	93
10	10	650;482;67;63	673.208 676.207 677.531 678.765 679.906 680.928 681.885 682.843 683.786 684.666 685.584 686.441 687.279 688.11 688.936 689.654 690.365 691.046 691.681 692.294 692.874 693.416 693.947 694.474 694.987 695.508 694.158 ;519.801 522.916 523.141 523.229 523.184 522.961 522.632 522.294 521.919 521.438 521.012 520.495 519.961 519.439 518.94 518.303 517.699 517.097 516.469 515.86 515.25 514.615 513.996 51…	26.4201	309.697	0	11.202 11.7562; 2.17044-2.51313; 683.735 681.65; 515.738 511.508; 12 12	11.5048 11.5403; 1.08851-3.05734; 683.4 681.173; 514.666 511.169; 12 12	95
10	10	658;540;80;62	679.482 679.647 680.585 681.524 682.452 683.372 684.291 685.216 686.147 687.085 688.037 689.001 689.975 690.954 691.938 692.926 693.919 694.913 695.902 696.877 697.832 698.758 699.675 700.583 701.473 702.349 703.224 704.107 704.997 705.899 706.815 707.75 708.747 709.777 710.836 711.92 713.078 714.312 716.154 ;569.543 573.296 574.546 575.184 575.739 576.314 576.831 577.215 577.529 577.833 578.014 …	38.28	528.754	0	6.92177 6.94014 11.5013 11.9475 19.5193 27.6875 28.0952; 2.98661-3.1879 3.00565-4.77939-0.472386-3.42541 3.95794; 685.162 685.144 689.57 690.391 697.747 706.326 705.628; 572.688 566.513 572.938 565.183 570.032 568.099 575.461; 7 7 12 12 20 28 28	7.29384 7.63315 11.656 11.8517 19.62 27.6553 27.9185;-2.38601 2.47604-2.58579 1.63745-0.567572 2.55116-3.38545; 685.531 685.839 689.994 689.986 697.855 705.403 706.548; 567.313 572.177 567.36 571.588 569.945 574.004 568.173; 7 8 12 12 20 28 28	96
10	10	668;504;91;77	689.171 689.68 690.49 691.344 692.15 692.913 693.64 694.346 695.051 695.775 696.513 697.29 698.11 698.95 699.859 700.793 701.751 702.716 703.678 704.649 705.615 706.58 707.541 708.505 709.465 710.434 711.415 712.413 713.423 714.323 715.079 715.647 716.104 716.614 717.138 717.675 718.209 718.754 719.318 719.85 720.427 721.012 721.593 722.186 722.801 723.383 723.951 724.566 725.255 726.026 726.767 …	55.5272	740.978	0	5.4276 16.6495 16.76 41.102 41.3159; 0.311344-2.58567 1.67042-2.23101 1.30926; 694.372 705.943 704.677 727.967 725.584; 533.053 533.713 537.777 545.971 548.597; 6 17 17 42 42	16.3321 16.8882 41.1392 41.5287;-2.90241-0.568872-2.66714 1.36322; 705.745 705.5 728.305 725.694; 533.31 535.692 545.693 548.787; 17 17 42 42	97
10	10	669;461;63;69	695.749 695.823 698.186 699.498 700.399 701.217 701.969 702.62 703.161 703.671 704.164 704.647 705.118 705.51 705.926 706.363 706.769 707.203 707.664 708.168 708.662 709.144 709.579 709.941 710.247 710.552 710.856 711.157 711.149 711.169 711.308 708.38 ;509.499 509.489 508.796 507.988 507.167 506.401 505.708 505.074 504.471 503.895 503.328 502.755 502.158 501.496 500.806 500.09 499.323 498.546 49…	30.1309	368.802	0	12.573 15.7214 16.0304;-4.06053 2.28321-1.59852; 695.464 702.51 699.244; 495.765 496.231 494.111; 14 17 17	13.3012 15.9441 21.0902;-3.81743 0.118825 1.74502; 696.051 700.713 704.737; 495.267 495.005 491.612; 15 17 22	98
10	10	682;21;84;65	702.624 702.849 703.092 703.581 704.18 704.749 705.44 706.287 707.225 708.22 709.233 710.249 711.268 712.296 713.355 714.407 715.46 716.506 717.545 718.582 719.614 720.645 721.682 722.72 723.702 724.604 725.448 726.248 727.034 727.823 728.637 729.489 730.358 731.289 732.314 733.423 734.596 735.855 737.13 738.438 739.749 741.028 742.221 743.285 744.289 745.273 745.324 ;46.8605 47.5486 49.6204 51.0…	44.7952	578.927	0	13.9676 14.6142 32.8546 33.5828;-3.4801 4.54509-2.29187 2.7746; 716.439 715.192 734.779 733.473; 47.6741 55.6315 53.4963 58.4454; 15 15 34 34	14.0539 14.6113 32.7156 33.6204;-3.09013 3.33799-2.56227 3.26319; 716.43 715.438 734.756 733.317; 48.0734 54.4491 53.1931 58.91; 15 15 34 34	99
10	10	683;438;69;69	706.368 707.163 709.714 711.273 712.551 713.756 714.737 715.749 716.731 717.652 718.517 719.309 720.076 720.87 721.695 722.576 723.414 724.23 725.022 725.783 726.507 727.195 727.867 728.529 729.095 729.609 730.051 730.307 730.441 730.395 729.935 727.232 ;483.877 484.543 485.898 486.156 486.087 485.915 485.474 485.052 484.586 484.045 483.439 482.758 482.056 481.381 480.733 480.134 479.487 478.816 …	31.4075	439.381	0	15.3795 16.9435; 2.64589-1.04889; 718.445 716.924; 476.145 472.395; 15 17	4.73837 16.3497 18.4681 26.3042; 0.219671 0.113177-0.933419-0.55436; 709.049 717.377 718.063 723.617; 481.738 473.62 471.359 465.86; 5 16 19 26	100
10	10	688;72;79;73	709.303 709.39 709.696 710.2 710.681 711.265 711.953 712.727 713.52 714.31 715.119 715.952 716.788 717.625 718.481 719.376 720.309 721.27 722.257 723.283 724.377 725.48 726.583 727.665 728.675 729.593 730.416 731.183 731.935 732.688 733.432 734.181 734.938 735.718 736.512 737.326 738.186 739.072 739.98 740.908 741.861 742.884 743.991 745.185 746.471 747.876 749.434 751.101 751.269 ;98.7255 100.33…	47.0068	577.83	0	13.0201 13.6682 34.8139 35.2942;-2.48219 2.98699-1.95732 3.47413; 722.147 720.335 741.695 739.62; 101.717 106.917 111.476 116.515; 14 14 36 36	12.7865 13.4314 34.4388 34.9031;-2.70302 1.43401-2.28027 3.02179; 722.016 720.802 741.516 739.478; 101.408 105.417 111.014 115.935; 13 14 35 36	101
10	10	701;204;63;67	738.11 735.753 733.656 732.039 730.681 729.489 728.455 727.341 726.312 725.275 724.403 723.819 723.576 723.594 723.724 723.882 724.069 724.298 724.492 724.751 725.107 725.58 726.323 727.138 727.806 729.263 732.184 ;227.361 226.542 226.264 226.335 226.637 227.141 227.856 228.647 229.624 230.73 232.022 233.484 235.039 236.586 238.052 239.419 240.696 241.897 243.033 244.118 245.162 246.174 247.16 24…	25.1141	357.091	0	7.17145 13.3729 13.4286;-3.16713-4.73091 3.24518; 736.99 737.231 729.256; 235.098 238.876 239.011; 8 13 15	6.25301 13.145;-2.21461 0.186077; 736.707 732.312; 233.918 238.697; 7 14	103
10	10	704;227;60;64	731.865 728.028 727.285 726.714 726.337 726.066 725.882 725.848 725.867 725.913 725.986 726.129 726.347 726.669 727.025 727.455 727.939 728.471 729.084 729.772 730.681 731.962 733.747 736.791 ;248.074 249.662 250.826 251.951 253.043 254.127 255.206 256.265 257.319 258.367 259.406 260.425 261.422 262.392 263.35 264.288 265.209 266.114 266.997 267.854 268.644 269.316 269.825 269.57 ;731.865 736.644…	22.512	293.065	0	11.6565 11.8775; 2.18932-1.88976; 732.147 736.178; 259.856 259.196; 12 13	12.0312;-0.376258; 734.735; 259.678; 13	104
10	10	541;8;150;93	667.653 668.346 668.26 667.876 667.571 667.158 666.576 665.898 665.158 664.398 663.609 662.743 661.82 660.895 659.946 658.97 657.948 656.934 655.931 654.895 653.836 652.809 651.823 650.924 650.148 649.462 648.754 648.055 647.363 646.662 645.99 645.254 644.527 643.767 642.938 642.015 641.103 640.152 639.127 638.137 636.998 635.729 634.402 631.276 ;74.8145 72.9344 71.1669 69.9196 68.5539 67.3621 66…	42.3567	555.552	1	10.7889 11.1779 31.5596 32.2068;-3.92373 3.1716-4.22439 3.4385; 656.648 659.639 637.813 641.744; 72.7886 66.3426 62.8392 56.2297; 12 12 33 33	11.3031 11.8348 31.8834 32.4644;-3.22093 3.2787-3.59338 2.89342; 656.524 659.232 637.917 641.212; 71.9266 65.9871 62.1376 56.5193; 12 13 33 33	223
10	10	541;8;150;93	564.347 565.642 566.814 567.927 569.017 570.145 571.229 572.275 573.308 574.331 575.311 576.25 577.194 578.111 579.002 579.906 580.823 581.751 582.711 583.71 584.741 585.746 586.751 587.741 588.692 589.619 590.539 591.404 592.262 593.117 593.979 594.862 595.587 596.085 596.554 596.651 ;45.4043 48.5169 48.9269 49.186 49.3962 49.7282 49.9274 49.999 50.0173 49.9981 49.8457 49.5695 49.3201 48.9964 48…	34.4383	451.075	2	4.44107 11.7896 12.3915 17.3774 21.7498 22.695; 0.718483 4.27727-2.86621 0.361963 3.30032-3.59189; 568.361 576.472 574.791 580.568 585.802 584.232; 44.7587 45.8385 38.8697 40.5394 41.9988 35.226; 5 13 13 18 23 23	12.0701 12.1954 16.936 21.7257 21.9534;-2.31422 2.4328 0.435707 3.13153-2.51181; 574.66 576.276 580.16 585.72 583.967; 39.4949 43.9602 40.7229 41.849 36.4802; 13 13 18 23 23	226
10	10	541;8;150;93	632.477 632.308 631.481 630.66 629.887 629.186 628.542 627.943 627.374 626.8 626.191 625.535 624.822 624.06 623.239 622.326 621.377 620.401 619.423 618.402 617.348 616.363 615.546 614.889 614.252 613.603 612.968 612.332 611.708 611.073 610.419 609.747 609.043 608.312 607.542 606.709 605.87 604.971 603.988 602.942 601.817 600.561 599.045 597.211 595.461 ;52.5282 50.3651 48.894 47.801 46.9835 46.27…	43.4774	540.608	1	11.0776 11.131 29.3896 30.2228;-4.18108 3.35403-4.31439 3.37702; 620.845 623.647 603.598 607.666; 54.5498 47.5551 45.6179 39.0367; 12 12 31 31	11.1676 11.3788 29.9191 30.481;-2.97307 2.4898-3.2868 2.78708; 621.219 623.091 603.808 607.1; 53.3976 48.2613 44.4789 39.3432; 12 12 31 31	225
10	10	504;45;153;96	633.164 633.3 633.56 635.006 635.317 635.607 635.686 635.56 635.375 635.014 634.516 633.936 633.387 632.819 632.17 631.498 630.864 630.152 629.42 628.678 627.893 627.062 626.194 625.183 624.152 623.048 621.796 620.585 619.658 618.885 618.011 617.121 616.238 615.332 614.349 613.325 612.316 611.319 610.329 609.372 608.452 607.534 606.646 605.784 604.935 604.009 603.039 602.011 600.855 599.508 597.9…	50.374	660.647	2	14.3302 14.7352 37.7937 38.2245;-2.96618 2.96269-1.65745 1.38356; 622.998 627.528 606.244 606.878; 109.368 105.523 95.5644 92.5591; 16 16 39 40	14.5178 15.0054 37.8313 37.9461;-3.06187 2.33529 1.36994-1.35246; 622.809 626.863 607.243 606.205; 109.274 105.678 92.7062 95.2257; 16 16 39 39	228
10	10	504;45;153;96	527.365 526.001 525.707 525.435 525.329 525.25 525.371 525.79 526.224 526.702 527.286 528.03 528.76 529.517 530.266 531.031 531.871 532.704 533.606 534.459 535.401 536.136 536.564 536.986 537.508 538.04 538.569 539.099 539.696 540.276 540.854 541.4 541.948 542.535 543.126 543.706 544.397 545.185 545.98 546.928 548.099 549.584 551.429 553.312 553.424 ;66.9418 69.0322 70.4312 71.8167 73.099 74.3867…	42.9638	527.891	2	11.5887 12.1542 30.4228 30.5364;-2.92982 4.2462 3.01035-3.39413; 536.33 531.375 544.634 549.508; 74.3503 79.5731 92.1437 87.9867; 12 13 31 31	11.2131 11.7718 30.0935 30.262;-2.7736 3.10484-2.91363 2.94616; 535.963 531.947 548.855 544.576; 74.174 78.5034 87.9732 91.9808; 12 12 31 31	230
10	10	504;45;153;96	596.511 594.041 592.704 591.389 590.169 589.077 588.036 587.027 586.042 585.085 584.186 583.341 582.557 581.798 581.063 580.341 579.665 579.048 578.451 577.854 577.212 576.514 575.761 574.945 574.098 573.236 572.379 571.527 570.665 569.787 568.881 567.944 566.979 565.985 564.962 563.911 562.841 561.758 560.673 559.591 558.519 557.464 556.429 555.435 554.486 553.563 552.751 ;89.8773 87.3557 86.955…	46.0422	611.684	1	12.0136 12.1762 33.1158 33.2687; 2.19141-4.09073-3.86017 2.74776; 585.087 587.714 565.251 565.675; 93.5403 99.248 102.5 95.9042; 12 13 34 34	11.9558 12.1797 33.5187 33.6165; 2.79032-2.80698 2.95744-2.63406; 584.862 587.158 565.444 564.859; 92.9822 98.0912 95.6735 101.235; 12 13 34 34	229
10	10	613;75;120;77	633.36 633.805 634.744 635.68 636.591 637.486 638.369 639.243 640.111 640.981 641.865 642.766 643.678 644.602 645.546 646.523 647.516 648.517 649.537 650.587 651.644 652.679 653.704 654.705 655.676 656.6 657.493 658.382 659.269 660.115 660.945 661.764 662.546 663.3 664.058 664.82 665.59 666.366 667.15 667.96 668.848 669.816 670.904 672.139 673.557 675.202 677.055 677.104 ;117.778 120.7 121.953 12…	46.3208	626.204	2	12.4036 12.5316 32.8081 33.5015;-3.75174 4.11071-3.5458 4.48798; 645.913 644.807 666.458 664.761; 114.966 122.751 118.552 126.44; 13 13 34 34	12.3301 12.3487 33.0082 33.1919;-4.24504 3.95121 2.40541-2.78722; 645.918 644.652 664.918 666.658; 114.467 122.565 124.306 119.41; 13 13 34 34	232
10	10	613;75;120;77	696.145 694.51 692.661 691.214 690.076 688.904 687.704 686.541 685.434 684.369 683.384 682.445 681.591 680.781 680.022 679.268 678.538 677.86 677.217 676.555 675.902 675.486 675.295 675.225 675.446 675.896 676.59 ;111.118 109.506 107.927 107.281 107.399 107.57 107.796 108.163 108.665 109.243 109.919 110.626 111.394 112.165 112.947 113.692 114.434 115.217 116.03 116.822 117.631 118.7 119.995 121.3…	25.4165	305.669	1	12.6325 13.3713; 3.48438-3.6915; 683.471 687.892; 115.218 120.923; 13 14	13.4782;-4.17443; 688.155; 121.343; 14	231
10	10	631;361;116;74	651.293 652.457 653.74 654.852 656.037 657.237 658.332 659.422 660.494 661.518 662.513 663.468 664.346 665.178 665.995 666.814 667.629 668.455 669.34 670.301 671.321 672.38 673.487 674.635 675.77 676.881 677.977 679.059 680.132 681.172 682.184 683.157 684.07 684.995 685.797 686.424 686.881 687.263 687.506 687.25 687.723 ;398.629 401.694 402.636 402.957 403.526 404.119 404.311 404.444 404.509 404.…	39.4795	563.36	2	8.70708 10.5354 12.5127 18.3021 24.5054 25.7827 33.9663; 0.467227 4.49814-2.63688-0.162477 5.67198-2.27979-0.263192; 659.321 662.593 661.874 668.379 676.317 674.838 683.08; 396.755 399.939 392.519 393.627 397.687 389.769 388.673; 10 12 13 19 26 27 35	10.7693 12.0715 12.5127 18.0163 24.8529 26.0321 31.3223; 3.24026-1.26408-4.46272-0.807426 3.84716-2.89629-1.91796; 662.344 661.848 661.128 668.015 676.042 674.86 680.018; 398.685 394.017 390.849 393.023 395.847 389.105 388.214; 12 13 13 19 26 27 32	234
10	10	631;361;116;74	721.652 722.434 724.353 724.775 724.963 724.932 724.603 723.927 723.185 722.281 721.298 720.252 719.139 718.012 716.844 715.617 714.41 713.189 711.983 710.826 709.718 708.777 708.008 707.324 706.644 705.969 705.321 704.687 704.067 703.44 702.826 702.114 701.414 700.653 699.824 698.977 698.067 697.108 696.131 695.144 694.057 692.862 691.467 689.793 688.152 686.587 ;411.301 409.94 407.321 405.817 4…	45.1983	649.754	1	10.0326 10.897 20.2042 24.5562 31.0384 31.5362 32.3824 35.6058;-3.70136 2.65084-0.584779 1.83213 0.363008-5.25275 4.87803 1.1917; 713.648 717.082 707.105 704.146 697.936 694.78 699.72 694.714; 407.579 402.163 400.286 396.22 394.37 399.042 390.141 391.084; 10 11 20 24 31 31 32 35	10.3464 11.4517 14.5766 20.3906 31.6745 32.5011;-4.41516 3.40447 5.14788 0.388408-3.7928 4.46417; 712.943 717.123 715.23 707.288 695.296 699.367; 407.912 401.228 397.78 399.312 397.658 390.388; 10 11 14 20 31 32	233
10	10	547;500;102;63	568.659 569.235 570.075 570.972 571.905 572.839 573.754 574.656 575.546 576.429 577.312 578.217 579.14 580.075 581.023 581.985 582.963 583.95 584.932 585.895 586.836 587.742 588.6 589.447 590.289 591.115 591.944 592.804 593.687 594.569 595.49 596.452 597.428 598.433 599.486 600.602 601.773 602.985 604.175 605.991 ;529.416 532.562 534.269 535.295 535.913 536.377 536.847 537.213 537.515 537.781 538…	38.8979	513.53	2	10.3797 10.7076 19.7757 22.245 27.8225 28.5696;-4.41336 2.86812 0.178494 3.12452-4.40831 3.2021; 579.209 578.548 587.859 589.652 596.865 595.352; 525.864 533.123 531.932 535.203 529.351 536.86; 11 11 20 23 28 29	10.2938 27.4047 27.6166;-3.59755-3.21491 3.10107; 579.014 596.145 594.672; 526.661 530.391 536.536; 11 28 28	236
10	10	547;500;102;63	628.508 627.527 626.329 625.241 624.099 622.894 621.672 620.425 619.166 617.93 616.724 615.608 614.512 613.474 612.447 611.468 610.478 609.526 608.613 607.75 606.942 606.125 605.368 604.569 603.825 603.209 602.802 602.532 602.597 603.118 ;527.329 524.956 522.917 522.489 522.131 521.78 521.645 521.602 521.633 521.792 522.031 522.455 522.845 523.303 523.721 524.194 524.607 525.074 525.594 526.193 5…	28.369	352.179	1	13.4523 14.0324; 2.43404-2.12729; 614.876 616.173; 528.63 533.044; 14 15	13.1737 13.6491;-0.916654 2.87289; 616.454 614.485; 531.599 528.322; 14 15	235
10	10	648;622;115;70	669.18 669.122 669.062 669.306 669.757 670.15 670.629 671.372 672.149 672.92 673.719 674.507 675.351 676.305 677.31 678.332 679.38 680.451 681.605 682.793 683.924 684.994 685.938 686.698 687.378 688.024 688.632 689.209 689.772 690.315 690.852 691.392 691.93 692.507 693.169 693.925 694.921 696.044 697.355 699.061 701.597 701.895 ;646.244 647.691 649.713 651.232 652.41 653.689 654.848 655.591 656.2…	40.6278	501.589	2	12.6996 13.3459 27.7191 28.6358;-3.80279 3.18225-4.25892 3.1668; 681.94 679.104 695.908 692.681; 649.386 655.803 655.479 662.24; 14 14 29 29	12.7947 13.466 27.4334 28.3037;-3.93416 3.37159-3.68362 1.62738; 682.092 679.116 695.278 693.245; 649.321 656.027 655.773 660.77; 14 14 28 29	238
10	10	648;622;115;70	741.534 740.358 738.71 737.436 736.146 734.999 733.928 732.912 731.932 731.014 730.109 729.208 728.312 727.447 726.634 725.82 725.006 724.204 723.4 722.596 721.784 720.92 720.008 719.056 718.067 717.029 715.958 714.901 713.865 712.817 711.765 710.721 709.689 708.664 707.645 706.64 705.702 704.734 703.788 702.911 702.374 701.867 701.358 701.111 701.067 ;654.198 652.546 651.198 650.737 650.223 650.…	42.9507	571.994	1	2.88377 13.679 13.8392 29.3035 29.9313 32.7019;-0.420323 4.13382-3.77753 4.37241-2.96536 3.0443; 739.059 727.636 729.8 712.809 713.514 709.475; 655.714 655.146 662.758 657.94 665.274 660.018; 4 15 15 30 31 34	13.3032 13.8469 29.5127 30.1976; 4.16394-2.88396 4.42208-2.90647; 727.753 729.531 712.58 713.242; 655.075 661.905 657.929 665.267; 15 15 30 31	237
10	10	358;661;144;107	481.134 479.942 478.563 477.326 476.152 475.019 473.932 472.901 471.892 470.892 469.921 468.986 468.104 467.228 466.326 465.402 464.457 463.495 462.532 461.57 460.607 459.721 458.882 458.053 457.264 456.495 455.737 454.983 454.228 453.75 453.374 453.539 ;748.698 746.302 745.628 745.261 745.025 744.885 744.852 744.95 745.092 745.246 745.463 745.761 746.184 746.626 747.017 747.373 747.702 748.006 7…	30.0349	381.987	1	9.63913 9.85989 14.8761 18.9677 19.444; 3.05615-3.48021 0.768096 4.1776-3.40401; 471.107 473.459 467.165 462.068 464.618; 749.68 755.783 753.707 752.065 759.223; 11 11 16 20 21	10.0135 14.6555 15.2504 19.1283 19.2143;-2.72499-2.59213 1.686 4.78426-2.58325; 473.023 468.564 466.487 461.687 464.485; 755.148 756.77 752.983 751.564 758.381; 11 16 17 20 20	239
10	10	358;661;144;107	382.494 382.191 380.406 379.767 379.682 379.685 379.775 379.953 380.246 380.628 380.985 381.434 381.889 382.428 382.932 383.493 384.175 384.865 385.565 386.264 386.947 387.645 388.385 389.156 389.979 390.779 391.546 392.397 393.246 393.974 394.396 394.706 395.01 395.492 395.999 396.504 396.945 397.556 398.207 398.924 399.623 400.306 401.021 401.79 402.593 403.453 404.39 405.68 410.586 ;683.767 68…	47.2409	702.019	2	10.1988 13.6749 19.6732 19.6758 27.0431 36.2677; 4.2819-4.43448-4.05408 4.67811-0.303372-0.25713; 384.873 393.998 397.417 390.598 398.926 404.165; 694.196 691.926 696.676 702.13 704.905 712.507; 11 15 21 21 28 38	9.3051 19.3426 19.4743 35.6401 35.7466; 4.69306 2.57837-4.07466-3.07614 1.8737; 384.027 392.03 397.309 405.95 402.171; 693.694 700.559 696.508 710.228 713.428; 10 21 21 37 37	242
10	10	330;396;119;124	348.767 349.518 350.798 352.016 353.107 354.234 355.373 356.493 357.571 358.635 359.684 360.709 361.714 362.703 363.676 364.629 365.569 366.469 367.383 368.335 369.325 370.358 371.446 372.568 373.671 374.752 375.801 376.784 377.712 378.6 379.44 380.205 380.933 381.633 382.328 383.038 383.769 384.522 385.289 386.012 386.359 ;494.541 496.795 498.111 499.075 499.347 499.729 500.11 500.369 500.417 50…	39.2743	522.644	2	11.8388 11.9993 27.6156 27.7222; 3.73857-3.64605 3.44872-3.88892; 361.074 359.325 376.462 373.777; 495.52 488.343 490.415 483.585; 13 13 29 29	11.7776 11.8898 27.5146 27.7725;-3.99084 2.9015-4.06828 1.59882; 359.022 360.908 373.517 375.905; 488.067 494.698 483.498 488.644; 13 13 28 29	244
10	10	330;396;119;124	425.016 422.535 420.819 419.509 418.357 417.011 415.788 414.627 413.563 412.616 411.731 410.878 410.114 409.365 408.798 408.284 407.882 407.587 407.39 407.128 406.579 405.776 404.953 404.198 403.489 402.804 402.12 401.425 400.749 400.063 399.346 398.748 398.305 397.77 397.336 397.199 396.927 396.718 396.909 396.935 397.61 399.661 402.015 ;421.446 419.612 418.97 418.89 419.057 419.029 419.259 419.…	41.9254	554.766	2	9.5074 10.7227 28.9139 29.3392;-4.11558 3.59545-3.25402 3.61376; 420.514 414.077 409.413 403.664; 430.132 425.727 445.337 441.555; 10 11 30 30	9.5178 10.5129 28.3936 29.0767;-2.88302 3.66415-2.59029 4.19019; 419.619 414.169 409.225 403.361; 429.285 425.526 444.454 440.999; 10 11 29 29	246
10	10	330;396;119;124	383.509 387.588 388.689 389.663 390.562 391.387 392.173 392.88 393.563 394.22 394.719 395.253 395.793 396.207 396.614 396.992 397.3 397.572 397.975 398.509 399.125 399.739 400.347 400.892 401.407 401.913 402.437 402.914 403.378 403.836 404.118 404.343 404.61 404.75 404.794 404.73 401.406 ;483.567 485.476 484.977 484.401 483.79 483.148 482.491 481.793 481.08 480.344 479.504 478.665 477.811 476.868…	35.9842	486.155	1	10.5652 11.1266 19.0318 24.9865 25.0043 34.1888;-4.40464 4.06191-1.1006 3.40533-4.06282-0.290419; 384.336 391.9 391.143 398.086 391.857 400.089; 472.971 476.806 467.287 464.518 460.399 454.791; 11 11 19 25 26 35	10.9898 11.4334 18.4604 25.3873 25.429;-4.28681 2.57108-0.226201 4.10141-4.24201; 384.651 390.787 391.712 398.879 391.952; 472.663 475.767 468.163 464.581 459.931; 11 12 19 26 26	245
10	10	281;291;169;105	300.663 301.979 303.224 304.481 305.714 306.855 307.935 308.997 310.034 311.032 312.002 312.955 313.888 314.796 315.685 316.557 317.419 318.283 319.152 320.058 321 321.97 322.972 323.994 325.022 326.047 327.074 328.116 329.145 330.162 331.167 332.158 333.145 334.093 335.009 335.895 336.752 337.407 337.19 ;330.71 332.762 333.619 334.533 335.377 335.902 336.203 336.44 336.577 336.57 336.479 336.343…	37.515	528.192	2	11.7289 11.9101 15.4366 19.7976 27.5068 27.5467; 3.17966-4.02418 4.28184-0.310536 3.96947-4.21358; 312.596 311.349 316.363 319.89 328.155 326.964; 331.06 323.962 331.385 326.127 329.221 321.125; 12 13 16 21 28 28	11.6094 12.0363 27.6482 27.9488; 3.87227-4.43744 4.31788-4.71214; 312.605 311.386 328.347 327.186; 331.763 323.532 329.544 320.584; 12 13 28 29	248
10	10	281;291;169;105	336.792 338.372 339.446 340.531 341.593 342.629 343.619 344.584 345.538 346.486 347.38 348.248 349.096 349.931 350.716 351.503 352.315 353.147 354.002 354.884 355.795 356.729 357.678 358.635 359.599 360.566 361.538 362.517 363.504 364.499 365.5 366.507 367.517 368.528 369.539 370.551 371.54 372.469 373.297 374.086 374.8 374.992 ;324.794 328.775 329.143 329.565 329.934 330.201 330.296 330.305 330.…	40.5343	540.196	1	11.5279 11.826 27.1547 27.8705; 4.09455-3.43595-1.73033 3.61393; 348.142 346.898 362.735 363.278; 325.91 318.474 318.984 324.351; 12 13 28 28	11.806 11.9264 27.0734 27.8445;-3.86053 1.9756-3.646 3.90394; 346.778 347.813 362.722 363.224; 318.063 323.809 317.067 324.639; 13 13 28 28	249
10	10	281;291;169;105	426.76 427.284 428.12 428.427 428.431 428.298 428.087 427.839 427.501 427.167 426.815 426.418 425.979 425.533 425.036 424.434 423.857 423.238 422.6 421.954 421.283 420.642 419.845 419.039 418.484 418.216 418.1 417.658 417.291 416.848 416.321 415.868 415.232 414.601 413.997 413.385 412.748 412.098 411.396 410.646 409.844 408.96 407.823 406.336 403.125 ;374.197 373.243 371.247 369.705 368.441 367.3…	43.1137	573.016	2	15.2851 15.9984 30.8288 30.9188; 2.99711-2.6228-3.01917 2.85414; 419.773 414.886 406.528 411.214; 360.414 363.256 351.055 347.512; 17 17 32 32	15.4889 16.0839 30.8638 31.1305; 2.55631-2.5108-3.48293 3.59628; 419.37 414.926 406.134 411.688; 360.615 363.121 351.3 346.903; 17 17 32 32	252
10	10	281;291;169;105	373.139 372.719 372.302 371.809 371.589 371.58 371.661 372.101 372.623 373.24 373.946 374.7 375.509 376.348 377.22 378.16 379.149 380.124 381.153 382.173 383.23 384.254 385.138 385.89 386.576 387.306 388.032 388.737 389.46 390.219 391.016 391.859 392.717 393.599 394.571 395.562 396.567 397.726 399.034 402.838 ;318.567 319.446 321.072 322.768 324.257 325.615 326.955 328.029 329.066 330.037 330.933…	38.4199	522.866	1	12.791 13.4303 27.9074 28.3905 34.0533;-3.58029 3.39917-4.04602 4.07223 3.09167; 384.255 380.19 396.578 392.4 397.497; 324.924 330.65 332.798 339.775 342.195; 14 15 29 29 35	12.289 13.2214 27.673 28.2975 33.5636;-3.44369 3.07204-3.9153 3.61408 1.61144; 383.805 380.124 396.311 392.581 397.969; 324.703 330.157 332.774 339.345 340.71; 13 14 29 29 35	251
10	10	292;471;83;109	316.071 317.202 319.458 321.04 322.343 323.43 324.621 325.641 326.691 327.547 328.27 328.978 329.691 330.303 330.809 331.258 331.74 332.101 332.317 332.51 332.826 333.252 333.789 334.432 335.015 335.518 336.038 336.561 337.051 337.472 337.924 338.139 338.264 338.308 338.253 337.982 337.587 334.629 ;557.223 556.956 557.522 557.557 557.341 556.914 556.522 555.956 555.371 554.615 553.747 552.854 551…	36.7799	484.09	2	12.5198 13.3162 19.6446 25.6907 26.1255;-4.29804 3.79413 0.197155-4.20298 2.95624; 319.557 326.958 326.48 325.404 331.676; 545.043 548.397 540.953 533.3 536.778; 13 14 20 26 26	12.9038 13.5206 20.2293 25.9223 26.4933; 1.15323-2.24135-0.0742156-4.17257 3.35729; 324.413 321.742 326.426 325.568 332.214; 547.552 545.355 540.312 533.09 536.697; 13 14 21 27 27	254
10	10	292;471;83;109	348.629 344.547 343.451 342.434 341.488 340.654 339.924 339.24 338.551 337.854 337.149 336.505 335.946 335.446 334.993 334.613 334.316 334.078 333.85 333.522 333.006 332.388 331.725 331.051 330.451 329.851 329.391 328.984 328.635 328.353 328.104 327.964 327.918 327.883 327.972 328.404 331.226 ;496.519 493.831 494.258 494.757 495.3 495.91 496.587 497.305 498.04 498.802 499.6 500.479 501.446 502.47…	37.7924	473.779	1	5.12472 12.9017 13.0671 19.9165 26.2552 27.8479 31.1929; 1.68694 4.51473-3.98341-0.175982-3.82026 3.57447-3.00049; 345.582 339.609 346.656 340.264 340.571 333.486 337.261; 497.552 501.959 506.712 510.615 518.392 515.672 521.994; 4 11 11 18 25 26 29	13.12 13.4094 16.4899 19.3873 21.6684 26.1813 27.2943; 2.85214-1.7733-0.378899 0.0894204 0.205797-2.23722 2.77401; 340.887 344.615 341.825 340.159 339.381 339.324 334.458; 503.045 505.798 507.642 510.032 512.158 517.405 515.632; 11 12 15 18 20 25 25	253
10	10	497;423;91;123	559.929 557.524 555.639 553.899 553.531 552.762 552.056 551.506 551.115 550.674 550.296 550.006 549.789 549.613 549.578 549.585 549.582 549.6 549.562 549.367 549.026 548.61 548.195 547.85 547.548 547.274 547.122 547.148 547.227 547.306 547.399 547.584 547.856 548.227 548.997 553.244 ;445.286 444.716 445.348 446.002 446.914 447.744 448.583 449.455 450.366 451.274 452.208 453.174 454.168 455.185 45…	34.2023	480.056	2	11.0125 11.3473 17.0319 22.742; 4.15489-2.8677 0.0230634-2.79397; 553.781 560.514 556.695 558.375; 454.617 456.642 461.522 467.865; 12 13 18 24	10.6889 10.9036 16.6959 22.5194 23.4577 23.4761; 2.50498-3.50813 0.0495113-3.19016 1.58737 4.6962; 555.461 561.247 556.712 558.815 553.953 550.924; 454.697 456.346 461.185 467.754 467.462 466.761; 12 12 18 24 25 25	256
10	10	497;423;91;123	541.695 544.697 546.683 547.742 548.652 549.442 550.178 550.891 551.529 552.096 552.64 553.081 553.372 553.698 554.052 554.397 554.843 555.4 555.944 556.361 556.817 557.287 557.674 558.016 558.31 558.556 558.769 558.976 559.185 559.264 559.207 558.958 556.976 ;504.229 504.837 504.666 504.06 503.381 502.644 501.879 501.095 500.265 499.392 498.504 497.572 496.586 495.635 494.722 493.835 493.025 492…	31.5801	412.727	1	9.05934 9.37884 14.8173 19.1959 19.8556 27.0998;-0.517048-3.03428 0.0956442-2.98432 3.76032-0.502136; 545.085 542.972 547.827 547.143 553.255 553.648; 495.816 494.411 490.763 485.241 488.173 479.882; 10 10 16 20 21 28	9.55443 14.9672 19.7307;-2.30234 0.396411-3.33563; 543.706 548.163 547.102; 494.579 490.748 484.637; 10 16 21	255
10	10	525;251;94;120	594.226 595.064 597.098 597.25 597.275 597.173 596.89 596.559 596.196 595.662 595.091 594.487 593.821 593.129 592.411 591.672 590.939 590.262 589.533 588.715 587.858 586.985 585.991 584.865 583.615 582.282 580.905 579.32 577.575 576.027 574.585 ;348.408 347.612 344.946 343.62 342.382 341.222 340.173 339.139 338.111 337.196 336.305 335.444 334.636 333.854 333.09 332.331 331.539 330.661 329.769 328…	30.6374	378.369	1	9.11125 13.3776 14.7612 16.5246 20.7488;-0.963821 1.1137-0.583036 0.120529-3.45874; 589.04 587.924 585.735 585.188 579.852; 342.716 338.118 338.141 336.312 335.322; 9 13 15 16 21	10.336 14.0486 15.3565 16.8946 21.4442;-1.06384-0.588609-2.79495 1.09742-2.11974; 588.198 586.187 583.651 585.773 580.416; 341.822 338.694 339.092 335.451 333.923; 10 14 15 17 22	305
10	10	525;251;94;120	550.551 547.29 546.394 546.32 546.498 546.67 546.867 547.216 547.624 547.975 548.425 548.882 549.284 549.638 550.041 550.527 551.019 551.52 551.961 552.417 552.881 553.323 553.768 554.265 554.84 555.52 556.138 556.771 557.464 558.174 558.967 559.842 560.636 561.923 566.678 ;274.79 276.687 278.318 279.505 280.565 281.637 282.702 283.682 284.624 285.591 286.494 287.382 288.292 289.223 290.122 290.9…	33.3785	473.531	2	6.61236 7.20013 14.3699 14.6857 18.6885 20.8606 22.1876 22.5159;-1.24598 0.605894-3.90619 3.6393 0.523787-1.08118 0.915495 4.10913; 554.651 553.382 560.854 554.548 559.069 561.506 560.457 557.915; 279.614 281.085 284.904 289.063 291.006 292.117 294.276 296.251; 8 8 15 16 20 22 23 24	3.1273 7.39433 8.78438 13.9237 14.2543 18.9252 22.0463 23.5851; 0.473649 0.208248-0.313972-4.08932 2.43939 0.151697 3.43129 0.317087; 551.447 553.823 554.952 560.776 555.387 559.508 558.207 561.728; 277.479 281.042 281.976 284.428 288.128 291.048 295.411 295.19; 4 8 10 15 15 20 23 25	308
10	10	525;251;94;120	576.83 580.816 581.023 581.076 581.019 580.915 580.642 580.298 579.967 579.565 579.151 578.725 578.36 578.025 577.551 577.114 576.646 576.136 575.614 574.975 574.316 573.635 572.888 572.04 571.107 569.904 568.002 564.344 ;325.999 323.329 322.073 320.906 319.806 318.738 317.773 316.859 315.951 315.089 314.234 313.376 312.47 311.527 310.633 309.705 308.785 307.886 306.995 306.169 305.358 304.562 30…	26.4192	362.228	1	6.56031 8.10875 11.6439 13.8408 20.4109; 0.234723-3.17612 1.96212 0.0702978 0.26226; 573.804 570.069 573.119 570.403 567.381; 320.213 320.554 315.041 313.797 307.971; 8 9 13 15 22	4.88591 11.5242 12.6489 16.0857 19.521; 2.00832-1.22277 0.544723-3.04862-0.0105528; 576.198 570.228 571.38 566.585 567.556; 320.677 316.383 314.629 313.407 308.882; 6 13 14 17 21	307
10	10	232;282;92;71	253.405 254.276 256.097 257.58 258.837 260.018 261.136 262.146 263.085 263.989 264.872 265.762 266.596 267.441 268.324 269.223 270.212 271.262 272.355 273.429 274.479 275.509 276.512 277.487 278.418 279.232 279.891 280.406 280.838 281.139 281.332 281.207 ;318.721 319.39 320.989 321.851 322.249 322.538 322.762 322.811 322.744 322.619 322.442 322.274 321.923 321.551 321.21 320.817 320.571 320.359 3…	30.437	388.056	2	11.4069 12.7205 15.9639 18.5253 20.3366; 4.27284-3.65417 0.222339 3.65464-3.64876; 265.34 263.952 268.315 272.14 270.777; 318.333 310.433 313.279 315.72 308.312; 12 14 17 20 21	11.3926 12.902 16.2314 18.9274 19.1761; 4.13813-3.49697-0.310478 3.73921-2.78403; 265.281 264.175 268.462 272.596 270.2; 318.211 310.523 312.702 315.613 309.54; 12 14 17 20 20	310
10	10	232;282;92;71	300.097 301.209 302.268 302.71 302.859 302.845 302.673 302.514 302.339 301.817 301.141 300.433 299.669 298.846 298.047 297.216 296.433 295.662 294.985 294.367 293.781 293.184 292.577 291.95 291.294 290.55 289.642 288.757 287.674 286.4 284.915 283.167 281.525 ;331.687 330.031 328.297 326.901 325.641 324.434 323.274 322.053 320.784 319.697 318.695 317.716 316.795 315.956 315.141 314.411 313.695 313…	31.265	388.785	1	12.204 12.3173 16.012 16.068 19.0778 20.1462;-3.19735 3.66454 1.88897-2.13588-3.54609 3.58496; 291.19 296.108 292.124 289.37 286.063 290.661; 323.683 318.896 317.378 320.315 318.963 313.41; 13 13 17 17 20 21	13.045 13.7234 16.2594; 3.14707-1.66232 1.11908; 295.23 291.267 291.422; 318.719 321.526 317.781; 14 14 17	309
11	11	136;223;62;69	163.51 161.303 159.895 158.822 158.388 157.873 157.638 157.542 157.538 157.591 157.769 158.064 158.41 158.724 158.928 159.32 159.673 159.921 160.101 160.477 160.935 161.447 162.11 162.941 163.883 164.859 170.628 ;244.322 245.844 247.176 248.44 249.57 250.751 251.878 252.977 254.045 255.084 256.07 257.008 257.926 258.858 259.834 260.77 261.727 262.721 263.741 264.704 265.638 266.545 267.396 268.18…	25.9011	373.308	0	8.84198 9.45031 12.4098 15.0189 15.9895 17.2195;-1.09449 1.05032 3.70447-0.0502619-2.68003 2.67902; 166.889 165.044 163.214 167.505 170.311 165.468; 252.214 253.479 256.775 258.527 258.698 261.25; 9 10 13 16 17 18	9.2404 14.5181 16.027 18.2892; 0.17255-0.290844-2.81988-1.04013; 165.816 167.592 170.456 169.338; 253.013 257.98 258.693 261.364; 10 15 17 19	1
11	11	142;248;62;69	169.769 168.232 165.462 164.903 164.48 163.87 163.491 163.22 163.085 163.293 163.487 163.691 163.927 164.339 164.602 164.741 164.749 164.818 164.953 165.22 165.518 165.84 166.362 166.947 167.61 168.423 169.26 170.291 171.602 174.664 ;268.179 268.86 270.27 271.348 272.432 273.579 274.719 275.863 276.998 278.063 279.123 280.17 281.194 282.154 283.127 284.106 285.091 286.033 286.926 287.76 288.562 2…	28.8956	389.452	0	9.30657 13.4618 15.0268 15.4436;-0.117788-2.44641-1.14846 1.57878; 171.446 174.709 173.856 171.272; 276.629 280.024 281.964 282.933; 10 14 16 16	9.59294 11.2561 14.8672 16.9174; 0.267634-3.01226-0.790824-0.532381; 171.143 174.695 173.466 173.69; 277.002 277.911 281.86 283.898; 10 12 15 17	2
11	11	152;291;90;69	174.625 172.663 172.893 173.47 174.041 174.649 175.304 175.942 176.641 177.335 178.043 178.786 179.558 180.347 181.157 181.986 182.868 183.775 184.724 185.748 186.857 188.033 189.238 190.506 191.863 193.108 194.22 195.252 196.312 197.406 198.534 199.68 200.844 202.003 203.14 204.256 205.347 206.412 207.457 208.5 209.537 210.563 211.58 212.591 213.589 214.572 215.544 216.511 217.481 218.462 219.47…	51.7055	678.841	0	6.35304 9.53419 13.6562 13.7086 17.2186 30.9165 34.5123 35.6285 37.3482 37.9084 41.7855 47.7261;-1.61124-0.571698-2.70945 2.78151-0.247933 0.654763-0.959361-0.91732-0.450747 2.66902 0.0331018-0.840767; 180.621 182.612 187.235 183.847 188.484 200.892 204.58 205.562 207.395 207.758 211.762 217.836; 316.8 319.573 320.403 324.724 324.537 330.229 328.849 328.852 329.445 332.622 330.131 329.147; 7 10 1…	13.0333 13.0476 36.4744 37.3344; 1.84918-2.86097-2.81411 1.42441; 183.902 186.854 206.602 207.121; 323.575 319.905 326.985 331.3; 14 14 37 38	3
11	11	155;268;69;62	175.443 174.989 175.629 176.299 176.972 177.66 178.321 178.969 179.624 180.307 181.073 181.884 182.737 183.616 184.509 185.421 186.288 187.111 187.875 188.598 189.276 189.93 190.571 191.234 191.93 192.78 193.74 194.771 196.138 197.748 200.79 ;294.957 298.282 299.322 300.343 301.306 302.067 302.782 303.462 304.101 304.691 305.104 305.467 305.78 306.07 306.343 306.556 306.833 307.141 307.491 307.83…	29.8973	384.058	0	7.948 11.1232 11.6809 15.2403 20.8481;-2.23449-4.93206 1.95155-0.955615-4.64416; 182.718 186.967 184.651 189.08 196.14; 294.64 293.33 299.837 298.538 297.647; 9 12 12 16 21	10.822 16.3404 20.1622;-3.87629 1.44032-5.10351; 185.936 189.237 195.768; 294.049 301.169 296.91; 11 17 21	4
11	11	181;264;75;66	202.721 205.172 206.997 208.486 209.914 210.899 211.855 212.757 213.417 214.03 214.605 215.182 215.705 216.232 216.783 217.375 218.005 218.761 219.658 220.696 221.81 222.889 223.912 224.933 225.891 226.759 227.601 228.372 229.072 229.721 230.339 230.926 231.511 232.099 232.739 233.444 234.204 234.415 ;307.378 308.729 309.269 309.422 309.517 309.165 308.842 308.53 308.01 307.503 307.016 306.579 30…	37.3144	481.636	0	7.35823 9.75176 24.9793 25.5056 30.8196; 3.02714-2.25377 3.7079-4.5464-3.47693; 210.411 208.487 225.433 222.104 228.341; 304.641 299.173 297.836 290.264 289.015; 8 10 26 26 32	8.26265 10.7673 24.9323 25.4469; 1.77604-4.30908 3.46871-4.76023; 210.132 208.264 225.281 221.954; 303.132 296.781 297.645 290.101; 9 11 26 26	5
11	11	197;287;62;67	221.05 222.91 224.753 226.307 227.301 228.238 229.095 229.891 230.661 231.317 231.952 232.535 233.114 233.709 234.24 234.627 235.163 235.811 236.268 236.686 237.033 237.52 238.008 238.049 238.036 237.793 236.986 235.548 234.621 233.967 ;332.212 332.488 332.329 332.02 331.438 330.855 330.263 329.667 329.077 328.427 327.754 327.028 326.271 325.489 324.631 323.646 322.728 321.852 320.833 319.774 318…	28.8855	331.943	0	14.5098 14.8197 17.8559 17.9736; 3.02641-2.881-0.444633-0.730169; 230.912 226.053 229.681 229.494; 321.313 317.94 316.694 316.449; 15 16 19 19	15.0432 15.1137; 2.50466-2.38532; 230.701 226.629; 320.671 317.962; 16 16	6
11	11	212;245;79;70	235.722 238.299 239.896 241.089 242.387 243.329 244.252 245.139 245.923 246.694 247.441 248.105 248.739 249.352 249.954 250.559 251.19 251.85 252.536 253.226 253.978 254.872 255.902 257.02 258.14 259.191 260.244 261.432 262.465 263.501 264.446 265.351 266.245 267.06 267.824 268.463 268.996 269.413 269.556 269.743 270.01 269.863 268.87 ;290.693 293.622 294.043 293.979 294.062 293.754 293.45 293.12…	43.2201	558.271	0	11.8763 13.8702 30.8683 32.1387; 5.20303-4.94576 4.8494-4.35913; 246.541 241.934 262.652 258.154; 288.682 279.464 279.483 271.341; 12 13 30 31	12.2993 13.7421 30.9158 32.2456; 3.71294-4.63112 3.48835-3.78029; 245.819 242.017 261.903 258.597; 287.361 279.794 278.346 271.728; 12 13 30 31	7
11	11	215;275;69;60	234.439 235.597 236.851 238.009 239.106 240.171 241.252 242.338 243.397 244.451 245.49 246.496 247.458 248.415 249.379 250.35 251.347 252.356 253.368 254.367 255.306 256.25 257.184 258.083 258.924 259.741 260.539 261.341 262.099 262.312 261.777 ;309.082 311.22 312.434 313.144 313.474 313.587 313.724 313.864 313.904 313.933 313.915 313.787 313.511 313.214 312.919 312.625 312.396 312.178 311.938 31…	29.7519	357.894	0	15.2548 26.3249; 0.0340028 0.780726; 249.04 259.785; 305.293 302.859; 16 27	14.8094;-1.81346; 248.158; 303.609; 16	8
11	11	241;267;68;60	263.246 264.95 266.178 267.376 268.5 269.569 270.609 271.633 272.642 273.632 274.539 275.451 276.358 277.25 278.12 279.019 279.936 280.858 281.755 282.638 283.533 284.446 285.348 286.263 287.111 287.724 288.179 288.066 ;300.556 304.507 305.157 305.583 305.672 305.557 305.375 305.201 305.051 304.929 304.628 304.41 304.22 304.001 303.703 303.501 303.358 303.21 302.931 302.543 302.151 301.764 301.24…	26.0253	331.872	0	12.8243;-0.647402; 275.154; 296.145; 14	11.8005 12.4093; 2.31353-2.34619; 274.846 274.458; 299.259 294.576; 12 13	9
11	11	248;240;77;60	269.702 269.627 270.074 270.773 271.476 272.199 273.08 274.091 275.189 276.331 277.503 278.694 279.908 281.12 282.313 283.476 284.604 285.705 286.788 287.861 288.93 290.003 291.087 292.172 293.245 294.305 295.353 296.397 297.411 298.415 299.397 300.352 301.332 302.241 303.078 303.905 304.447 ;268.411 269.673 272.022 273.31 274.616 275.974 276.902 277.52 277.945 278.299 278.583 278.812 278.853 278…	35.5239	493.425	0	9.7303 10.6768 17.0299 23.4906 24.5079 29.2272;-3.67304 4.76819 0.266312 4.20764-4.58982-2.65046; 279.408 279.255 286.083 292.985 292.95 297.841; 266.711 275.226 270.7 274.389 265.527 266.916; 11 12 18 25 25 30	9.83084 10.4939 16.7122 23.3519 24.0666;-3.3243 2.90287 0.0792095 4.27579-4.58508; 279.449 279.06 285.758 292.855 292.513; 267.071 273.322 270.527 274.472 265.587; 11 11 18 24 25	10
11	11	266;270;70;67	287.554 287.549 286.764 286.296 286.416 287.094 287.72 288.297 288.961 289.661 290.374 291.085 291.777 292.49 293.234 293.99 294.737 295.528 296.317 297.162 297.994 298.789 299.638 300.572 301.475 302.359 303.4 304.444 305.47 306.538 307.705 308.888 310.791 313.099 ;293.418 293.746 296.332 298.522 299.993 300.76 301.599 302.498 303.264 303.968 304.646 305.322 306.03 306.721 307.385 308.044 308.72…	32.8581	426.219	0	16.0292 16.4282; 2.84888-1.75959; 298.009 301.045; 304.828 301.338; 17 17	15.8679 16.2088;-1.80754 2.23235; 300.621 298.518; 300.97 304.436; 17 17	11
11	11	281;245;75;69	303.177 302.693 302.044 301.51 301.589 301.89 302.213 302.572 302.997 303.757 304.567 305.406 306.261 307.134 308.073 309.019 310.084 311.2 312.302 313.498 314.599 315.636 316.522 317.275 318.024 318.786 319.557 320.35 321.185 322.126 323.068 324.05 325.072 326.107 327.277 328.509 329.666 331.009 332.397 333.842 335.82 ;267.004 268.647 270.573 272.401 273.696 274.819 275.955 277.098 278.224 279.0…	39.8622	528.735	0	12.3094 13.1882 28.6334 28.7212;-4.84467 4.37628 4.67337-3.91377; 315.026 309.587 323.459 327.508; 272.16 279.66 288.419 280.845; 13 14 29 29	12.4361 12.8887 28.4676 28.6874;-3.38433 3.97965-4.09256 2.39949; 314.137 309.606 327.366 324.558; 273.325 279.156 280.57 286.427; 13 13 29 29	12
11	11	287;290;70;86	312.512 310.581 309.387 309.13 308.943 308.774 308.799 308.903 309.065 309.224 309.41 309.642 309.948 310.271 310.638 311.027 311.428 311.925 312.482 313.076 313.682 314.265 314.714 315.161 315.539 315.769 315.932 316.033 316.111 316.225 316.38 316.609 316.843 317.214 317.595 318.004 318.456 319.058 319.566 320.072 320.642 321.307 322.023 322.798 323.749 325.253 330.014 ;311.701 313.303 314.898 3…	45.7375	654.226	0	14.8677 15.5077 23.1358 31.8873 32.4068; 4.60635-3.18718-0.0729715 4.69953-5.14892; 314.359 321.724 321.745 320.37 329.562; 326.706 324.08 332.43 342.607 339.033; 16 16 24 33 33	14.4305 15.0937 31.7003 31.8318; 4.2761-2.59316-4.49128 4.09834; 314.503 321.012 328.748 320.884; 326.237 323.948 338.823 342.283; 15 16 32 33	13
11	11	308;268;68;81	336.59 335.346 333.965 332.768 331.952 330.913 330.216 329.631 329.098 329.116 329.516 329.949 330.455 330.966 331.633 332.258 332.971 333.561 334.172 334.697 335.148 335.545 335.746 335.862 335.942 335.992 336.196 336.553 336.874 337.164 337.607 338.064 338.621 339.216 339.662 340.181 340.772 341.394 342.155 342.944 343.778 344.675 346.494 350.473 ;287.602 287.779 288.82 289.855 290.897 292.014 …	42.0674	588.23	0	10.1363 11.4294 20.1239 28.0547 28.332;-4.52484 4.31573-0.150192 4.46423-4.63214; 342.031 334.436 342.05 340.676 348.99; 295.544 300.238 306.48 315.768 312.059; 11 13 22 30 29	9.85415 10.8786 19.816 27.6934 27.964;-3.12825 3.59934-0.454787-3.99222 3.5701; 340.68 334.918 342.238 348.311 341.39; 295.934 299.539 306.076 312.099 315.159; 11 13 21 29 29	15
[truncated: 147 more rows]
