# Supplementary material for: CcrZ is a pneumococcal spatiotemporal cell cycle regulator that interacts with FtsZ and controls DNA replication by modulating the activity of DnaA
Source: Nat Microbiol. 2021 Aug 9;6(9):1175–87. doi: 10.1038/s41564-021-00949-1 (PMC8387234; doi:10.1038/s41564-021-00949-1)
Supplement: Source Data Fig. 3 — Numerical source data for Fig. 3a. [file 41564_2021_949_MOESM14_ESM.xlsx]

## Sheet: Figure 3a
RLU
D39V	D39V	D39V	CcrZ	CcrZ	CcrZ	CcrZ-CcrZ	CcrZ-CcrZ	CcrZ-CcrZ	CcrZ-FtsZ	CcrZ-FtsZ	CcrZ-FtsZ	CcrZ-EzrA	CcrZ-EzrA	CcrZ-EzrA	CcrZ-pbp2x	CcrZ-pbp2x	CcrZ-pbp2x	CcrZ-FtsH	CcrZ-FtsH	CcrZ-FtsH	CcrZ-pepN	CcrZ-pepN	CcrZ-pepN	CcrZ-FruA	CcrZ-FruA	CcrZ-FruA	CcrZ-PlsC	CcrZ-PlsC	CcrZ-PlsC	CcrZ-ScrA	CcrZ-ScrA	CcrZ-ScrA	CcrZ-SPV_1621	CcrZ-SPV_1621	CcrZ-SPV_1621	CcrZ-DnaA	CcrZ-DnaA	CcrZ-DnaA	CcrZ-Cps2E	CcrZ-Cps2E	CcrZ-Cps2E	CcrZ-FtsA	CcrZ-FtsA	CcrZ-FtsA	CcrZ-FtsW	CcrZ-FtsW	CcrZ-FtsW	CcrZ-ZapA	CcrZ-ZapA
74	80	73	46	40	66	630	737	727	3085	3501	3381	480	674	667	71	93	100	43	68	78	99	81	91	106	49	87	83	114	78	100	130	109	86	69	111	67	74	89	52	42	55	1269	1407	1371	213	191	203	227	258
31	76	37	52	63	60	775	889	848	5220	5796	5846	856	1000	996	79	89	98	39	59	53	134	129	163	96	106	74	91	116	127	184	155	183	81	120	105	50	108	79	59	53	54	1999	2400	2271	282	247	276	333	355
45	76	100	57	68	62	793	893	835	5917	6377	6680	1022	1188	1251	94	144	139	84	51	76	125	97	147	107	88	96	105	121	158	205	193	225	98	101	107	76	61	98	52	106	60	2310	2748	2523	297	284	266	365	448
46	76	82	57	91	94	750	945	903	6014	6390	6693	1139	1251	1289	137	165	122	58	47	76	129	130	170	89	135	108	116	95	148	212	243	236	92	123	137	96	74	84	49	65	58	2608	3025	2461	279	315	271	412	439
38	62	36	57	77	91	726	904	869	5624	5926	6177	1183	1299	1380	140	148	151	40	47	74	121	102	149	102	92	136	121	118	153	192	192	212	55	70	102	82	96	58	42	59	77	2681	3058	2243	313	310	295	396	490
49	59	48	25	67	75	725	798	794	5118	5431	5717	1205	1338	1368	147	132	143	44	57	85	86	103	124	82	97	107	119	154	163	185	171	218	75	96	112	85	98	107	74	49	36	2708	2862	2148	321	282	325	403	514
25	61	60	73	56	76	688	710	731	4979	5157	5266	1142	1289	1341	126	129	90	54	45	75	124	139	152	122	75	98	136	135	138	189	176	235	60	87	92	77	76	105	55	57	64	2638	2720	2057	272	267	320	412	474
56	59	72	54	45	49	647	750	737	4736	5137	5016	1253	1287	1320	120	118	125	43	78	55	104	153	119	72	112	97	129	114	145	209	146	221	80	83	130	65	83	86	71	58	59	2540	2608	1906	299	294	289	407	543
57	20	64	45	76	90	624	676	627	4591	4994	5065	1103	1199	1297	109	89	149	51	54	54	122	108	134	63	111	111	92	115	169	172	155	186	98	103	104	67	73	70	49	58	62	2528	2452	1847	290	259	250	439	513
46	50	38	47	71	37	582	663	646	4531	4793	4834	1105	1238	1215	129	72	98	36	35	47	128	158	103	94	66	75	90	123	140	148	159	152	89	97	80	54	67	111	63	56	64	2317	2297	1862	232	227	264	409	549
30	36	32	28	53	64	624	592	595	4421	4712	4798	1116	1168	1171	92	84	114	67	59	61	99	114	118	92	83	89	99	123	102	156	151	171	61	96	116	69	71	74	48	48	46	2260	2362	1787	241	252	233	440	511
43	26	78	70	41	54	517	567	602	4383	4410	4666	1060	1103	1104	117	109	106	27	47	68	76	124	128	70	70	89	99	132	114	147	164	143	58	94	99	90	76	69	38	49	38	2255	2115	1710	256	242	298	440	598
38	27	29	51	51	28	502	568	546	4098	4397	4450	984	1062	1050	58	110	93	55	29	54	101	97	109	63	88	114	78	115	77	138	146	132	69	92	106	28	67	79	46	46	39	2111	2034	1766	223	245	220	452	548
46	28	32	33	70	51	474	594	553	4053	4426	4381	973	952	1020	58	84	98	49	44	54	85	135	75	58	102	97	96	116	81	146	159	139	69	49	117	63	72	95	46	54	49	2042	1895	1655	203	194	198	444	549
36	37	45	43	44	39	435	574	508	4006	4151	4128	823	1030	900	87	92	91	55	61	89	83	97	98	69	55	68	86	98	136	137	118	123	73	100	88	51	80	72	36	55	33	1871	1809	1532	182	209	230	439	517
32	29	42	58	42	54	450	448	481	3653	4014	3953	868	874	854	105	83	69	63	32	63	76	79	52	62	86	75	89	99	84	118	126	151	44	64	98	40	71	56	46	33	43	1816	1698	1526	171	191	194	434	491
32	57	55	35	69	34	441	444	475	3425	3658	3580	780	859	818	94	85	82	42	32	42	82	80	92	81	71	86	82	79	94	108	110	109	64	83	83	59	84	47	28	42	43	1794	1654	1465	222	182	200	395	532
26	43	67	39	38	59	396	434	446	3259	3349	3309	782	828	776	73	83	101	45	46	34	67	60	78	40	66	88	85	98	73	99	109	91	54	74	90	66	60	73	35	45	40	1655	1680	1526	196	154	211	474	548
52	28	45	56	57	45	373	406	423	3026	3214	3109	773	751	694	73	112	79	41	64	41	99	92	69	68	75	58	74	79	98	103	102	107	53	66	77	76	34	92	21	32	52	1641	1666	1374	152	154	157	435	462
50	34	39	39	44	50	310	406	363	2825	2984	3053	704	763	683	95	87	104	22	51	55	83	78	72	100	49	76	99	89	122	118	96	120	65	84	71	33	69	95	15	29	44	1585	1569	1386	138	152	178	456	495
20	55	48	68	46	9	308	384	367	2632	2853	2745	670	751	748	78	75	56	59	60	44	82	70	72	63	80	66	58	84	60	112	100	101	60	85	71	76	59	83	41	60	16	1548	1558	1334	164	154	168	502	550
41	37	43	61	38	60	331	320	328	2395	2628	2484	635	659	675	54	50	56	50	42	69	108	85	90	41	51	71	59	57	53	121	90	93	62	85	71	67	51	55	40	50	47	1451	1463	1427	158	140	157	415	515
44	56	41	20	46	48	315	299	311	2217	2318	2195	652	687	686	80	80	86	38	31	53	60	46	61	55	64	59	69	77	87	124	84	84	63	71	114	35	45	51	32	51	33	1492	1505	1288	177	150	175	416	475
44	26	56	9	57	44	249	294	301	2002	2061	2002	557	654	678	53	71	87	44	58	38	78	92	84	58	98	66	39	86	60	78	87	99	75	53	56	30	43	92	45	46	50	1418	1401	1208	105	164	173	418	465
28	63	63	60	68	46	264	269	290	1896	1898	1851	568	591	587	91	63	61	30	58	58	81	63	82	50	46	101	73	65	59	96	79	93	61	71	84	49	62	40	30	38	41	1322	1268	1169	104	117	129	382	428
41	49	51	52	40	61	269	217	258	1687	1761	1700	506	609	586	55	80	71	29	69	44	82	72	77	47	72	40	70	67	91	107	78	73	55	67	74	77	56	39	56	25	36	1275	1238	1096	134	145	133	351	336
12	68	36	28	65	57	208	219	210	1415	1526	1564	594	621	642	67	68	57	53	42	42	58	63	62	56	91	56	67	68	84	92	84	71	14	59	88	49	61	64	28	37	35	1135	1122	995	105	88	139	278	341
38	46	67	73	45	42	210	215	219	1397	1389	1379	482	563	567	60	42	81	57	37	34	62	82	62	33	64	46	62	73	76	111	77	91	67	58	66	53	53	57	55	46	59	1074	1068	944	79	86	131	291	329
39	40	55	40	44	18	189	209	201	1160	1224	1251	429	563	537	64	59	95	39	38	49	91	64	92	44	75	79	71	67	60	82	66	98	61	59	67	58	54	42	24	50	73	1019	998	835	105	92	107	221	246
46	51	48	31	45	52	164	182	210	1066	1114	1136	473	482	460	69	57	42	45	48	37	55	60	96	48	39	71	56	71	96	88	70	99	49	67	55	35	73	55	28	49	43	957	917	791	96	132	106	178	226
33	32	23	40	45	17	154	195	172	963	1087	1073	414	449	481	82	56	93	16	78	39	50	66	70	31	52	80	67	56	45	82	63	93	62	48	54	45	65	57	35	51	45	838	796	725	103	104	120	170	203
36	55	58	55	39	56	123	141	195	885	944	953	452	407	438	45	56	53	26	65	39	73	55	84	39	44	60	87	97	53	92	77	83	58	38	38	59	37	34	40	38	27	767	814	751	89	109	108	155	154
47	44	55	40	32	50	114	165	127	874	888	872	391	407	429	70	66	76	49	57	55	52	45	69	37	41	51	57	91	68	78	67	117	62	62	57	65	54	46	40	59	53	745	661	673	92	97	97	157	177
20	42	69	39	63	44	134	143	164	793	847	836	361	382	402	78	72	68	47	22	45	81	38	61	62	50	33	87	52	89	59	62	73	68	42	73	64	39	51	49	17	26	715	681	597	63	74	77	145	160
34	29	53	22	48	28	99	138	136	793	792	702	366	413	420	83	57	31	35	40	45	74	64	76	65	67	51	30	78	54	72	73	92	38	43	41	36	52	58	43	46	38	630	578	603	96	97	88	143	97
41	42	71	26	61	34	119	106	139	695	649	687	335	356	361	47	38	75	35	48	36	77	58	69	47	40	51	52	77	86	69	63	77	61	49	18	72	9	40	37	24	35	537	613	540	91	106	66	103	146
68	28	43	29	59	56	121	117	140	666	705	619	319	341	288	57	53	48	49	31	47	51	75	91	73	67	30	59	70	61	44	71	83	60	62	65	24	54	50	47	48	48	542	473	490	79	87	86	91	111
65	36	42	23	50	35	82	144	90	592	641	648	304	320	312	83	83	53	39	17	64	52	39	81	93	57	71	76	67	86	68	88	63	60	65	72	36	45	37	57	48	59	445	517	476	82	89	107	145	134
58	36	45	58	59	45	93	103	106	643	650	616	277	296	265	57	45	54	36	61	45	43	74	104	22	39	83	54	64	69	80	75	87	61	31	55	80	44	59	27	76	13	437	446	408	99	82	92	123	105
48	47	52	73	56	52	104	116	123	581	581	657	258	282	299	61	57	80	30	36	50	59	76	86	58	43	87	79	51	46	71	71	97	60	40	60	61	45	68	44	48	28	405	418	393	79	62	88	74	98
51	68	63	43	76	51	96	133	146	535	535	536	274	264	242	60	56	59	37	39	40	71	76	76	46	74	36	56	74	56	78	81	71	44	68	49	60	39	48	51	43	30	367	374	357	66	90	70	94	117
31	46	35	62	51	62	98	91	80	489	496	515	223	281	219	54	61	40	66	60	46	63	68	81	52	51	99	64	46	72	58	66	58	50	46	44	40	34	47	32	48	61	339	371	322	67	88	48	92	78
23	43	64	42	41	42	75	58	122	537	529	529	221	301	219	84	77	84	42	36	49	28	81	50	27	77	66	76	70	50	83	71	89	36	40	68	46	43	54	46	61	71	319	339	267	85	79	84	106	97
38	42	71	24	38	45	81	95	120	505	587	546	201	240	233	78	29	54	40	35	56	72	51	37	44	76	62	87	58	70	85	43	62	68	42	59	57	68	71	69	46	50	317	298	277	86	76	87	95	85
52	47	54	44	66	18	79	104	85	487	503	488	222	240	204	34	47	75	58	65	45	66	79	50	91	48	50	26	50	63	56	61	74	60	65	43	37	65	69	20	23	41	297	331	312	26	83	80	72	108
45	38	30	52	54	36	79	78	81	441	492	467	215	223	202	80	31	76	63	47	78	67	61	68	43	62	36	50	61	48	55	80	81	16	64	47	77	60	46	34	32	53	280	269	262	56	69	83	104	126
17	53	64	62	30	54	77	87	108	399	455	457	187	193	175	81	63	48	39	63	49	60	75	53	34	52	79	39	68	84	48	61	61	54	65	44	33	62	65	28	43	71	263	230	274	34	69	79	93	117
52	57	40	63	59	58	58	81	102	469	460	445	210	190	186	66	44	45	39	47	42	51	26	60	59	73	67	45	46	68	64	61	70	50	66	57	28	61	72	50	79	50	266	228	249	61	82	86	56	100
74	27	44	24	38	46	46	73	112	455	481	447	193	151	170	73	96	88	40	79	40	69	66	50	64	53	69	66	63	45	67	47	71	53	47	60	69	50	55	61	44	55	245	259	207	87	83	82	107	104
76	15	51	43	57	50	75	76	90	460	452	446	184	213	224	67	58	42	49	57	44	59	78	61	77	50	63	30	32	95	42	80	103	70	55	54	53	54	62	49	49	43	261	252	219	75	94	70	62	77
[truncated: 7 more columns]
