# Supplementary material for: CcrZ is a pneumococcal spatiotemporal cell cycle regulator that interacts with FtsZ and controls DNA replication by modulating the activity of DnaA
Source: Nat Microbiol. 2021 Aug 9;6(9):1175–87. doi: 10.1038/s41564-021-00949-1 (PMC8387234; doi:10.1038/s41564-021-00949-1)
Supplement: Source Data Fig. 4 — Numerical source data for Fig. 4f–j,l,n,o. [file 41564_2021_949_MOESM16_ESM.xlsx]

## Sheet: Fig. 4f
Sample	Primers	Ct
WT	ori	19.53
WT	ori	19.4
WT	ori	19.41
WT	ter	20.72
WT	ter	20.66
WT	ter	20.76
WT_IPTG	ori	18.74
WT_IPTG	ori	18.52
WT_IPTG	ori	18.53
WT_IPTG	ter	19.95
WT_IPTG	ter	19.76
WT_IPTG	ter	19.74
ccrz_depletion	ori	18.97
ccrz_depletion	ori	18.98
ccrz_depletion	ori	19.04
ccrz_depletion	ter	19.69
ccrz_depletion	ter	19.62
ccrz_depletion	ter	19.66
ccrz_complementation	ori	18.83
ccrz_complementation	ori	18.84
ccrz_complementation	ori	18.96
ccrz_complementation	ter	20.3
ccrz_complementation	ter	20.27
ccrz_complementation	ter	20.27

## Sheet: Fig. 4g
			Average Ct		stdev Ct		stdev.p Ct
strain	DNA concentration	Log (DNA concentration)	ORI primers	TER primers	ORI primers	TER primers	ORI primers	TER primers	ΔCт Mean	"ori/ter"
Wild-type control	5	0.69897	14.9835	16.144	0.0672271	0.0463752	0.0582204	0.0401621	1.16051	2.23536
Rifampicin control ("ori/ter =1")	5	0.69897	14.3767	14.4857	0.0932191	0.0861495	0.0807301	0.0746076	0.108977	1.07846
CRISPRi dnaA-depletion ("ori/ter =1")	5	0.69897	17.1244	17.1251	0.130166	0.107344	0.112727	0.0929624	0.000763416	1.00053
CRISPRi control (non-target sgRNA)	5	0.69897	15.7421	16.7635	0.185797	0.0751402	0.160905	0.0650733	1.02141	2.0299
CRISPRi ccrZ-depletion	5	0.69897	14.0922	14.5877	0.110877	0.0476931	0.0905304	0.0389412	0.495503	1.40981
CRISPRi trmB-depletion (downstream control)	5	0.69897	15.6293	16.7102	0.0766252	0.159016	0.0663594	0.137712	1.08086	2.1153
ccrZ-overexpression	5	0.69897	17.6757	18.6954	0.157554	0.133441	0.136446	0.115563	1.01977	2.02759

## Sheet: Fig. 4h
Strains	ori/ter
AG174 - WT	3.4751
AG174 - WT	3.3501
AG174 - WT	3.14318
MEA587 - ∆ccrZ	2.555
MEA587 - ∆ccrZ	2.7522
MEA587 - ∆ccrZ	2.1042

## Sheet: Fig. 4i
Sample	Primers	Ct
WT	ori	17.13
WT	ori	16.99
WT	ori	17
WT	ter	18.51
WT	ter	18.39
WT	ter	18.3
DnaA_Q247H	ori	17.82
DnaA_Q247H	ori	17.93
DnaA_Q247H	ori	17.88
DnaA_Q247H	ter	18.93
DnaA_Q247H	ter	18.89
DnaA_Q247H	ter	18.92
DnaA_S292G	ori	16.28
DnaA_S292G	ori	16.28
DnaA_S292G	ori	16.17
DnaA_S292G	ter	17.65
DnaA_S292G	ter	17.49
DnaA_S292G	ter	17.59

## Sheet: Fig. 4j
Sample	Primers	Ct
yabA_E93*	ori	17.84
yabA_E93*	ori	17.8
yabA_E93*	ori	17.76
yabA_E93*	ter	18.89
yabA_E93*	ter	18.82
yabA_E93*	ter	18.8
WT	ori	17.66
WT	ori	17.65
WT	ori	17.79
WT	ter	18.77
WT	ter	18.79
WT	ter	18.67
YabA_deletion	ori	17.78
YabA_deletion	ori	17.8
YabA_deletion	ori	17.81
YabA_deletion	ter	19.26
YabA_deletion	ter	19.35
YabA_deletion	ter	19.33
YabA_CcrZ_deletions	ori	17.62
YabA_CcrZ_deletions	ori	17.72
YabA_CcrZ_deletions	ori	17.65
YabA_CcrZ_deletions	ter	18.86
YabA_CcrZ_deletions	ter	18.79
YabA_CcrZ_deletions	ter	18.81

## Sheet: Fig. 4l
Sample	Primers	Ct
D39V	ori	18.23
D39V	ori	18.21
D39V	ori	18.21
D39V	ter	19.34
D39V	ter	19.32
D39V	ter	19.36
DnaA_Q247H	ori	18.22
DnaA_Q247H	ori	18.24
DnaA_Q247H	ori	18.28
DnaA_Q247H	ter	19.62
DnaA_Q247H	ter	19.52
DnaA_Q247H	ter	19.56
DnaA_S292G	ori	18.06
DnaA_S292G	ori	18.03
DnaA_S292G	ori	18.08
DnaA_S292G	ter	19.32
DnaA_S292G	ter	19.43
DnaA_S292G	ter	19.34

## Sheet: Fig. 4n
sgRNA	control_noInd.1	control_noInd.2	control_noInd.3	control_Ind.1	control_Ind.2	control_Ind.3	depletion_noInd.1	depletion_noInd.2	depletion_noInd.3	depletion_Ind.1	depletion_Ind.2	depletion_Ind.3	sgRNA.Locus.Tag	sgRNA.Genes.Name	control_FC	ccrZ depletion_FC	dFC	padj
sgRNA1051	18	249	383	482	551	404	452	292	650	348	400	298	SPV_0826	holB	-2.1793	0.687519	2.88021	1.8104e-23
sgRNA794	25	331	430	540	663	489	501	396	795	555	717	553	SPV_0827	yabA	-0.592368	1.90685	2.50661	1.10492e-21
sgRNA335	31	321	484	105	115	517	536	392	943	223	256	219	SPV_0878	orfX	-0.555681	-2.93204	-2.35409	1.22832e-07
sgRNA864	17	171	268	307	403	260	262	218	456	326	386	281	SPV_1694,SPV_1683,SPV_1686,SPV_1691,SPV_1689,SPV_1682,SPV_1684,SPV_1692,SPV_1688,SPV_1695,SPV_1685,SPV_1690,SPV_1693,SPV_1687	tRNA-Thr-2,tRNA-Ile-1,tRNA-fMet-1,tRNA-Arg-3,tRNA-Met-1,tRNA-Ser-2,tRNA-Gly-1,tRNA-Leu-2,tRNA-Ile2-1,tRNA-Leu-3,tRNA-Phe-1,tRNA-Pro-1,tRNA-Gly-2,tRNA-Ser-3	-2.89305	-0.909158	1.99195	6.42896e-06
sgRNA821	38	362	463	592	647	467	472	372	765	557	648	543	SPV_1428	cmk	-1.97401	-0.275829	1.71463	2.03072e-05
sgRNA1342	21	165	264	366	425	339	332	235	509	359	408	356	SPV_1885	tRNA-fMet-2	-3.43986	-1.49497	1.9547	5.46984e-05
sgRNA535	25	178	227	288	324	227	244	167	393	277	324	278	SPV_1416,SPV_1417	murT,gatD	-1.92621	-0.192683	1.75009	8.04168e-05
sgRNA784	26	248	365	473	492	329	372	271	591	446	510	394	SPV_0506	pheT	-2.48212	-0.78336	1.70863	8.04168e-05
sgRNA1238	26	238	307	91	95	299	313	277	530	151	167	170	SPV_1477	sepF	-3.5587	-1.58888	1.98277	0.000239202
sgRNA275	19	189	282	209	212	290	327	262	525	220	293	197	SPV_0721	folD	-1.6524	-0.182804	1.48331	0.000467842
sgRNA315	68	443	627	664	718	619	690	557	1170	710	850	643	SPV_0825	tmk	-3.86986	-1.89413	1.98323	0.000711927
sgRNA737	31	230	327	35	49	351	425	292	634	143	180	126	SPV_2447	srf-27	-2.3168	-0.479761	1.84793	0.000821475
sgRNA035	34	271	390	104	134	381	380	311	657	349	374	306	SPV_0098	unknown	-2.12298	-0.490914	1.64505	0.00253374
sgRNA294	29	216	289	243	284	299	324	249	472	1419	1694	1143	SPV_0774	ftsK	-0.170888	-1.70687	-1.51904	0.00253374
sgRNA395	16	171	260	317	419	298	311	212	466	381	413	328	SPV_1039,SPV_1040	ptsI,ptsH	-3.17079	-1.28447	1.90596	0.00340507
sgRNA460	27	229	313	424	465	351	393	267	648	413	526	386	SPV_1216,SPV_1217	alaS,unknown	-2.97262	-1.31148	1.67317	0.00340507
sgRNA587	8	162	248	322	368	242	249	215	389	336	419	269	SPV_1548,SPV_1547	gmk,rpoZ	-2.89919	-1.1204	1.78808	0.00340507
sgRNA431	26	197	292	355	407	340	377	252	578	376	410	335	SPV_1123,SPV_1127,SPV_1125,SPV_1124,SPV_1126	licC,tarI,licA,licB,tarJ	-1.68717	-0.147999	1.55259	0.0136921
sgRNA432	17	173	248	280	342	296	346	225	497	285	366	308	SPV_1128	tacF	-1.64076	-0.16633	1.48908	0.0179046
sgRNA487	29	246	392	475	573	389	439	365	720	704	797	611	SPV_1305,SPV_2339,SPV_1303,SPV_1304	glyQ,unknown,unknown,glyS	-2.68473	-1.06266	1.63681	0.0232169
sgRNA135	51	433	659	978	1022	696	657	485	1077	954	1043	785	SPV_0346,SPV_0349,SPV_0347,SPV_0348	mvk,fni,mvaD,mvaK2	-0.731037	0.664879	1.4114	0.0345986
sgRNA813	23	259	404	523	528	428	400	306	674	493	592	481	SPV_1129	licD1	-1.25224	0.179891	1.44633	0.0345986
sgRNA1236	32	305	423	606	669	471	539	366	799	604	729	555	SPV_1475	ylmH	-3.10233	-1.26574	1.8546	0.0393053
sgRNA368	14	127	230	258	319	202	233	170	354	257	288	256	SPV_0967	murA-1	-0.746073	0.703826	1.46592	0.0393053
sgRNA1237	42	368	538	713	725	525	533	423	903	763	825	568	SPV_1476	ylmG	-3.37976	-1.69753	1.69454	0.0417895
sgRNA036	34	184	264	61	88	243	240	215	443	221	230	177	SPV_0099	aatA	-2.23984	-0.61836	1.633	0.0518607
sgRNA567	24	209	377	390	441	352	396	290	632	339	365	268	SPV_1484	ddl	-5.03792	-3.13035	1.92305	0.0518607
sgRNA1096	19	290	430	466	506	477	518	369	795	520	589	454	SPV_0968	unknown	-0.408396	0.946238	1.36594	0.0664534
sgRNA818	12	126	205	241	270	248	238	179	382	276	331	268	SPV_1373	aspC	-2.66016	-1.17033	1.50242	0.0682772
sgRNA095	43	358	547	113	162	527	537	437	913	375	348	386	SPV_0248	glmS	-2.36386	-0.853405	1.52023	0.0989225
sgRNA183	18	221	405	386	457	490	518	355	827	512	506	433	SPV_0477,SPV_0476	trmB,unknown	-1.59225	-0.1329	1.48177	0.103832
sgRNA665	39	318	390	562	567	420	483	369	783	560	628	474	SPV_1790	rpmH	-2.32602	-0.829526	1.51143	0.128604
sgRNA1290	10	114	180	236	342	232	278	187	451	278	361	297	SPV_1639	sczA	-2.11368	-0.536457	1.59522	0.132612
sgRNA197	15	159	200	276	372	288	262	219	465	343	428	328	SPV_0526	fba	-1.90239	-0.537939	1.37655	0.147456
sgRNA666	17	141	211	252	280	230	241	194	386	282	331	267	SPV_1791	unknown	-3.65783	-1.94843	1.71258	0.147456
sgRNA505	32	241	409	596	635	476	415	366	773	554	680	513	SPV_1358	ytgP	-1.92015	-0.532999	1.40307	0.16153
sgRNA719	25	217	312	77	62	328	336	240	549	137	183	156	SPV_1940,SPV_1941	unknown,aspS	-2.89975	-1.33455	1.57645	0.235659
sgRNA649	18	209	305	425	476	315	342	249	533	406	483	340	SPV_2421	srf-23	-2.98851	-1.47692	1.52779	0.273312
sgRNA450	51	343	443	609	652	494	501	431	841	684	766	620	SPV_2330	srf-20	-4.2225	-2.43257	1.80152	0.326606
sgRNA514	22	165	250	349	489	315	346	229	594	382	494	398	SPV_1374	unknown	-2.78366	-1.38349	1.41504	0.401892
sgRNA1343	21	214	349	426	503	332	373	292	621	336	381	333	SPV_1886	tRNA-Ser-4	-3.434	-1.96408	1.4826	0.419575
sgRNA739	28	230	349	410	445	335	354	278	620	531	611	476	SPV_2449	srf-28	-1.21815	0.117731	1.35248	0.518355
sgRNA247	30	341	520	627	655	484	510	408	804	536	631	517	SPV_0664	metK	-2.55487	-1.14934	1.41806	0.543429
sgRNA093	34	278	402	72	83	391	423	319	674	179	236	171	SPV_0244,SPV_0243,SPV_0245,SPV_0246	cdsA,uppS,eep,proS	-2.78046	-1.3806	1.41361	0.611488
sgRNA765	57	404	621	853	978	698	704	551	1221	941	1054	788	SPV_2066	tRNA-Arg-5	-2.87606	-1.5801	1.30915	0.611488
sgRNA455	28	209	309	380	370	266	297	251	490	363	428	322	SPV_1200,SPV_1197,SPV_1198,SPV_1199,SPV_1201	unknown,tarQ,tarP,cps23FU,licD3	-0.80883	0.567457	1.39351	0.621558
sgRNA318	48	370	482	114	98	526	511	384	839	252	332	244	SPV_0834	pyrH	-1.84418	-0.478691	1.37997	0.651395
sgRNA396	68	419	567	701	690	509	509	420	867	699	740	628	SPV_1041,SPV_1042,SPV_1043	nrdH,nrdE,nrdF	-5.31669	-3.61374	1.71968	0.790312
sgRNA822	20	163	235	349	375	324	289	215	495	370	438	354	SPV_1472	ileS	-3.23326	-1.83165	1.41615	0.90142
sgRNA862	11	117	175	235	261	184	187	131	293	224	284	197	SPV_0019	rrfA	-2.82999	-1.4421	1.40219	0.951787
sgRNA001	38	265	383	65	73	331	313	259	519	39	32	33	SPV_0001,SPV_0002	dnaA,dnaN	-2.87828	-3.4981	-0.605657	1
sgRNA002	13	157	241	272	262	240	267	188	407	286	335	269	SPV_0004	ychF	-0.21524	-0.0585306	0.172993	1
sgRNA003	38	267	370	350	376	322	357	270	549	474	506	426	SPV_0007,SPV_0008	unknown,divIC	-0.46091	0.151232	0.625135	1
sgRNA004	56	362	480	392	472	436	449	346	704	339	403	269	SPV_0012	hpt	-0.618792	-0.681177	-0.0508136	1
sgRNA005	11	149	222	282	373	260	289	197	471	345	384	331	SPV_2078,SPV_0024	ccnC,purA	0.171329	0.0536171	-0.104395	1
sgRNA006	52	265	392	498	480	343	355	288	568	457	496	410	SPV_2078,SPV_0024,SPV_0023	ccnC,purA,comW	-0.0678354	0.062491	0.145562	1
sgRNA007	69	340	402	519	539	425	365	285	625	528	631	506	SPV_2078	ccnC	-0.150486	0.284809	0.442132	1
sgRNA008	38	271	341	444	504	349	337	284	624	461	561	432	SPV_0025,SPV_0026	unknown,scRNA	-0.0272308	0.125266	0.161242	1
sgRNA009	50	387	500	565	602	441	481	345	777	558	615	486	SPV_0026	scRNA	-0.259141	-0.0505181	0.221944	1
sgRNA010	24	318	471	541	634	445	529	354	752	589	698	554	SPV_0029,SPV_0027,SPV_0028	radA,dut,unknown	-0.071742	0.0625463	0.149106	1
sgRNA011	34	287	401	427	478	420	475	337	724	880	1094	835	SPV_0030,SPV_2079	unknown,prsW	-0.254317	0.764062	1.03112	1
sgRNA012	41	296	375	128	136	344	385	309	651	235	274	183	SPV_0033	prs1	-2.00358	-1.0658	0.94864	1
sgRNA013	26	265	432	574	585	460	430	354	773	526	601	487	SPV_2081	srf-01	0.0979345	-0.0461272	-0.12603	1
sgRNA014	33	256	374	461	469	348	366	290	621	438	522	372	SPV_2082	unknown	-0.0822233	-0.044306	0.0533539	1
sgRNA015	20	160	212	335	344	218	286	176	471	332	373	260	SPV_0039	unknown	0.216952	-0.0418724	-0.25231	1
sgRNA016	54	334	453	573	680	431	485	370	771	569	678	539	SPV_0040	yeiH	0.0176427	0.029241	0.0231885	1
sgRNA017	8	179	309	402	476	337	363	297	600	403	513	408	SPV_0046	blpU	0.211961	-0.0361745	-0.22929	1
sgRNA018	24	196	260	326	387	293	296	226	468	365	442	342	SPV_0060,SPV_0056,SPV_0057,SPV_0055,SPV_0054,SPV_0062,SPV_0052,SPV_0061,SPV_0051,SPV_0059,SPV_0053,SPV_0058	purK,vanZ,purH,purN,purM,purB,purL,unknown,purC,purE,purF,purD	-0.00972709	0.107498	0.127736	1
sgRNA019	14	152	272	373	404	308	331	208	516	379	445	359	SPV_0060,SPV_0062,SPV_0061,SPV_0059,SPV_0058	purK,purB,unknown,purE,purD	0.242521	0.0700742	-0.152202	1
sgRNA020	14	170	283	207	247	303	359	257	568	350	469	374	SPV_0062,SPV_0061	purB,unknown	-0.634025	-0.0920277	0.559722	1
sgRNA021	14	221	319	374	358	337	358	283	633	406	459	351	SPV_0064	cpsR	-0.204878	-0.165717	0.0540735	1
sgRNA022	26	243	345	414	512	344	400	287	578	430	540	388	SPV_0066,SPV_0065,SPV_0068,SPV_0067,SPV_0071,SPV_0069,SPV_0070	gadV,bgaC,gadE,gadW,galM,gadF,agaS	0.00430614	-0.0124591	-0.00262379	1
sgRNA023	38	285	397	549	575	423	480	342	682	518	588	440	SPV_0073,SPV_0072	unknown,unknown	0.072419	-0.0747869	-0.133081	1
sgRNA024	24	275	431	503	592	438	496	328	770	566	668	473	SPV_0073	unknown	-0.00887624	-0.00312718	0.0217645	1
sgRNA025	37	294	407	577	544	436	423	354	653	530	602	494	SPV_0074	unknown	0.0307877	0.0702795	0.0535215	1
sgRNA026	15	195	241	316	379	248	260	214	432	345	382	309	SPV_0076	unknown	0.0124548	0.0875187	0.0858502	1
sgRNA027	22	190	238	385	420	297	336	224	544	402	489	348	SPV_2092	unknown	0.254793	0.0676893	-0.179521	1
sgRNA028	41	258	426	530	552	413	430	353	723	525	613	490	SPV_0080	pavB	0.0265269	0.0069893	-0.000759951	1
sgRNA029	30	204	342	413	473	307	373	282	625	457	541	391	SPV_0082,SPV_0081	unknown,unknown	0.0619793	0.0150647	-0.0282372	1
sgRNA030	21	204	353	30	54	360	372	260	617	81	89	83	SPV_0083	rpsD	-3.36441	-2.39486	0.985291	1
sgRNA031	55	385	536	676	674	545	552	421	871	647	744	661	SPV_0091	unknown	-0.0957165	0.0506961	0.159947	1
sgRNA032	29	223	337	414	409	296	314	263	534	429	446	374	SPV_0092	unknown	-0.0854112	0.0653383	0.166915	1
sgRNA033	32	329	457	605	703	492	518	402	846	626	756	590	SPV_0093,SPV_0095,SPV_0094,SPV_0096	ptvC,ptvA,ptvB,ptvR	0.0838469	0.0539351	-0.0171534	1
sgRNA034	11	127	201	270	338	258	285	187	464	321	374	308	SPV_0097	unknown	0.247115	0.00675818	-0.225389	1
sgRNA037	10	181	307	387	419	322	324	241	540	380	502	333	SPV_0101,SPV_0102,SPV_0103,SPV_2095	gph,sdhA,sdhB,unknown	0.0891437	0.0314978	-0.0380485	1
sgRNA038	36	241	319	414	466	344	400	269	587	463	547	394	SPV_0104	unknown	-0.00190923	0.0523529	0.0653089	1
sgRNA039	61	450	622	769	791	576	556	469	894	714	866	653	SPV_0107,SPV_0108	unknown,unknown	-0.107409	0.10449	0.21994	1
sgRNA040	11	167	248	412	421	308	293	233	524	336	421	350	SPV_0112	unknown	0.361985	-0.0198462	-0.367088	1
sgRNA041	41	289	386	499	557	389	406	298	685	472	601	447	SPV_0123,SPV_2103,SPV_0124	unknown,unknown,unknown	-0.00751693	0.0302107	0.0478135	1
sgRNA042	35	334	533	693	709	569	610	436	959	676	846	670	SPV_2102,SPV_0120,SPV_0123,SPV_0119,SPV_2103,SPV_0122,SPV_0121,SPV_0124	unknown,unknown,unknown,unknown,unknown,unknown,unknown,unknown	0.0557897	0.0253602	-0.0135567	1
sgRNA043	19	207	337	504	544	396	381	318	683	484	613	449	SPV_0126	pspA	0.308459	0.0588152	-0.2313	1
sgRNA044	52	301	413	100	101	390	458	381	769	183	202	177	SPV_0129,SPV_0128,SPV_0127,SPV_2107	mnmG,unknown,mnmA,srf-04	-2.47899	-1.62238	0.869468	1
sgRNA045	13	175	229	316	346	301	306	217	523	326	420	317	SPV_0129,SPV_0128,SPV_2107	mnmG,unknown,srf-04	0.0588786	-0.0726703	-0.118724	1
sgRNA046	36	278	445	180	228	583	602	397	868	480	510	481	SPV_0131	unknown	-1.46584	-0.444491	1.03742	1
sgRNA047	57	400	582	731	787	622	631	459	918	733	858	655	SPV_2109,SPV_0132	cibC,cibB	-0.0173836	0.0486286	0.0796164	1
sgRNA048	22	228	300	418	394	301	337	259	529	426	455	361	SPV_2109,SPV_0132,SPV_0133	cibC,cibB,cibA	-0.029591	0.0355519	0.0771299	1
sgRNA049	23	274	410	255	321	419	434	335	737	306	350	281	SPV_0134	unknown	-0.89447	-0.784371	0.125158	1
sgRNA050	27	177	244	378	389	272	270	191	442	321	366	288	SPV_2119	srf-05	0.21693	0.0121227	-0.193569	1
sgRNA051	7	101	163	247	284	208	217	174	347	266	320	217	SPV_0144	mutR1	0.368241	0.00816052	-0.345711	1
sgRNA052	41	304	458	474	555	386	396	300	613	506	572	424	SPV_2120	srf-06	-0.211508	0.0886246	0.312026	1
sgRNA053	14	97	169	291	296	246	275	179	426	286	365	246	SPV_0147,SPV_0148,SPV_0146,SPV_0145	unknown,unknown,unknown,unknown	0.510053	-0.0754351	-0.565391	1
sgRNA054	42	273	420	498	553	376	402	297	640	519	585	413	SPV_0147,SPV_0148,SPV_0146	unknown,unknown,unknown	-0.0413477	0.0733836	0.129601	1
sgRNA055	27	204	273	307	354	243	293	199	381	329	371	302	SPV_0147,SPV_0148	unknown,unknown	-0.182707	0.0813797	0.275788	1
sgRNA056	16	191	276	372	493	373	336	268	614	414	472	421	SPV_0150	gshT	0.238093	0.0110459	-0.213193	1
sgRNA057	15	194	288	420	446	325	364	267	595	461	476	387	SPV_0151	metQ	0.201293	0.0117784	-0.174962	1
sgRNA058	11	158	254	334	441	314	363	233	560	393	461	370	SPV_0154,SPV_0153	metP,metN	0.268255	-0.015079	-0.267296	1
sgRNA059	18	169	316	449	552	429	434	337	757	520	620	483	SPV_0155	unknown	0.415691	-0.0115173	-0.412001	1
sgRNA060	58	461	610	727	809	568	549	453	937	742	821	641	SPV_0157,SPV_0156,SPV_0158	unknown,unknown,unknown	-0.133597	0.080314	0.226444	1
sgRNA061	15	189	255	362	404	322	320	237	509	449	463	368	SPV_0159	unknown	0.134951	0.160796	0.0375157	1
sgRNA062	19	155	290	348	414	324	392	243	584	440	503	385	SPV_0160	nrdI	0.146615	0.0238271	-0.101107	1
sgRNA063	18	226	356	398	455	367	412	266	613	449	546	408	SPV_0161	unknown	-0.0894936	0.016444	0.122684	1
sgRNA064	17	289	455	656	738	554	543	416	860	674	806	618	SPV_0163,SPV_0162	unknown,unknown	0.264704	0.0981056	-0.149365	1
sgRNA065	59	413	537	695	750	497	592	403	888	658	801	599	SPV_0165	hexB	-0.0493543	0.0220167	0.082223	1
sgRNA066	16	167	233	325	354	261	269	237	470	336	426	305	SPV_0167,SPV_0168,SPV_0166,SPV_0169	ribB,ribE,ribH,ribD	0.114493	0.0185194	-0.0819692	1
sgRNA067	34	214	286	363	372	312	310	218	529	346	415	327	SPV_0171,SPV_0170	tag,ruvA	-0.0951545	-0.0524442	0.0536216	1
sgRNA068	25	203	327	405	503	335	342	269	567	447	512	397	SPV_0173	unknown	0.13536	0.0985445	-0.019569	1
sgRNA069	12	125	140	94	110	190	202	155	293	146	185	115	SPV_0175,SPV_0174	corA1,unknown	-1.05038	-0.669094	0.385386	1
sgRNA070	29	199	271	433	412	274	304	260	470	393	432	346	SPV_0177,SPV_0176	ypdF,uvrA	0.198552	0.0631574	-0.122739	1
sgRNA071	13	236	336	243	263	413	411	282	633	317	396	304	SPV_0178	spxA2	-0.824475	-0.48613	0.351993	1
sgRNA072	15	184	261	378	415	325	322	264	488	269	297	237	SPV_0181,SPV_0182,SPV_0180	yqgF,unknown,unknown	0.185553	-0.536099	-0.706141	1
sgRNA073	29	234	348	427	482	329	370	243	615	442	528	397	SPV_0184	unknown	-0.00190437	0.0615247	0.0787297	1
sgRNA074	20	246	348	508	543	400	384	283	611	379	449	338	SPV_0185	cls	0.175563	-0.237444	-0.399394	1
sgRNA075	25	278	341	458	563	386	428	332	730	471	530	392	SPV_2121,SPV_0186	unknown,unknown	0.0589802	-0.198725	-0.249391	1
sgRNA076	21	281	454	594	668	508	586	397	962	633	736	592	SPV_0186	unknown	0.140886	-0.082151	-0.206201	1
sgRNA077	28	229	323	404	396	312	367	287	584	410	486	413	SPV_0189,SPV_0187,SPV_0190,SPV_0191,SPV_0188	unknown,nrdD,nrdG,unknown,unknown	-0.110683	-0.0255219	0.0996598	1
sgRNA078	8	200	305	448	483	365	352	259	630	475	555	395	SPV_0191	unknown	0.240074	0.10513	-0.12004	1
sgRNA079	27	282	436	44	46	493	484	364	815	73	84	69	SPV_0210,SPV_0204,SPV_0213,SPV_0206,SPV_0203,SPV_0209,SPV_0196,SPV_0192,SPV_0211,SPV_0194,SPV_0208,SPV_0202,SPV_0200,SPV_0212,SPV_0195,SPV_0199,SPV_0193,SPV_0201,SPV_0198,SPV_0205,SPV_0207,SPV_0197	rpsE,rplX,secY,rpsN,rplN,rplR,rplB,rpsJ,rpmD,rplD,rplF,rpsQ,rplP,rplO,rplW,rpsC,rplC,rpmC,rplV,rplE,rpsH,rpsS	-3.63622	-2.97779	0.674638	1
sgRNA080	29	255	322	318	355	366	374	286	604	429	484	376	SPV_0210,SPV_0204,SPV_0213,SPV_0206,SPV_0203,SPV_0209,SPV_0196,SPV_0211,SPV_0194,SPV_0208,SPV_0202,SPV_0200,SPV_0212,SPV_0195,SPV_0199,SPV_0193,SPV_0201,SPV_0198,SPV_0205,SPV_0207,SPV_0197	rpsE,rplX,secY,rpsN,rplN,rplR,rplB,rpmD,rplD,rplF,rpsQ,rplP,rplO,rplW,rpsC,rplC,rpmC,rplV,rplE,rpsH,rpsS	-0.435764	-0.0767772	0.368861	1
sgRNA081	32	380	510	51	44	464	553	413	908	70	92	69	SPV_0210,SPV_0204,SPV_0213,SPV_0206,SPV_0203,SPV_0209,SPV_0211,SPV_0208,SPV_0202,SPV_0212,SPV_0201,SPV_0205,SPV_0207	rpsE,rplX,secY,rpsN,rplN,rplR,rpmD,rplF,rpsQ,rplO,rpmC,rplE,rpsH	-3.87978	-3.12225	0.770138	1
sgRNA082	15	175	308	34	47	311	311	237	575	67	83	53	SPV_0218,SPV_0217,SPV_0216,SPV_0219,SPV_0215,SPV_2122	rpoA,rpsK,rpsM,rplQ,infA,rpmJ	-3.20607	-2.5572	0.667822	1
sgRNA083	54	304	468	584	557	421	453	353	724	586	664	508	SPV_0220,SPV_0221	unknown,unknown	-0.0747383	0.0926748	0.184421	1
sgRNA084	43	262	408	568	629	503	511	373	779	590	789	604	SPV_2125	ccnE	0.195756	0.144415	-0.0357251	1
sgRNA085	16	164	196	279	286	224	246	184	390	304	350	281	SPV_0222	gpmB1	-0.00925709	0.0847408	0.100609	1
sgRNA086	19	198	338	406	502	350	371	279	607	423	497	384	SPV_0229,SPV_0228	unknown,unknown	0.123848	-0.0501093	-0.154439	1
sgRNA087	28	146	203	36	42	188	221	175	330	70	78	65	SPV_0238	leuS	-2.8132	-1.88731	0.939296	1
sgRNA088	35	185	263	351	369	239	272	218	446	343	420	298	SPV_0239	unknown	0.0376057	0.0713647	0.0479698	1
sgRNA089	31	238	376	498	537	422	444	332	706	517	657	503	SPV_2129	ccnA	0.11379	0.0720635	-0.0239625	1
sgRNA090	39	362	570	771	876	591	661	484	1053	775	905	723	SPV_2131	srf-07	0.180184	0.0257039	-0.138261	1
sgRNA091	58	283	359	474	534	374	408	285	621	482	531	441	SPV_2132	unknown	-0.00682471	0.0431421	0.0602321	1
sgRNA092	15	200	360	413	425	359	408	293	589	382	433	302	SPV_0241	ruvB	-0.0462076	-0.32302	-0.255146	1
sgRNA094	14	205	372	512	577	429	442	316	708	492	620	501	SPV_0247	bglA	0.286798	0.037022	-0.227479	1
sgRNA096	28	282	488	657	784	533	627	452	926	746	863	693	SPV_0249	unknown	0.269182	0.0900559	-0.160758	1
sgRNA097	13	104	179	251	286	205	213	143	314	238	309	253	SPV_0250	spuA	0.289147	0.151023	-0.117461	1
sgRNA098	28	251	398	24	41	382	350	302	688	73	69	55	SPV_0251,SPV_0252	rpsL,rpsG	-3.9607	-2.85478	1.11989	1
sgRNA099	12	156	236	44	48	312	284	227	518	77	61	63	SPV_0253	fusA	-2.73332	-2.44312	0.304052	1
sgRNA100	6	140	170	57	75	235	262	165	372	122	145	128	SPV_0254	polC	-1.89947	-1.11847	0.78593	1
sgRNA1000	15	180	247	361	389	249	296	199	450	332	398	304	SPV_0642	unknown	0.109116	-0.015922	-0.112467	1
sgRNA1001	30	272	404	595	642	477	473	356	755	547	720	531	SPV_0643	unknown	-0.0392811	0.0898116	0.141587	1
sgRNA1002	31	257	389	494	573	430	441	317	702	494	593	457	SPV_0653	livH	0.114167	0.0534248	-0.0411718	1
sgRNA1003	39	324	451	546	614	399	480	339	691	596	682	493	SPV_0654	livM	-0.0748959	0.0607856	0.157924	1
sgRNA1004	20	285	367	449	553	330	365	300	595	454	528	410	SPV_0655	livG	0.0635669	0.061757	0.014134	1
sgRNA1005	41	325	413	557	600	411	447	346	697	545	632	458	SPV_0656	livF	0.287334	0.0670136	-0.199881	1
sgRNA1006	13	165	252	275	363	260	269	183	421	292	386	287	SPV_0662	unknown	0.08929	0.100759	0.0240597	1
sgRNA1007	14	132	187	277	307	223	241	193	417	288	382	260	SPV_0669	rlmN	0.20592	0.0262946	-0.165655	1
sgRNA1008	11	178	204	118	131	253	252	217	372	259	254	213	SPV_0670	unknown	0.190434	0.0125647	-0.158482	1
sgRNA1009	17	128	183	233	292	190	217	155	378	271	307	248	SPV_0671	unknown	0.0326289	0.0794099	0.0603221	1
sgRNA101	43	360	552	67	69	540	591	399	874	116	122	95	SPV_0255	relB1	0.16283	0.0263605	-0.123963	1
sgRNA1010	52	244	379	512	511	345	385	304	613	479	551	407	SPV_0680	unknown	0.348774	0.242873	-0.0903702	1
sgRNA1011	7	107	149	187	225	184	153	126	273	203	236	201	SPV_0682	unknown	0.208069	0.0666498	-0.125056	1
sgRNA1012	10	109	168	206	238	172	156	117	273	196	278	192	SPV_0683	unknown	0.265183	0.0705786	-0.182805	1
sgRNA1013	11	92	133	181	210	152	143	100	245	181	201	160	SPV_0690	unknown	0.23304	0.0685067	-0.148626	1
sgRNA1014	60	322	489	646	673	511	543	404	814	655	793	596	SPV_0692	unknown	0.364762	0.0363279	-0.312201	1
sgRNA1015	9	110	171	280	328	195	214	163	365	256	294	249	SPV_0696	unknown	0.151329	-0.00476789	-0.139145	1
sgRNA1016	40	333	455	552	645	442	497	411	746	583	747	539	SPV_0697	unknown	0.05887	-0.118539	-0.163047	1
sgRNA1017	34	334	510	622	721	526	548	450	944	694	827	591	SPV_0699	unknown	-0.0854372	-0.0588836	0.0391395	1
sgRNA1018	29	306	462	599	808	596	604	434	944	707	804	639	SPV_0707	thiJ	0.189517	0.0719187	-0.099848	1
sgRNA1019	16	251	361	5	5	327	417	270	591	16	7	20	SPV_0713	unknown	-0.426021	0.625946	1.06588	1
sgRNA102	21	157	301	7	8	320	396	262	587	18	20	17	SPV_0260	rsuA-1	0.227431	0.0751019	-0.136654	1
sgRNA1020	20	259	411	548	605	463	498	368	819	614	696	528	SPV_0715	unknown	0.122565	0.0831199	-0.0248527	1
sgRNA1021	21	215	325	404	442	311	359	254	517	375	448	348	SPV_0729	unknown	0.108966	0.0796874	-0.0155553	1
sgRNA1022	55	298	461	523	634	516	517	381	832	632	731	585	SPV_0730	deoD	-0.0417879	0.0669389	0.124514	1
sgRNA1023	28	204	282	357	358	265	305	205	488	353	462	307	SPV_0731	flaR	0.22505	0.0450791	-0.169387	1
sgRNA1024	38	253	391	604	674	366	379	283	552	625	728	602	SPV_0734	unknown	0.161152	0.0335567	-0.115859	1
sgRNA1025	29	263	359	599	666	381	405	312	651	624	746	529	SPV_0736	pdp	0.236694	0.0582479	-0.166612	1
sgRNA1026	50	444	638	868	911	639	654	490	1037	788	956	727	SPV_0740	unknown	0.102123	-0.0604573	-0.149467	1
sgRNA1027	75	283	368	340	387	361	348	285	578	284	301	267	SPV_0741	unknown	0.185153	0.198927	0.029005	1
sgRNA1028	93	282	417	548	536	387	424	336	731	545	608	484	SPV_0742	unknown	0.0716574	0.0088799	-0.0498833	1
sgRNA1029	11	120	223	76	83	266	286	203	471	238	240	243	SPV_0747	unknown	-1.22686	-1.09338	0.148919	1
sgRNA103	42	353	461	165	142	538	542	421	853	340	358	318	SPV_0261	pepC	0.0794814	-0.0222639	-0.0865938	1
sgRNA1030	30	188	288	24	20	276	277	217	479	60	67	53	SPV_0756	tRNA-Gln-1	-3.64923	-2.6452	1.02242	1
sgRNA1031	48	358	530	422	413	481	494	348	750	875	983	851	SPV_0758	unknown	-0.0609916	0.115371	0.186121	1
sgRNA1032	17	220	314	380	518	339	370	280	559	407	443	350	SPV_0773	fruA	0.0832884	0.121704	0.0472146	1
sgRNA1033	15	216	335	390	481	357	336	254	533	456	485	353	SPV_0795	unknown	-0.102129	0.0163162	0.133019	1
sgRNA1034	15	171	245	305	312	208	256	190	405	193	233	201	SPV_0796	unknown	0.151287	-0.0667716	-0.204714	1
sgRNA1035	22	234	351	145	194	358	370	269	557	261	256	229	SPV_0797	unknown	-0.0606775	0.0332865	0.102375	1
sgRNA1036	14	118	205	246	279	223	193	138	348	250	244	182	SPV_0798	unknown	0.0355136	0.0324908	0.0132074	1
sgRNA1037	42	275	446	451	541	493	482	356	795	496	557	447	SPV_0804	unknown	0.080929	0.0280016	-0.0402927	1
sgRNA1038	10	148	260	348	387	332	370	224	558	376	458	359	SPV_0805	unknown	0.182937	0.0327411	-0.136721	1
sgRNA1039	9	168	220	356	390	298	284	247	476	399	449	348	SPV_0806	unknown	0.121694	0.132832	0.0272772	1
sgRNA104	18	176	281	59	80	272	330	248	463	180	200	141	SPV_0262,SPV_0263,SPV_0264	manN,manM,manL	-0.0682076	0.116616	0.198129	1
sgRNA1040	81	424	614	685	760	556	585	464	885	728	951	704	SPV_0807	unknown	0.0851998	0.0710339	0.000926653	1
sgRNA1041	12	181	268	382	389	294	301	238	503	412	437	327	SPV_0809	cad	0.036718	0.0362958	0.0136164	1
sgRNA1042	58	195	324	185	182	273	335	229	448	390	453	312	SPV_0810	unknown	0.0154288	0.0070552	0.00616255	1
sgRNA1043	13	185	249	173	227	279	331	207	532	369	432	328	SPV_0811	speE	-0.0375959	-0.113782	-0.059323	1
sgRNA1044	18	182	302	382	440	336	342	246	533	386	488	360	SPV_0812	lys1	0.263651	0.058323	-0.188981	1
sgRNA1045	116	394	544	478	495	560	540	387	957	422	473	388	SPV_0813	nspC	0.0458999	-0.0175482	-0.0493062	1
sgRNA1046	6	120	175	34	31	170	180	172	305	83	80	67	SPV_0814	aguA	0.160347	-0.0437493	-0.189025	1
sgRNA1047	15	111	149	185	269	204	254	180	391	248	331	247	SPV_0815	unknown	0.115606	0.0657538	-0.0346869	1
sgRNA1048	64	334	449	577	596	423	481	364	831	541	618	486	SPV_0821	cbpE	0.274564	-0.0043604	-0.266609	1
sgRNA1049	22	207	356	357	420	384	339	250	537	397	498	362	SPV_0823	proA	-0.157745	0.157517	0.327561	1
sgRNA105	13	213	285	440	496	372	333	255	600	430	513	374	SPV_0265	adhA	-0.0389265	0.0344968	0.0830843	1
sgRNA1050	56	376	500	666	667	513	467	400	781	655	700	525	SPV_0824	proC	0.367824	0.274986	-0.0718393	1
sgRNA1052	15	165	244	370	408	267	307	203	456	379	473	321	SPV_0828	unknown	0.14399	1.14658	1.01869	1
sgRNA1053	32	360	517	640	681	527	492	354	762	587	639	513	SPV_0829	unknown	0.0388402	0.259406	0.235558	1
sgRNA1054	61	448	684	802	868	639	688	546	1113	1079	1322	1012	SPV_0831	unknown	0.157786	0.0664784	-0.077546	1
sgRNA1055	8	90	125	210	254	168	171	112	277	240	212	177	SPV_0836	unknown	-0.0920809	-0.643753	-0.538543	1
sgRNA1056	12	116	189	267	290	222	189	168	366	268	332	261	SPV_0837	unknown	0.0502376	-0.0411825	-0.0800469	1
sgRNA1057	12	144	273	415	550	459	478	328	675	464	564	427	SPV_0841	ald	-0.19006	0.0780761	0.278641	1
sgRNA1058	33	226	313	443	496	378	359	272	623	458	525	413	SPV_0849	rplT	-2.56772	-1.37239	1.20977	1
sgRNA1059	11	112	187	252	263	221	230	162	385	261	354	260	SPV_0850	gloA	0.0704134	-0.0345908	-0.0903527	1
sgRNA106	13	158	269	250	288	280	257	194	421	268	316	278	SPV_2134	unknown	-0.00758518	0.0225049	0.0408075	1
sgRNA1060	20	275	412	150	151	452	460	359	779	297	285	273	SPV_0857	era	-0.618299	-0.769917	-0.140221	1
sgRNA1061	6	122	179	270	327	262	285	181	432	279	385	290	SPV_0858	mutM	-0.533674	-0.104428	0.441329	1
sgRNA1062	78	562	717	1000	1047	742	747	563	1142	653	807	541	SPV_0860	pmrA	-0.0486635	-0.0853411	-0.0206908	1
sgRNA1063	14	219	309	429	492	374	377	271	635	458	630	424	SPV_0862	rnr	-0.160057	-0.497841	-0.324567	1
sgRNA1064	37	200	316	213	245	339	369	243	559	312	341	307	SPV_0863	smpB	-0.291938	-0.739275	-0.437272	1
sgRNA1065	27	267	424	519	600	451	483	336	765	658	757	595	SPV_0864	tehB	-0.119885	-0.14025	-0.00632354	1
sgRNA1066	32	213	300	387	421	324	353	272	508	528	600	452	SPV_0870	gpmB2	0.0441934	0.0454376	0.0142682	1
sgRNA1067	33	245	324	435	442	334	338	291	548	394	454	361	SPV_0876	unknown	-0.125608	-0.543564	-0.399464	1
sgRNA1068	30	319	504	558	649	493	488	394	816	631	721	552	SPV_0883	unknown	0.0126331	-0.00520446	-0.00419332	1
sgRNA1069	13	266	402	489	472	481	452	354	757	484	537	429	SPV_0884	unknown	0.275869	-0.00996587	-0.265893	1
sgRNA107	27	265	338	511	535	380	389	322	690	473	610	460	SPV_0266	unknown	-0.033188	0.0418075	0.0893367	1
sgRNA1070	34	384	607	800	855	650	715	501	1072	782	1019	758	SPV_0905	bltD	-1.09815	-0.773527	0.3387	1
sgRNA1071	16	109	158	204	207	163	161	134	256	221	262	166	SPV_0907	hemK	-0.757014	-0.410707	0.358357	1
sgRNA1072	30	255	294	415	426	284	324	261	486	365	463	344	SPV_0909	unknown	-0.73977	-0.281463	0.470441	1
sgRNA1073	18	233	308	456	534	398	424	290	706	507	560	459	SPV_0910	glyA	-0.203791	0.0588034	0.276645	1
sgRNA1074	29	210	310	410	410	300	327	250	507	418	498	351	SPV_0911	unknown	-0.0673345	0.349858	0.428264	1
sgRNA1075	30	180	287	133	107	307	317	238	499	351	379	304	SPV_0912	pvaA	0.0104496	0.328566	0.337578	1
sgRNA1076	31	220	323	158	194	302	294	226	512	322	373	291	SPV_0920	unknown	-0.106577	-0.0163212	0.0975356	1
sgRNA1077	37	253	393	489	521	378	433	314	716	472	623	441	SPV_0924	unknown	-0.054608	0.031402	0.0977856	1
sgRNA1078	38	372	482	648	663	515	551	427	852	632	677	544	SPV_0925	unknown	0.0947999	0.00951316	-0.0743788	1
sgRNA1079	23	167	257	58	54	246	252	185	404	69	76	62	SPV_0934	unknown	0.133673	0.0190153	-0.101201	1
sgRNA108	11	154	212	235	297	192	254	195	400	272	325	266	SPV_0267	unknown	0.224126	0.0220467	-0.188461	1
sgRNA1080	30	226	357	380	477	379	370	252	560	423	497	421	SPV_0935	unknown	0.104685	0.138996	0.0414162	1
sgRNA1081	25	246	314	459	519	363	408	278	604	464	569	386	SPV_0940	rffD	0.314416	-0.076268	-0.376741	1
sgRNA1082	29	254	321	144	167	375	449	316	692	316	365	269	SPV_0941	unknown	-0.0516877	0.0398525	0.103202	1
sgRNA1083	21	237	299	401	462	295	351	258	503	451	461	381	SPV_0943	unknown	0.170121	-0.123461	-0.27591	1
sgRNA1084	39	397	539	758	833	662	630	480	1091	815	867	680	SPV_0944	unknown	-0.0694663	0.09562	0.177626	1
sgRNA1085	23	294	381	150	165	422	458	317	708	301	368	263	SPV_0945	unknown	0.12197	0.169731	0.0641326	1
sgRNA1086	15	165	252	341	328	245	270	173	413	320	352	298	SPV_0946	unknown	-0.0353315	0.0561697	0.100686	1
sgRNA1087	34	246	420	496	574	360	442	329	661	507	575	414	SPV_0947	unknown	0.107363	0.139697	0.0526187	1
sgRNA1088	44	436	567	222	200	568	602	469	953	523	508	467	SPV_0948	nikS	-0.00420298	-0.103727	-0.08519	1
sgRNA1089	20	262	449	587	708	517	504	381	865	619	727	578	SPV_0949	unknown	-0.0354703	0.0771352	0.125415	1
sgRNA109	31	226	321	435	466	338	362	266	612	449	521	438	SPV_0269	sulA	-1.28587	-0.335112	0.956838	1
sgRNA1090	21	250	336	465	511	378	390	316	722	514	568	429	SPV_0950	mefE	0.0238734	0.0202722	0.0124357	1
sgRNA1091	30	264	374	153	180	412	418	313	669	379	405	376	SPV_0951	unknown	0.107926	-0.00648145	-0.0972602	1
sgRNA1092	33	208	296	423	431	314	353	250	546	534	631	438	SPV_0955	trpY	0.129122	0.152097	0.0352295	1
sgRNA1093	15	150	233	313	350	267	263	203	459	343	395	314	SPV_0956	unknown	0.369042	0.0253424	-0.330192	1
sgRNA1094	32	386	592	730	835	583	610	437	1001	739	776	674	SPV_0961	lafA	-0.305485	-0.124	0.198894	1
sgRNA1095	52	327	430	673	705	514	555	427	919	675	773	615	SPV_0962	unknown	0.0302166	0.214787	0.201785	1
sgRNA1097	64	441	642	890	867	650	624	480	1017	826	910	719	SPV_0969	unknown	0.250395	-0.437117	-0.670977	1
sgRNA1098	57	475	686	902	959	729	729	489	1158	978	1066	768	SPV_0977	unknown	0.0118071	0.0569223	0.0535539	1
sgRNA1099	17	180	293	64	81	314	339	245	553	201	171	160	SPV_0978	unknown	0.164638	-0.0861524	-0.231841	1
sgRNA110	19	258	408	581	654	441	497	341	863	647	762	587	SPV_0273	unknown	0.104868	0.0476239	-0.04869	1
sgRNA1100	17	222	307	469	441	322	333	247	526	414	464	350	SPV_0986	unknown	-0.0463016	0.0893217	0.146952	1
sgRNA1101	14	123	215	335	390	304	296	218	497	479	603	427	SPV_0992	unknown	0.28123	0.0441086	-0.221732	1
sgRNA1102	42	292	392	510	548	422	487	357	701	701	766	567	SPV_0993	unknown	-0.0405123	-0.0662815	-0.00767754	1
sgRNA1103	32	238	323	428	450	328	406	297	513	435	497	393	SPV_1003	unknown	0.125085	0.0622666	-0.0503917	1
sgRNA1104	55	431	602	771	916	609	706	491	1079	808	954	757	SPV_1009	serB	0.0915416	-0.0762049	-0.146827	1
sgRNA1105	45	343	516	680	792	566	657	437	1006	751	925	632	SPV_1011	glxK	-0.0269805	0.10819	0.149585	1
sgRNA1106	61	504	720	924	1002	747	791	535	1215	909	1092	813	SPV_1013	unknown	-0.00280948	0.0447908	0.0613978	1
sgRNA1107	21	232	344	434	520	333	352	282	591	458	530	379	SPV_1021	unknown	0.108756	0.0819629	-0.00653844	1
sgRNA1108	70	418	611	724	711	559	511	409	932	703	769	574	SPV_1024	lplA	-0.113947	0.146329	0.272868	1
sgRNA1109	10	144	245	118	163	318	295	246	478	264	354	256	SPV_1025	acoL	0.424605	-0.0815296	-0.487531	1
sgRNA111	44	281	405	562	573	414	413	310	799	583	612	427	SPV_0274,SPV_0275	rplM,rpsI	-3.38618	-2.59039	0.811576	1
sgRNA1110	43	334	508	496	566	573	599	400	966	398	486	343	SPV_1026	acoC	0.0321737	0.135215	0.117175	1
sgRNA1111	35	349	565	718	746	560	618	509	959	787	972	700	SPV_1027	acoB	0.025702	0.128073	0.1173	1
sgRNA1112	100	606	795	1027	1038	760	804	622	1293	1064	1217	914	SPV_1029	pdrM	-0.209734	0.058377	0.277649	1
sgRNA1113	18	250	373	575	662	470	522	356	880	646	742	539	SPV_1046	lacG-2	0.0346292	0.00503891	-0.0126296	1
sgRNA1114	21	106	193	218	276	188	211	148	411	208	255	203	SPV_1047	lacE-2	0.159843	0.0935634	-0.0498365	1
sgRNA1115	26	251	377	458	546	365	398	307	667	500	562	431	SPV_1048	lacF-2	0.0375812	0.0321807	-0.000259721	1
sgRNA1116	19	218	351	11	10	428	452	333	757	22	29	30	SPV_1049	lacT	0.0735639	0.0239945	-0.0371417	1
sgRNA1117	10	213	365	509	625	479	488	307	753	578	633	514	SPV_1054	unknown	0.190084	-0.0167701	-0.192915	1
sgRNA1118	92	513	755	922	942	658	752	563	1256	885	1056	777	SPV_1057	unknown	0.0304414	0.0527638	0.0333363	1
sgRNA1119	46	308	482	578	733	486	567	374	799	625	696	528	SPV_1059	unknown	0.338205	0.120059	-0.198288	1
sgRNA112	32	250	377	112	124	394	443	298	651	231	264	221	SPV_0283,SPV_0280,SPV_0281,SPV_0279,SPV_0282	celD,celR,celC,celB,unknown	0.0766571	0.0322685	-0.0259746	1
sgRNA1120	14	209	290	422	463	369	374	285	571	451	493	377	SPV_1061	pphA	0.224914	0.0261309	-0.182258	1
sgRNA1121	22	219	319	441	485	380	402	309	649	488	497	373	SPV_1062	recN	-0.45381	-0.674862	-0.203886	1
sgRNA1122	24	175	226	293	286	228	254	187	323	297	323	240	SPV_1063	ahrC	-0.333149	-0.19648	0.154897	1
sgRNA1123	14	253	450	632	620	490	517	319	777	605	717	559	SPV_1066	xseB	-0.833029	-0.0150466	0.829865	1
sgRNA1124	22	202	314	425	471	324	378	287	634	487	571	438	SPV_1069	unknown	-0.156564	0.142651	0.315379	1
sgRNA1125	25	212	250	360	404	317	318	280	467	389	468	376	SPV_1070	truB	-0.0646536	0.0372087	0.117492	1
sgRNA1126	49	392	571	435	467	545	573	465	925	425	513	404	SPV_1071	unknown	-0.010424	0.0281374	0.0531485	1
sgRNA1127	15	253	386	414	465	461	476	353	781	303	329	290	SPV_1076	srtA	-0.160639	-0.132466	0.0414578	1
sgRNA1128	13	89	143	232	229	187	189	130	285	228	293	198	SPV_1092	unknown	-0.171107	-0.00652405	0.178119	1
sgRNA1129	38	278	450	643	746	528	536	395	854	657	727	620	SPV_1094	unknown	0.0229531	0.027679	0.0183835	1
sgRNA113	15	222	293	366	383	299	336	225	458	337	412	330	SPV_0283,SPV_0280,SPV_0281,SPV_0282	celD,celR,celC,unknown	0.0346915	0.116114	0.0921336	1
sgRNA1130	19	284	497	160	197	565	594	468	941	192	187	203	SPV_1095	unknown	0.201523	0.0579778	-0.120881	1
sgRNA1131	27	298	445	625	628	482	506	383	769	584	704	542	SPV_1102	unknown	0.117707	-0.456564	-0.56013	1
sgRNA1132	35	207	269	209	187	279	310	200	488	272	265	237	SPV_1103	unknown	-0.194947	-0.519995	-0.309274	1
sgRNA1133	35	296	418	77	114	376	441	327	669	254	230	213	SPV_1108	unknown	-0.0665936	0.0805523	0.159744	1
sgRNA1134	20	164	257	337	379	350	417	240	525	398	473	400	SPV_1109	unknown	0.0632734	-0.0818653	-0.127536	1
sgRNA1135	29	96	180	224	220	167	222	140	340	202	287	208	SPV_1110	unknown	0.294625	0.0769453	-0.206961	1
sgRNA1136	54	314	410	539	560	415	443	318	687	539	683	496	SPV_1111	unknown	0.0788541	0.0164046	-0.0440124	1
sgRNA1137	12	185	244	330	396	285	255	201	439	343	422	291	SPV_1112	unknown	-0.0200853	0.0423387	0.0763943	1
sgRNA1138	80	325	390	450	482	366	386	293	579	472	567	415	SPV_1113	unknown	0.335921	0.0185293	-0.298038	1
sgRNA1139	9	200	348	30	60	359	418	303	612	66	69	68	SPV_1115	leuB	0.400734	-0.0142035	-0.396582	1
sgRNA114	18	162	244	272	304	288	327	212	455	309	361	284	SPV_0283,SPV_0280,SPV_0278,SPV_0277,SPV_0281,SPV_0279,SPV_0282	celD,celR,unknown,celA,celC,celB,unknown	0.0377145	0.186294	0.16386	1
sgRNA1140	31	254	353	428	467	327	351	268	576	400	438	361	SPV_1116	leuA	0.00601363	0.00120418	0.00995236	1
sgRNA1141	14	228	366	472	585	456	469	361	759	509	633	492	SPV_1117	unknown	-0.0138933	0.051421	0.0781316	1
sgRNA1142	30	315	441	590	635	467	466	359	774	541	674	496	SPV_1130	licD2	0.00695723	0.246821	0.259481	1
sgRNA1143	24	201	275	433	478	376	312	262	546	444	476	358	SPV_1135	nth	0.307594	-0.00128643	-0.293426	1
sgRNA1144	31	241	366	83	66	340	366	252	562	168	159	141	SPV_1137	unknown	0.444021	-0.0296223	-0.461352	1
sgRNA1145	19	127	193	235	258	187	199	147	326	223	260	205	SPV_1147	tRNA-Arg-2	0.0317691	0.102397	0.0899216	1
sgRNA1146	50	370	546	636	671	459	493	412	736	654	720	554	SPV_1155	efeU	0.155886	-0.0460895	-0.186175	1
sgRNA1147	35	177	245	354	292	275	257	183	405	308	360	260	SPV_1156	efeB	0.00908542	0.0343558	0.0411823	1
sgRNA1148	39	353	472	623	704	534	556	422	904	687	775	601	SPV_1159	unknown	0.0816151	0.077079	0.0124996	1
sgRNA1149	58	401	551	640	656	471	470	382	831	606	609	513	SPV_1160	unknown	0.163314	0.0207179	-0.127719	1
sgRNA115	15	266	359	476	522	371	434	292	690	569	624	476	SPV_0284	unknown	0.14922	0.0603225	-0.0820035	1
sgRNA1150	33	218	268	358	356	259	309	232	452	462	546	395	SPV_1162	unknown	0.0786505	0.023227	-0.0431117	1
sgRNA1151	22	222	331	455	470	351	377	272	643	448	544	431	SPV_1164	cdd-2	0.0413047	-0.0389222	-0.0674614	1
sgRNA1152	18	264	383	558	570	358	384	302	693	492	598	500	SPV_1165	unknown	0.243725	-0.0728325	-0.305044	1
sgRNA1153	14	218	300	40	71	320	367	257	559	118	177	154	SPV_1166	unknown	-0.0271593	0.138226	0.179003	1
sgRNA1154	9	135	200	65	82	217	239	187	395	85	88	73	SPV_1167	appD	0.249106	0.0294437	-0.203434	1
sgRNA1155	24	275	403	551	636	415	463	352	779	596	745	562	SPV_1168	appC	-0.144082	0.0832329	0.239972	1
sgRNA1156	23	257	377	540	577	418	482	346	729	587	637	536	SPV_1169	appB	-0.0793639	0.157453	0.253811	1
sgRNA1157	13	193	275	332	427	301	361	262	583	315	395	317	SPV_1174	unknown	-0.0363821	-0.0453668	0.00401719	1
sgRNA1158	85	396	540	582	587	468	472	328	749	605	661	496	SPV_1175	unknown	0.18646	0.0622859	-0.111133	1
sgRNA1159	49	506	732	284	333	878	937	629	1425	938	1041	846	SPV_1176	unknown	0.0474288	0.0273707	-0.00828289	1
sgRNA116	63	489	636	835	864	597	644	506	1063	853	898	738	SPV_0286	basA	0.0598191	0.103077	0.060135	1
sgRNA1160	50	342	466	584	697	453	526	379	867	587	655	525	SPV_1177	unknown	0.0971691	-0.018633	-0.100339	1
sgRNA1161	33	209	331	431	453	332	359	280	562	414	520	385	SPV_1178	ptrB	0.357309	0.282121	-0.0631402	1
sgRNA1162	64	415	575	698	675	539	529	374	788	657	762	580	SPV_1179	lanL	-0.20625	0.0519838	0.275429	1
sgRNA1163	103	381	508	621	679	422	477	371	853	586	684	529	SPV_1186	unknown	-0.147562	0.115457	0.276329	1
sgRNA1164	11	155	224	290	370	239	279	183	461	375	431	328	SPV_1189	unknown	-0.0187385	0.0719596	0.108865	1
sgRNA1165	23	303	493	306	327	542	620	464	979	468	512	455	SPV_1191	unknown	0.0152243	-0.0816743	-0.088551	1
sgRNA1166	31	297	446	132	149	416	449	366	752	184	212	185	SPV_1192	unknown	-0.0485703	-0.00845295	0.0564363	1
sgRNA1167	35	215	333	362	407	317	328	239	534	258	293	241	SPV_1206	unknown	0.0867418	0.0708777	-0.00263947	1
sgRNA1168	22	188	299	378	450	360	361	268	597	367	363	298	SPV_1207	tyrA	-0.0417948	0.148027	0.204814	1
sgRNA1169	57	469	680	452	491	707	703	556	1149	611	693	453	SPV_1208	aroC	-0.0504867	0.167313	0.233273	1
sgRNA117	39	227	345	47	71	341	365	308	595	145	128	143	SPV_2140,SPV_0288	NA,unknown	0.470233	0.00983356	-0.445833	1
sgRNA1170	30	407	501	407	487	532	516	360	828	462	485	368	SPV_1209	aroB	-0.0186787	0.0725189	0.102947	1
sgRNA1171	45	373	590	713	760	611	672	479	1048	780	882	701	SPV_1210	aroE	-0.0813413	-0.0164257	0.0753877	1
sgRNA1172	20	263	412	518	572	439	410	347	703	640	704	559	SPV_1211	aroD	0.0365467	-0.252999	-0.27511	1
sgRNA1173	19	263	348	419	518	352	398	290	613	402	476	340	SPV_1223	unknown	-0.158481	0.0617502	0.232169	1
sgRNA1174	29	326	431	576	607	453	459	326	750	611	668	502	SPV_1225	unknown	0.0669716	0.0696477	0.0188782	1
sgRNA1175	28	307	403	505	567	448	449	333	762	546	630	487	SPV_1227	phoU2	0.111358	0.0231531	-0.0720986	1
sgRNA1176	30	316	521	562	593	637	619	459	1023	219	253	217	SPV_1228	pstB2-2	0.0357294	0.0436133	0.0233962	1
sgRNA1177	23	330	479	701	746	480	520	355	868	661	791	605	SPV_1229	pstB2-1	0.148817	-0.0931475	-0.226909	1
sgRNA1178	46	348	542	721	742	569	567	425	934	792	812	633	SPV_1230	pstA2	-0.0732637	-0.0616948	0.027668	1
sgRNA1179	23	228	303	403	443	345	385	280	555	437	486	418	SPV_1231	pstC2	0.0563101	0.043979	0.00379614	1
sgRNA118	20	213	352	478	518	404	468	300	672	493	574	436	SPV_0289,SPV_0290,SPV_0291,SPV_0292	eda,unknown,unknown,unknown	-0.049226	0.0535425	0.115027	1
sgRNA1180	50	297	410	573	559	455	452	333	679	566	613	455	SPV_1232	pstS2	-0.0154677	-0.120096	-0.0916877	1
sgRNA1181	30	288	402	536	573	394	484	342	703	551	648	444	SPV_1233	unknown	0.113805	0.0481528	-0.0497171	1
sgRNA1182	21	340	472	545	592	555	536	398	927	672	735	538	SPV_1237	unknown	-0.0350992	0.0286035	0.076549	1
sgRNA1183	32	354	549	45	61	596	670	507	1052	87	110	79	SPV_1241	unknown	0.061379	0.115841	0.0611326	1
sgRNA1184	44	377	489	108	106	473	487	365	814	83	112	77	SPV_1242	unknown	-0.0441392	0.120596	0.175788	1
sgRNA1185	19	174	269	352	376	301	327	242	508	395	443	366	SPV_1248	cbpM	-0.0617093	-0.00362318	0.0756229	1
sgRNA1186	76	391	488	661	741	540	595	391	905	696	776	557	SPV_1252	unknown	0.19564	-0.0158734	-0.198834	1
sgRNA1187	34	260	372	499	593	383	424	333	676	476	590	421	SPV_1253	unknown	0.140744	-0.111826	-0.240143	1
sgRNA1188	37	441	671	853	878	665	684	537	1074	825	962	703	SPV_1254	unknown	-0.190834	0.0169343	0.22046	1
sgRNA1189	26	361	552	726	807	530	596	444	972	721	901	652	SPV_1255	unknown	-0.0014293	-0.00498369	0.011368	1
sgRNA119	13	204	263	362	459	340	338	253	593	428	473	435	SPV_0301	regR	0.0262981	0.0148757	0.00485947	1
sgRNA1190	33	264	330	478	574	405	447	331	725	496	586	474	SPV_1256	unknown	0.223163	-0.0151441	-0.222855	1
sgRNA1191	28	258	374	507	522	400	460	321	646	540	633	496	SPV_1257	unknown	0.0375302	0.0551332	0.0324138	1
sgRNA1192	31	286	413	600	659	445	509	374	802	607	687	555	SPV_1261	unknown	0.164477	0.0262996	-0.121059	1
sgRNA1193	22	240	365	455	515	341	396	289	618	462	514	378	SPV_1263	unknown	-0.0901348	0.0764739	0.181044	1
sgRNA1194	44	370	576	721	799	571	614	428	976	812	996	732	SPV_1264	unknown	-0.0262717	0.0600618	0.0984674	1
sgRNA1195	26	309	447	36	45	615	694	464	1072	218	201	216	SPV_1265	unknown	0.107479	-0.0363019	-0.128781	1
sgRNA1196	32	318	435	536	592	473	477	353	733	564	694	525	SPV_1266	unknown	0.236491	0.0214964	-0.200505	1
sgRNA1197	40	348	486	644	742	586	626	450	1027	735	775	638	SPV_1267	unknown	0.0250012	0.00801373	-0.00153081	1
sgRNA1198	54	259	377	137	140	367	356	266	560	295	336	281	SPV_1272	unknown	0.123074	0.0124215	-0.0981873	1
sgRNA1199	36	285	382	453	480	343	316	264	550	458	497	413	SPV_1275	nagR	0.160171	0.0943761	-0.0457254	1
sgRNA120	22	168	226	312	355	263	270	188	403	308	371	294	SPV_0303	unknown	0.225145	0.0138116	-0.197213	1
sgRNA1200	19	249	413	510	543	388	422	316	686	537	604	474	SPV_1276	unknown	0.125334	0.110043	-0.00022941	1
sgRNA1201	57	424	491	670	781	517	577	418	911	669	852	600	SPV_1277	unknown	-0.127864	0.0765603	0.217018	1
sgRNA1202	43	236	341	34	35	327	355	272	612	71	78	68	SPV_1279	unknown	0.0585674	-0.02341	-0.0697066	1
sgRNA1203	17	232	342	434	554	386	416	311	624	466	564	406	SPV_1284	unknown	0.0325648	0.21149	0.193359	1
sgRNA1204	19	280	402	530	614	459	456	369	725	564	638	519	SPV_1296	pdxT	-0.126668	0.0653199	0.204908	1
sgRNA1205	30	263	366	406	444	347	385	295	619	465	530	384	SPV_1297	pdxS	0.0310083	0.0553181	0.0373299	1
sgRNA1206	42	308	427	279	249	437	460	327	745	285	351	282	SPV_1299	unknown	-0.132158	0.0473499	0.193053	1
sgRNA1207	28	351	418	258	304	432	433	313	689	312	363	291	SPV_1312	yfmL	-0.0144029	-0.041476	-0.0138245	1
sgRNA1208	32	286	394	533	507	437	419	298	687	536	647	471	SPV_1315	unknown	0.0395613	-0.0692322	-0.0927988	1
sgRNA1209	46	319	511	624	694	557	520	384	886	700	799	544	SPV_1319	unknown	0.0462571	0.150599	0.11788	1
sgRNA121	16	172	248	381	393	286	280	212	534	363	396	344	SPV_0304	mraW	-6.58252	-4.96591	1.59861	1
sgRNA1210	74	357	522	614	667	473	499	357	792	706	832	682	SPV_1321	mucB	0.167089	-0.0374936	-0.18706	1
sgRNA1211	10	206	301	444	506	408	412	295	699	454	556	467	SPV_1322	unknown	0.15348	-0.0203686	-0.152647	1
sgRNA1212	53	424	543	246	285	646	652	489	950	555	624	502	SPV_1323	unknown	-0.0440345	0.0828384	0.143889	1
sgRNA1213	3	116	214	172	174	280	259	194	438	34	52	39	SPV_1343	unknown	0.308646	0.0653124	-0.231678	1
sgRNA1214	34	270	403	485	553	374	431	292	648	488	575	477	SPV_1344	unknown	0.102384	0.141039	0.0539861	1
sgRNA1215	48	236	316	469	463	376	350	241	579	395	521	396	SPV_1347	unknown	-0.210077	0.441766	0.668181	1
sgRNA1216	18	183	304	399	463	314	331	248	557	412	460	354	SPV_1348	unknown	-5.86888	-4.74299	1.13605	1
sgRNA1217	40	268	337	476	431	327	325	242	548	420	492	396	SPV_1361	unknown	0.0707105	0.0437264	-0.0157997	1
sgRNA1218	42	343	473	664	659	499	494	402	763	577	728	551	SPV_1362	unknown	0.101661	0.0958892	0.0146214	1
sgRNA1219	40	271	405	481	529	371	447	300	627	466	591	399	SPV_1372	unknown	-2.57125	-1.33795	1.24925	1
sgRNA122	26	186	284	357	424	335	335	243	541	387	448	366	SPV_0307,SPV_0306	mraY,pbp2x	-5.55005	-4.60387	0.96889	1
sgRNA1220	42	330	515	652	669	464	464	385	814	587	706	513	SPV_1376	pclA	0.281125	0.10545	-0.163661	1
sgRNA1221	23	306	515	302	397	559	551	457	934	565	630	500	SPV_1377	mga1	0.0376756	0.0181458	-0.00341069	1
sgRNA1222	21	231	319	450	512	346	409	270	529	430	511	411	SPV_1393	unknown	0.249988	-0.249245	-0.484075	1
sgRNA1223	58	339	459	565	607	412	419	332	772	491	583	453	SPV_1397	aldR	0.0283499	-0.0311338	-0.0479755	1
sgRNA1224	55	312	400	102	106	415	423	335	738	185	198	164	SPV_1400	unknown	-0.249905	-0.240151	0.0237006	1
sgRNA1225	29	298	441	603	644	467	508	403	777	625	712	560	SPV_1414	oxlT	0.0279596	-0.0189452	-0.032308	1
sgRNA1226	17	237	396	525	570	420	445	357	728	550	572	493	SPV_1425	unknown	0.177876	-0.0291009	-0.188303	1
sgRNA1227	69	398	581	823	835	579	627	469	964	805	880	695	SPV_1426	unknown	0.0565076	0.102129	0.0555356	1
sgRNA1228	31	243	333	390	395	277	329	221	428	377	446	310	SPV_1433	unknown	0.154878	-0.00494682	-0.143667	1
sgRNA1229	12	212	312	307	297	345	339	276	572	391	409	351	SPV_1434	ybgI	-0.247755	-0.0545832	0.206767	1
sgRNA123	35	336	526	659	707	550	560	412	840	654	744	648	SPV_0308	clpL	0.143291	0.0238049	-0.102312	1
sgRNA1230	14	170	275	386	464	380	391	234	639	408	507	374	SPV_1440	unknown	0.0250503	-0.0170201	-0.0286008	1
sgRNA1231	11	150	225	202	191	230	238	186	366	96	101	82	SPV_1441	unknown	0.163816	0.0808768	-0.0699022	1
sgRNA1232	42	296	379	494	546	369	424	300	663	431	515	371	SPV_1454	unknown	-0.0700304	-0.0225698	0.0667574	1
sgRNA1233	46	498	729	911	948	746	750	586	1203	921	1101	834	SPV_1457	dtd	0.438245	-0.0301658	-0.450626	1
sgRNA1234	27	242	392	144	189	414	470	308	714	242	306	256	SPV_1465	unknown	0.156515	0.119187	-0.0182257	1
sgRNA1235	25	270	397	31	43	367	349	297	645	65	74	75	SPV_1469	unknown	-0.0180965	0.266601	0.296416	1
sgRNA1239	27	302	437	554	654	454	523	367	840	654	738	554	SPV_1478	ylmE	-0.0803851	0.270996	0.366862	1
sgRNA124	24	333	516	261	263	417	473	346	765	337	375	272	SPV_0309	luxS	0.00439496	-0.060026	-0.0478124	1
sgRNA1240	16	176	305	395	415	355	364	288	543	426	520	453	SPV_1482	unknown	-0.0243473	0.500477	0.537475	1
sgRNA1241	56	272	366	446	537	380	385	280	598	492	571	413	SPV_1488	nanK	0.030796	0.0429576	0.022067	1
sgRNA1242	96	452	667	600	656	609	631	499	1070	558	610	524	SPV_1490	unknown	-0.140236	0.0821937	0.230968	1
sgRNA1243	29	244	375	272	304	366	415	311	664	807	857	762	SPV_1491	unknown	0.0895292	0.0868228	0.0144034	1
sgRNA1244	29	206	270	179	188	307	330	255	550	260	276	206	SPV_1492	yjgK	0.184052	0.00395478	-0.168056	1
sgRNA1245	41	331	450	372	401	488	491	371	782	399	450	362	SPV_1493	satC	-0.0921812	0.0192752	0.130685	1
sgRNA1246	20	134	182	21	42	240	244	179	387	58	72	58	SPV_1494	satB	-0.169809	0.169902	0.351693	1
sgRNA1247	20	234	333	240	226	353	331	291	518	282	286	307	SPV_1495	satA	-0.0859585	-0.007765	0.0922031	1
sgRNA1248	49	320	459	595	640	471	463	347	821	590	675	526	SPV_1496	nanP	0.261715	-0.0719466	-0.32761	1
sgRNA1249	23	268	377	359	358	343	408	275	647	606	638	525	SPV_1497	nanE-1	-0.0359395	0.101168	0.141366	1
sgRNA125	19	193	311	485	531	369	407	293	648	454	560	422	SPV_0310	unknown	-0.0355028	0.0689225	0.120064	1
sgRNA1250	24	304	474	617	726	503	533	405	879	677	761	618	SPV_1498	unknown	-0.0066485	0.0778742	0.0987069	1
sgRNA1251	19	181	276	362	434	292	331	267	514	372	486	368	SPV_1499	nanB	-0.0530779	0.0242057	0.0909776	1
sgRNA1252	23	214	283	363	427	329	315	255	528	426	476	371	SPV_1500	unknown	-0.0363683	0.0399238	0.0887738	1
sgRNA1253	32	196	291	375	378	269	314	215	471	348	454	359	SPV_1501	ycjO	0.078486	0.0171115	-0.0437872	1
sgRNA1254	23	190	250	369	437	300	344	207	504	345	496	366	SPV_1502	unknown	-0.132415	0.102949	0.248642	1
sgRNA1255	7	190	273	354	498	377	400	309	679	419	453	380	SPV_1503	unknown	0.110637	0.0730523	-0.0241661	1
sgRNA1256	15	172	250	293	316	270	219	170	383	273	369	268	SPV_1507	recG	0.239987	0.131172	-0.0941493	1
sgRNA1257	35	365	548	375	394	604	702	474	1074	442	534	405	SPV_1510	aroF	-2.05898	-1.07787	0.996493	1
sgRNA1258	44	311	494	565	583	423	455	371	751	594	633	477	SPV_1511	aroG	-1.32412	-0.791083	0.554099	1
sgRNA1259	18	191	261	316	358	284	309	223	469	284	359	229	SPV_1513	unknown	-0.105042	0.0874087	0.206328	1
sgRNA126	41	357	500	623	662	489	587	399	880	691	790	690	SPV_0311,SPV_0313	dexB,unknown	-0.0909878	0.0662322	0.170484	1
sgRNA1260	24	226	289	405	476	350	368	246	566	419	533	356	SPV_1514	unknown	0.0166258	0.189069	0.186564	1
sgRNA1261	47	280	369	472	596	410	459	322	696	542	617	472	SPV_1515	unknown	0.221911	0.121338	-0.0898146	1
sgRNA1262	47	419	510	697	840	584	571	425	1028	717	855	620	SPV_1516	unknown	0.0947826	0.0529842	-0.0265921	1
sgRNA1263	40	359	524	686	705	576	556	415	933	752	836	647	SPV_1517	unknown	0.244833	0.0802722	-0.1511	1
sgRNA1264	27	314	468	582	655	473	525	350	778	586	657	502	SPV_1520	frp	-2.61686	-1.51161	1.12046	1
sgRNA1265	12	212	279	426	455	317	291	267	569	438	500	344	SPV_1529	unknown	0.193793	0.0685626	-0.110128	1
sgRNA1266	14	225	293	432	503	365	390	299	625	421	514	370	SPV_1533	unknown	-0.167562	0.015997	0.195852	1
sgRNA1267	29	347	470	625	664	516	536	366	886	650	768	577	SPV_1539	unknown	0.0344814	0.156959	0.135504	1
sgRNA1268	12	173	267	41	35	268	361	256	533	164	211	136	SPV_1540	unknown	0.299533	0.0183195	-0.263616	1
sgRNA1269	29	262	430	8	19	516	599	377	931	60	57	49	SPV_1544	sun	0.0829832	-0.0349279	-0.102814	1
sgRNA127	29	228	357	147	178	379	383	343	617	301	369	265	SPV_0326,SPV_0329,SPV_0330,SPV_0323,SPV_0320,SPV_0317,SPV_0315,SPV_0319,SPV_0324,SPV_0328,SPV_0321,SPV_0322,SPV_0316,SPV_0327,SPV_0318,SPV_0325	cps2K,cps2M,cps2N,cps2H,cps2T,cps2C,cps2A,cps2E,cps2I,cps2L,cps2F,cps2G,cps2B,cps2P,cps2D,cps2J	0.34644	0.576109	0.236663	1
sgRNA1270	34	298	406	469	519	408	403	312	657	483	626	438	SPV_1552	unknown	-0.334937	-0.226673	0.124138	1
sgRNA1271	19	127	196	260	311	197	240	185	347	248	330	282	SPV_1553	unknown	-0.102457	-0.176475	-0.0578455	1
sgRNA1272	18	232	269	410	505	340	356	275	632	450	506	410	SPV_1554	rsfA	-0.362826	0.0237728	0.401772	1
sgRNA1273	19	100	153	169	246	150	175	121	251	172	226	200	SPV_1564	unknown	-0.0429322	-0.0320616	0.0228652	1
sgRNA1274	24	263	350	236	267	360	358	310	625	454	532	445	SPV_1568	queF	0.151909	0.0417844	-0.0944159	1
sgRNA1275	13	156	210	168	188	215	242	178	372	242	323	221	SPV_1570	unknown	0.0757432	0.0222502	-0.0424113	1
sgRNA1276	19	187	341	424	514	387	456	292	699	479	600	439	SPV_1571	pepF2	0.233387	-0.00812409	-0.229034	1
sgRNA1277	30	331	383	544	591	430	471	346	709	548	658	533	SPV_1572	unknown	0.121743	-0.0060638	-0.113262	1
sgRNA1278	24	194	266	348	363	275	304	232	452	335	374	266	SPV_1573	prmA	0.137922	0.00575066	-0.116765	1
sgRNA1279	31	339	492	721	803	558	624	462	994	756	818	680	SPV_1574	unknown	0.115186	0.084084	-0.012981	1
sgRNA128	29	230	301	404	470	333	386	267	609	456	501	439	SPV_0326,SPV_0329,SPV_0330,SPV_0323,SPV_0324,SPV_0328,SPV_0321,SPV_0322,SPV_0327,SPV_0325	cps2K,cps2M,cps2N,cps2H,cps2I,cps2L,cps2F,cps2G,cps2P,cps2J	0.3731	0.364273	0.00361738	1
sgRNA1280	12	143	210	80	91	241	280	183	416	147	215	171	SPV_1575	unknown	-0.0891192	0.110375	0.213399	1
sgRNA1281	8	165	254	244	242	328	322	237	506	355	417	322	SPV_1577	hicB	0.136056	0.00571209	-0.10793	1
sgRNA1282	54	242	416	459	544	379	350	268	632	468	570	404	SPV_1587	mga2	-0.100201	0.0499828	0.17028	1
sgRNA1283	18	155	253	335	367	246	297	215	515	358	418	338	SPV_1605	unknown	0.193173	-0.107706	-0.283747	1
sgRNA1284	13	117	170	261	291	241	260	189	449	258	337	256	SPV_1618	unknown	0.0105897	0.0259327	0.0298837	1
sgRNA1285	18	176	263	59	65	336	334	252	542	111	103	84	SPV_1621	unknown	0.115633	-0.00301228	-0.106856	1
sgRNA1286	34	214	310	378	397	293	299	206	516	405	456	328	SPV_1622	unknown	-0.0131815	0.156915	0.180732	1
sgRNA1287	22	249	383	229	229	371	428	333	690	474	521	423	SPV_1627	unknown	-0.0173091	0.0243053	0.0580977	1
sgRNA1288	75	313	417	538	584	398	402	334	752	537	619	451	SPV_1633	galT-2	-0.040712	0.0197672	0.0814571	1
sgRNA1289	43	323	421	617	644	481	485	370	753	617	689	530	SPV_1634	galK	0.343452	0.0222954	-0.311997	1
sgRNA129	23	189	302	418	403	349	373	229	531	434	524	422	SPV_0334	aliA	0.0712746	0.0735619	0.0164924	1
sgRNA1291	44	304	411	574	587	436	451	369	733	548	643	533	SPV_1640	pnuC	0.315374	-0.00694355	-0.305562	1
sgRNA1292	21	248	363	118	150	366	366	291	617	312	333	282	SPV_1648	unknown	0.18532	-0.0752755	-0.247911	1
sgRNA1293	45	311	436	240	235	458	505	356	758	418	459	388	SPV_1653	yidD	0.207126	0.179417	-0.0111428	1
sgRNA1294	47	332	397	367	363	412	438	296	705	443	442	329	SPV_1654	rluB	0.00287566	-0.00131325	0.00619632	1
sgRNA1295	40	289	392	484	546	392	415	327	659	547	596	484	SPV_1657	xerD	-0.00904426	-0.157588	-0.135775	1
sgRNA1296	14	227	339	442	481	398	420	257	600	435	540	401	SPV_1664	treP	-0.0636094	0.056099	0.132807	1
sgRNA1297	17	218	345	519	659	517	515	371	925	534	777	547	SPV_1667	amiF	-0.857522	-1.05611	-0.183709	1
sgRNA1298	38	329	502	498	540	510	530	444	853	433	500	421	SPV_1668	amiE	-1.09217	-1.09768	0.00565432	1
sgRNA1299	33	264	404	500	518	387	374	308	597	503	594	449	SPV_1669	amiD	-0.911116	-1.0969	-0.171817	1
sgRNA130	24	331	409	580	636	442	436	341	815	639	637	585	SPV_0337,SPV_0336	recU,pbp1a	-0.496868	-0.611201	-0.10342	1
sgRNA1300	19	282	398	159	172	443	416	332	672	487	479	412	SPV_1670	amiC	-1.23488	-0.969436	0.280154	1
sgRNA1301	13	352	503	196	234	507	585	391	904	564	659	569	SPV_1673	gtfA	0.0508929	0.0336369	-0.00904506	1
sgRNA1302	33	308	429	548	569	511	482	355	742	572	657	523	SPV_1674	unknown	-0.446938	-0.513018	-0.0512226	1
sgRNA1303	27	235	350	438	501	362	347	274	602	382	459	393	SPV_1675	msmG	0.0305654	0.125276	0.113024	1
sgRNA1304	17	169	316	446	515	376	450	287	652	469	547	444	SPV_1676	msmF	-0.0698713	0.0283043	0.110949	1
sgRNA1305	33	226	342	458	502	342	343	286	504	447	541	389	SPV_1677	msmE	0.0961382	0.087011	0.00729407	1
sgRNA1306	22	223	345	492	530	397	441	287	684	500	598	459	SPV_1678	agaN	0.195084	-0.112858	-0.305775	1
sgRNA1307	38	278	390	502	515	374	423	346	651	506	579	464	SPV_1697	tRNA-Asp-1	-3.77733	-2.59266	1.19531	1
sgRNA1308	34	293	412	512	548	361	430	298	721	532	597	431	SPV_1698	tRNA-Val-1	-0.263425	-0.0687135	0.208502	1
sgRNA1309	14	168	264	251	286	259	278	228	428	261	294	220	SPV_1707	unknown	0.0767548	0.121135	0.0568161	1
sgRNA131	18	270	398	577	618	503	555	394	871	598	715	541	SPV_0338	unknown	-0.00920817	0.0346207	0.059143	1
sgRNA1310	24	226	308	407	438	326	355	269	511	441	532	444	SPV_1708	unknown	0.191371	0.024257	-0.154988	1
sgRNA1311	27	287	377	49	56	422	470	370	797	106	103	77	SPV_1712	ydfG	0.105595	0.0338978	-0.0592037	1
sgRNA1312	25	353	474	688	835	534	610	452	936	691	875	613	SPV_1713	unknown	-0.0124346	-0.126649	-0.0993676	1
sgRNA1313	56	320	466	556	589	498	483	365	741	532	648	495	SPV_1714	unknown	0.0258633	0.082426	0.0733296	1
sgRNA1314	51	420	534	703	773	571	587	440	933	662	854	605	SPV_1731	unknown	-0.0134381	0.104272	0.133606	1
sgRNA1315	12	147	235	93	121	323	354	253	535	120	140	102	SPV_1732	unknown	-0.112136	0.0898777	0.208814	1
sgRNA1316	35	262	348	416	485	367	343	282	599	432	451	382	SPV_1736	unknown	0.168018	0.078288	-0.0783485	1
sgRNA1317	26	248	330	387	489	336	351	296	505	413	504	379	SPV_1762	endA	-0.00306358	0.119164	0.138544	1
sgRNA1318	13	162	230	12	21	261	336	240	480	73	80	59	SPV_1763	epuA	-0.0119057	0.0272676	0.0565605	1
sgRNA1319	19	237	369	456	495	338	391	274	618	530	641	472	SPV_1775	lysA	0.352132	0.111045	-0.218132	1
sgRNA132	9	113	181	202	273	188	245	143	327	235	299	225	SPV_0339	gpsB	-1.73158	-0.502026	1.25508	1
sgRNA1320	13	181	324	344	378	329	365	227	495	467	565	433	SPV_1786	unknown	0.161184	0.029848	-0.119031	1
sgRNA1321	25	295	448	577	650	440	495	397	827	504	609	484	SPV_1789	diiA	-0.0693694	0.0146271	0.0947919	1
sgRNA1322	20	142	232	156	176	225	239	199	368	463	444	383	SPV_1795	unknown	0.216856	0.121061	-0.0822393	1
sgRNA1323	35	169	245	291	349	257	277	223	443	384	446	316	SPV_1826	nadC	-0.00966647	0.0949919	0.118915	1
sgRNA1324	31	262	382	471	491	411	399	295	620	402	444	370	SPV_1836	unknown	0.237629	0.0858155	-0.139483	1
sgRNA1325	33	301	393	586	589	424	446	286	782	559	693	491	SPV_1837	unknown	-0.0312564	0.128597	0.174234	1
sgRNA1326	21	373	474	639	748	543	536	424	890	717	799	647	SPV_1842	ulaF	0.0539166	-0.0828097	-0.122407	1
sgRNA1327	39	404	511	91	93	535	552	424	898	272	282	256	SPV_1843	ulaE	0.211441	0.0526676	-0.143446	1
sgRNA1328	17	154	206	6	5	205	247	159	367	11	5	5	SPV_1844	ulaD	0.0301118	0.140053	0.123599	1
sgRNA1329	74	434	612	759	799	608	610	440	917	758	806	644	SPV_1845	ulaC	0.0965855	0.137434	0.0552796	1
sgRNA133	10	130	228	321	371	272	275	198	460	335	401	319	SPV_0340	rnpB	-2.0591	-0.944123	1.12723	1
sgRNA1330	65	414	569	751	829	559	630	465	983	850	1002	744	SPV_1846	ulaB	0.0719515	0.194511	0.139021	1
sgRNA1331	49	451	642	832	925	697	709	467	1085	857	1028	741	SPV_1847	ulaA	-0.100538	0.0662288	0.178899	1
sgRNA1332	63	309	466	538	623	437	433	330	737	621	677	515	SPV_1848	unknown	0.184074	-0.0112627	-0.17931	1
sgRNA1333	32	315	497	212	259	437	516	400	824	155	143	127	SPV_1850	yidC2	-0.175365	-1.41747	-1.22722	1
sgRNA1334	12	175	271	373	433	353	354	232	555	369	450	336	SPV_1852	unknown	0.0635392	-0.103102	-0.151211	1
sgRNA1335	34	407	604	719	768	556	634	444	967	665	902	637	SPV_1868	tgt	-0.084728	0.0839462	0.182645	1
sgRNA1336	29	375	452	466	512	480	558	407	834	464	567	383	SPV_1873	unknown	-0.0777396	0.0976073	0.186695	1
sgRNA1337	40	403	600	811	859	606	726	498	1114	761	878	697	SPV_1875	unknown	0.548951	-0.0425904	-0.567346	1
sgRNA1338	41	375	483	669	756	520	530	398	809	651	752	570	SPV_1876	unknown	-0.0120854	0.0876332	0.113493	1
sgRNA1339	28	258	391	526	643	469	483	335	728	532	674	560	SPV_1882	tRNA-Trp-1	-0.798637	-0.0582363	0.756791	1
sgRNA134	31	329	580	677	773	577	571	441	960	760	851	620	SPV_0344,SPV_0343	ritR,gnd	-4.07428	-2.5328	1.55838	1
sgRNA1340	33	372	539	680	805	572	598	421	939	878	1138	813	SPV_1883	tRNA-Tyr-2	-2.36869	-1.36762	1.02232	1
sgRNA1341	13	164	293	332	417	263	308	232	470	373	465	363	SPV_1884	tRNA-Phe-2	-0.0644346	0.00720358	0.0898375	1
sgRNA1344	31	362	516	763	805	629	648	516	1056	693	846	671	SPV_1888	tRNA-Gly-4	-3.79064	-2.5153	1.28671	1
sgRNA1345	62	349	578	478	407	510	484	379	866	592	651	538	SPV_1895	unknown	-2.18938	-1.21116	0.997668	1
sgRNA1346	42	242	411	495	477	361	393	273	603	840	914	721	SPV_1900	patB	0.109352	-0.00122104	-0.0915546	1
sgRNA1347	6	116	162	208	239	149	143	152	288	183	198	151	SPV_1903	hexA	0.135002	0.0633337	-0.0544584	1
sgRNA1348	26	192	269	342	409	302	297	251	477	321	418	343	SPV_1906	unknown	-0.0202873	0.037314	0.0725111	1
sgRNA1349	19	251	347	445	541	336	399	299	632	543	569	434	SPV_1907	unknown	0.0769763	-0.0979762	-0.157789	1
sgRNA1350	20	117	211	242	276	222	226	176	350	283	312	263	SPV_1910	pstS1	0.0440272	0.0316861	0.00295425	1
sgRNA1351	27	237	334	74	65	366	356	297	630	212	260	188	SPV_1911	pstC1	0.0617815	0.179324	0.131884	1
sgRNA1352	12	133	207	263	328	222	220	198	389	271	338	273	SPV_1912	pstA1	-0.00188455	-0.0432295	-0.0284972	1
sgRNA1353	30	323	415	530	600	436	456	330	763	458	531	381	SPV_1913	pstB1	0.183098	0.100209	-0.0637889	1
sgRNA1354	29	298	398	581	621	465	477	361	772	524	625	546	SPV_1914	phoU1	0.291475	0.0238934	-0.254877	1
sgRNA1355	17	128	252	283	359	309	319	224	545	370	428	290	SPV_1915	unknown	0.293841	0.100652	-0.174923	1
sgRNA1356	72	441	604	72	69	579	644	483	1068	142	158	138	SPV_1916	unknown	-0.0605883	-0.0940158	-0.0224147	1
sgRNA1357	40	262	403	399	416	442	483	364	842	758	878	674	SPV_1917	unknown	-0.434699	-0.230171	0.219088	1
sgRNA1358	66	474	762	898	958	744	738	598	1322	1184	1415	1030	SPV_1920	unknown	-0.0171968	0.0945995	0.130083	1
sgRNA1359	53	405	567	737	842	593	604	464	976	1427	1607	1288	SPV_1921	unknown	0.0335783	0.0474963	0.0278486	1
sgRNA136	12	203	251	361	482	284	370	252	561	428	532	442	SPV_0352,SPV_2148,SPV_0350,SPV_0351	vraR,alkD,vraT,vraS	0.0968902	-0.121113	-0.205893	1
sgRNA1360	16	197	271	383	467	304	345	284	529	457	538	419	SPV_1922	hipO	-1.1103	-0.453887	0.667322	1
sgRNA1361	41	388	583	735	795	597	637	442	1019	769	846	690	SPV_1930	unknown	0.167058	0.0500324	-0.102104	1
sgRNA1362	7	118	203	83	83	251	249	196	467	178	227	184	SPV_1931	unknown	0.119935	0.100271	-0.00354033	1
sgRNA1363	29	296	477	518	544	529	580	374	848	741	815	660	SPV_1935	malC	0.0947315	0.0264439	-0.0616998	1
sgRNA1364	45	436	653	7	16	702	909	623	1370	35	42	27	SPV_1936	malD	0.0488554	-0.0200777	-0.0533282	1
sgRNA1365	30	361	548	673	789	576	597	480	1006	1270	1457	1052	SPV_1944	unknown	0.131312	-0.039961	-0.156754	1
sgRNA1366	16	124	167	269	316	219	211	129	360	252	321	230	SPV_1945	unknown	0.137648	-0.0241143	-0.137433	1
sgRNA1367	30	319	415	584	666	483	518	398	805	569	728	534	SPV_1946	unknown	0.101309	0.0423286	-0.0364165	1
sgRNA1368	25	314	477	161	165	461	468	358	759	391	434	352	SPV_1947	unknown	-0.192809	0.146248	0.350841	1
sgRNA1369	30	231	253	10	10	287	246	207	426	16	22	13	SPV_1953	unknown	-0.114528	-0.0368084	0.0899068	1
sgRNA137	26	289	421	570	624	403	465	332	755	548	592	520	SPV_0355,SPV_0357,SPV_0356	unknown,cbpK,cbpG	0.0166439	0.0971578	0.0965028	1
sgRNA1370	16	184	315	135	195	324	337	260	580	285	346	258	SPV_1955	unknown	0.394456	0.115865	-0.261008	1
sgRNA1371	52	366	464	620	695	495	483	394	817	621	810	603	SPV_1957	tktC	0.299355	0.145944	-0.137887	1
sgRNA1372	37	363	517	587	677	535	575	428	864	837	1070	802	SPV_1958	tktN	0.0152557	0.029846	0.0294102	1
sgRNA1373	28	391	530	80	78	547	584	432	940	152	163	102	SPV_1959	ulaA2	-0.0612192	0.0312747	0.105541	1
sgRNA1374	28	230	338	31	22	397	417	290	692	58	57	48	SPV_1960	ulaB2	0.0744917	0.0440026	-0.0164181	1
sgRNA1375	69	480	642	138	138	664	745	559	1202	287	362	261	SPV_1961	ulaR2	0.222552	0.0974035	-0.106976	1
sgRNA1376	31	293	429	79	85	420	464	355	724	218	225	194	SPV_1973	unknown	0.144049	0.0798614	-0.0488618	1
sgRNA1377	35	320	527	672	826	563	605	454	1049	776	929	668	SPV_1976	arcB	0.133934	0.0481053	-0.0790865	1
sgRNA1378	33	256	414	501	616	466	442	343	751	576	607	510	SPV_1977	arcC	0.211956	0.053571	-0.139709	1
sgRNA1379	18	303	390	575	659	466	520	380	779	594	666	521	SPV_1978	arcD	-0.0941408	0.0432501	0.167429	1
sgRNA138	31	265	370	493	543	383	475	305	598	469	562	439	SPV_0365	tig	-0.0771017	-0.543647	-0.452669	1
sgRNA1380	16	162	232	325	363	243	309	195	487	362	455	346	SPV_1979	unknown	0.0273161	0.0739052	0.0613162	1
sgRNA1381	41	224	321	394	427	307	352	245	521	383	505	365	SPV_1981	unknown	0.146084	0.132163	-5.17909e-05	1
sgRNA1382	27	188	273	223	235	302	295	225	494	286	294	232	SPV_1983	unknown	0.0484665	-0.0272434	-0.0660316	1
sgRNA1383	25	196	287	142	144	355	370	283	622	398	425	410	SPV_2002	dltD	0.154326	0.0284064	-0.110705	1
sgRNA1384	66	557	768	1012	1063	770	854	571	1320	928	1087	833	SPV_2003	dltC	0.0403476	0.0206267	-0.00517248	1
sgRNA1385	20	196	316	52	54	315	329	237	498	123	129	110	SPV_2004	dltB	-0.0312673	0.123325	0.166633	1
sgRNA1386	98	484	731	847	889	760	713	582	1259	889	1097	861	SPV_2005	dltA	0.0454919	0.00936767	-0.0276984	1
sgRNA1387	30	251	393	166	212	375	412	305	636	151	191	159	SPV_2008	unknown	-0.138399	0.05105	0.202527	1
sgRNA1388	35	231	359	72	74	408	389	333	705	93	96	84	SPV_2009	unknown	-0.0519383	0.12141	0.183127	1
sgRNA1389	21	228	316	390	395	266	325	249	482	379	416	321	SPV_2019	unknown	-0.013792	-0.0481768	-0.0191062	1
sgRNA139	19	316	336	508	549	395	432	303	739	478	567	474	SPV_0367,SPV_0368	lepB,rnhC	-1.43412	-0.786292	0.661729	1
sgRNA1390	19	166	263	356	413	301	314	217	564	390	444	370	SPV_2020	unknown	0.000666734	0.0646149	0.0797826	1
sgRNA1391	32	213	316	367	371	263	304	234	456	346	402	283	SPV_2021	unknown	0.358048	-0.145299	-0.484393	1
sgRNA1392	38	366	498	691	773	597	596	458	961	820	891	700	SPV_2039	unknown	-0.010664	0.0465395	0.0738207	1
sgRNA1393	69	515	662	885	917	664	694	504	1107	930	1057	824	SPV_2040	unknown	0.0223302	0.0830489	0.0763726	1
sgRNA1394	16	228	356	492	591	412	415	283	674	511	605	463	SPV_2046	cbiQ	0.316485	-0.0796875	-0.378729	1
sgRNA1395	26	246	378	125	131	341	410	283	618	412	447	373	SPV_2047	cbiO2	0.0426555	-0.0532014	-0.0842576	1
sgRNA1396	61	394	596	754	833	645	651	518	1071	854	979	708	SPV_2048	cbiO1	-0.0502829	-0.238611	-0.185448	1
sgRNA1397	35	383	601	810	927	694	722	517	1145	817	1011	792	SPV_2058	unknown	0.209181	0.0228024	-0.177948	1
sgRNA1398	33	321	460	197	214	452	487	375	747	302	373	287	SPV_2059	unknown	0.0650417	0.0851315	0.0315294	1
sgRNA1399	18	165	265	333	318	252	238	174	356	305	366	278	SPV_2061	tRNA-Asn-2	-0.480571	-0.212733	0.284229	1
sgRNA140	38	427	560	533	550	638	717	504	1115	945	1140	929	SPV_0370,SPV_0369	zapB,zapA	0.0669733	-0.0931148	-0.144472	1
sgRNA1400	14	215	322	192	208	384	426	331	619	479	566	521	SPV_2073	unknown	0.0206955	-0.0378871	-0.0400353	1
sgRNA1401	6	98	191	223	256	202	197	140	333	298	332	269	SPV_2076	unknown	0.0641258	0.0377263	-0.0127312	1
sgRNA1402	6	140	257	275	298	253	268	181	379	285	329	274	SPV_2084	srf-02	0.141856	0.0633644	-0.0639145	1
sgRNA1403	15	108	207	248	299	240	268	165	398	362	429	311	SPV_2085	unknown	-0.0944399	0.0997569	0.211556	1
sgRNA1404	19	237	337	258	260	350	344	266	576	458	541	419	SPV_2087	unknown	-0.0307596	0.125361	0.169102	1
sgRNA1405	66	439	558	714	696	478	546	356	776	629	745	578	SPV_2088	unknown	0.0944217	0.0109091	-0.0664738	1
sgRNA1406	24	164	254	318	390	295	293	254	503	377	436	339	SPV_2089	unknown	0.0987811	0.0800034	-0.00514728	1
sgRNA1407	12	126	195	257	281	225	212	137	368	290	323	244	SPV_2090	unknown	0.0167908	0.00571257	-0.00212141	1
sgRNA1408	36	386	582	75	88	511	612	467	922	190	216	164	SPV_2091	unknown	0.0952154	0.0533332	-0.0236286	1
sgRNA1409	21	177	269	353	384	276	257	220	459	328	405	336	SPV_2096	unknown	0.0889798	-0.0118952	-0.0832991	1
sgRNA141	20	281	423	541	638	441	453	369	762	525	637	495	SPV_0372	glyP	-0.179124	-0.222177	-0.0258011	1
sgRNA1410	20	242	342	469	517	350	389	288	598	428	555	412	SPV_2100	unknown	0.323245	0.0244701	-0.285366	1
sgRNA1411	18	204	251	325	362	269	300	234	495	304	363	288	SPV_2104	unknown	0.113927	0.0335813	-0.0655936	1
sgRNA1412	41	351	546	716	769	563	608	437	983	709	894	662	SPV_2110	unknown	0.0754311	-0.0494706	-0.108945	1
sgRNA1413	37	382	513	587	652	500	560	407	875	580	640	486	SPV_2113	unknown	0.0104605	-0.0106612	-0.00366638	1
sgRNA1414	18	185	326	411	423	293	313	230	541	422	481	373	SPV_2115	unknown	0.365382	0.0188019	-0.328011	1
sgRNA1415	17	189	284	417	450	284	306	221	524	371	417	337	SPV_2116	unknown	-0.010021	0.205566	0.22847	1
sgRNA1416	29	309	493	606	678	435	505	390	777	592	746	559	SPV_2117	unknown	-0.231191	0.0344969	0.276233	1
sgRNA1417	19	168	252	415	419	299	325	244	580	380	486	384	SPV_2126	unknown	-0.0170345	0.0642031	0.095822	1
sgRNA1418	28	231	358	320	342	391	395	275	621	428	499	404	SPV_2127	unknown	-0.13101	0.107429	0.254797	1
sgRNA1419	60	387	495	630	656	505	580	413	878	633	740	570	SPV_2130	ccnB	-0.0916768	0.0975224	0.202183	1
sgRNA142	20	207	332	421	443	305	316	239	513	414	422	332	SPV_0373	mip	0.215786	-0.0461599	-0.242551	1
sgRNA1420	49	269	391	491	551	398	460	305	659	512	607	459	SPV_2133	ccnD	0.156062	0.044342	-0.0969671	1
sgRNA1421	30	252	342	174	176	400	419	323	660	276	281	199	SPV_2135	unknown	0.228007	0.0381719	-0.174752	1
sgRNA1422	16	170	236	15	11	225	275	203	415	42	31	25	SPV_2137	unknown	0.306416	0.0630411	-0.226758	1
sgRNA1423	34	275	453	497	592	427	475	330	742	639	794	550	SPV_2139	srf-08	-0.051773	0.140595	0.203961	1
sgRNA1424	34	309	470	18	19	487	515	394	856	59	78	79	SPV_2141	unknown	-0.0598329	0.187401	0.26787	1
sgRNA1425	36	381	565	785	912	554	652	473	982	710	841	625	SPV_2142	unknown	0.0172874	0.126544	0.121657	1
sgRNA1426	42	303	458	584	591	465	459	320	715	603	735	495	SPV_2144	unknown	-0.310895	-0.460962	-0.132441	1
sgRNA1427	31	431	578	812	855	626	693	545	1058	796	995	711	SPV_2146	unknown	-0.128722	-0.418711	-0.27058	1
sgRNA1428	68	501	691	825	882	644	674	477	989	819	960	721	SPV_2158	unknown	-0.0190417	0.1266	0.161936	1
sgRNA1429	13	204	321	493	556	394	428	273	651	494	595	469	SPV_2160	unknown	0.11136	0.147013	0.0495959	1
sgRNA143	18	225	405	150	162	418	420	323	699	301	376	269	SPV_0374	shetA	0.289842	0.138051	-0.140358	1
sgRNA1430	19	188	252	319	371	258	295	201	438	345	436	337	SPV_2164	unknown	0.0539889	0.161741	0.121734	1
sgRNA1431	36	243	404	488	636	404	435	316	670	476	588	470	SPV_2165	unknown	0.125531	0.0392564	-0.0702741	1
sgRNA1432	16	190	288	19	29	361	414	280	597	69	71	79	SPV_2166	unknown	-0.254762	0.292744	0.620936	1
sgRNA1433	13	133	188	219	265	162	183	144	272	220	296	217	SPV_2168	unknown	0.0290198	0.0159468	0.00124159	1
sgRNA1434	35	233	349	491	494	384	369	289	624	458	484	413	SPV_2169	unknown	0.117797	-0.0081953	-0.11898	1
sgRNA1435	37	323	482	641	666	478	516	373	807	608	764	583	SPV_2188	unknown	0.325078	0.0167796	-0.298456	1
sgRNA1436	24	231	345	432	436	361	410	309	645	504	685	496	SPV_2189	unknown	0.122183	0.0415409	-0.0654942	1
sgRNA1437	13	227	338	346	426	398	417	298	632	480	582	448	SPV_2192	unknown	0.135404	0.064578	-0.0563285	1
sgRNA1438	34	327	472	264	268	474	453	382	807	248	253	232	SPV_2200	srf-11	0.133825	0.0536758	-0.07054	1
sgRNA1439	41	236	317	262	278	268	348	251	512	607	623	579	SPV_2201	unknown	-0.114984	-0.0144603	0.11287	1
sgRNA144	42	178	275	313	361	216	249	215	413	335	392	298	SPV_0375	serS	-2.35755	-1.12159	1.25477	1
sgRNA1440	44	290	402	552	587	361	433	355	686	556	653	481	SPV_2202	unknown	0.207441	-0.00563428	-0.197966	1
sgRNA1441	23	248	351	392	390	379	360	262	571	382	359	287	SPV_2203	unknown	0.0890239	0.00835607	-0.0625323	1
sgRNA1442	21	234	325	45	73	401	398	328	644	207	278	197	SPV_2205	unknown	-0.152117	0.0515785	0.218976	1
sgRNA1443	45	397	627	649	709	589	694	514	1159	838	936	741	SPV_2213	unknown	-0.320361	-0.242011	0.0919071	1
sgRNA1444	39	255	391	470	502	425	425	333	681	448	514	375	SPV_2219	unknown	-0.033954	0.0412897	0.0857342	1
sgRNA1445	17	177	260	44	51	271	289	227	478	159	131	110	SPV_2226	srf-12	0.0196759	0.0310366	0.0249162	1
sgRNA1446	36	267	383	499	560	393	423	309	714	502	583	427	SPV_2227	unknown	0.0485941	0.00695771	-0.0283439	1
sgRNA1447	51	346	468	576	588	465	513	371	757	570	659	519	SPV_2239	unknown	-0.0130941	-0.0428383	-0.0175369	1
sgRNA1448	30	245	358	468	481	330	380	261	612	484	537	372	SPV_2240	unknown	0.230595	0.0325078	-0.176559	1
sgRNA1449	21	255	373	508	631	426	461	357	743	557	622	533	SPV_2242	unknown	0.17666	0.00592256	-0.158493	1
sgRNA145	24	263	394	513	615	440	436	326	726	588	612	483	SPV_0376,SPV_0375,SPV_0377	manO,serS,lysC	-0.169512	0.183613	0.365606	1
sgRNA1450	22	242	355	478	553	405	408	330	698	515	597	455	SPV_2244	unknown	0.165277	0.0309801	-0.121326	1
sgRNA1451	20	292	462	673	815	572	612	437	973	735	867	640	SPV_2250	unknown	-0.191503	0.0619144	0.267652	1
sgRNA1452	48	326	402	567	587	429	432	330	686	580	653	473	SPV_2259	rpmG1	-0.053005	-0.0855479	-0.0164657	1
sgRNA1453	56	461	665	822	910	609	702	503	1131	873	948	718	SPV_2260	unknown	0.0986305	0.00626055	-0.0737382	1
sgRNA1454	26	207	273	354	391	272	255	198	439	350	402	319	SPV_2266	dhaM	0.309492	0.0126176	-0.282189	1
sgRNA1455	33	407	568	820	829	620	679	499	1050	808	891	759	SPV_2267	unknown	-0.0888111	0.0178312	0.119554	1
sgRNA1456	54	427	630	754	933	578	638	521	1049	717	900	766	SPV_2278	unknown	0.0943199	0.0757733	-0.0017974	1
sgRNA1457	22	264	430	537	655	429	476	352	742	560	621	456	SPV_2279	unknown	0.0790817	0.0196342	-0.0413106	1
sgRNA1458	14	303	405	606	692	513	548	408	944	697	777	579	SPV_2282	shp	0.138889	0.139339	0.0156843	1
sgRNA1459	23	249	412	543	619	458	510	379	776	641	716	491	SPV_2283	unknown	0.224201	0.0603368	-0.149428	1
sgRNA146	56	487	670	225	226	602	760	544	1047	347	361	299	SPV_0380,SPV_0378,SPV_0379,SPV_0381	fabH,fabM,fabT,acpP	0.136696	0.0700965	-0.0515914	1
sgRNA1460	28	211	315	441	418	318	338	261	583	440	475	433	SPV_2289	unknown	-0.0338308	0.0387726	0.0863418	1
sgRNA1461	25	298	497	668	769	543	595	404	872	666	807	632	SPV_2290	unknown	0.00461036	0.0696667	0.0803111	1
sgRNA1462	50	330	428	548	596	405	415	321	695	544	655	428	SPV_2291	srf-16	-0.144603	0.0378653	0.193063	1
sgRNA1463	23	206	307	416	455	331	329	249	610	448	474	401	SPV_2293	phtF	0.183537	0.0566712	-0.110063	1
sgRNA1464	13	217	354	243	278	355	398	293	695	561	616	453	SPV_2298	unknown	0.0693051	0.0240238	-0.0308469	1
sgRNA1465	9	177	255	319	389	284	312	202	413	343	403	297	SPV_2299	unknown	0.0962862	-0.00168156	-0.0841969	1
sgRNA1466	31	263	380	580	665	444	489	360	774	518	642	510	SPV_2311	unknown	0.0926118	-0.0408291	-0.120431	1
sgRNA1467	31	280	408	502	544	386	424	299	697	494	652	441	SPV_2314	unknown	-0.113573	-0.0683945	0.0591139	1
sgRNA1468	23	227	313	469	508	381	390	273	681	508	572	471	SPV_2319	unknown	0.241292	-0.0151637	-0.242732	1
sgRNA1469	39	257	330	418	467	369	354	274	534	470	499	374	SPV_2320	unknown	0.0164739	-0.0153032	-0.0170807	1
sgRNA147	22	281	391	559	576	450	458	347	719	539	623	517	SPV_0380,SPV_0379,SPV_0381	fabH,fabT,acpP	-1.13298	0.0704246	1.21433	1
sgRNA1470	24	209	325	383	378	318	305	251	509	362	445	306	SPV_2325	unknown	0.375188	0.00463815	-0.354561	1
sgRNA1471	20	247	327	498	541	420	400	332	704	497	586	467	SPV_2332	unknown	0.267672	-0.0877824	-0.341385	1
sgRNA1472	17	164	244	287	311	237	227	171	400	296	349	262	SPV_2333	unknown	-0.170101	-0.0679255	0.115077	1
sgRNA1473	24	219	322	471	505	379	409	318	569	500	560	448	SPV_2337	unknown	0.127162	0.0641765	-0.0470275	1
sgRNA1474	26	246	355	490	561	401	349	311	642	477	537	418	SPV_2349	unknown	0.0846369	0.0416191	-0.0275407	1
sgRNA1475	45	299	438	391	345	408	444	316	687	685	783	565	SPV_2351	msbA	-0.0460881	0.126702	0.182173	1
sgRNA1476	30	318	460	505	535	514	507	436	880	927	1050	855	SPV_2362	unknown	0.14666	0.015427	-0.115778	1
sgRNA1477	18	154	253	385	441	332	379	273	652	442	552	378	SPV_2363	unknown	0.19989	0.0184684	-0.16462	1
sgRNA1478	32	229	292	407	451	352	343	258	525	404	451	379	SPV_2367	unknown	-0.0840218	0.0514142	0.145688	1
sgRNA1479	27	272	438	211	219	392	373	278	675	229	334	244	SPV_2371	unknown	0.0606165	0.150958	0.105212	1
sgRNA148	30	364	526	634	668	554	603	440	935	1284	1442	1182	SPV_0385,SPV_0389,SPV_0388,SPV_0386,SPV_0383,SPV_0390,SPV_0384,SPV_0387,SPV_0382	fabF,accD,accC,accB,fabD,accA,fabG1,fabZ,fabK	-0.773973	-0.0156944	0.770056	1
sgRNA1480	31	221	345	435	450	353	390	286	548	468	553	416	SPV_2372	unknown	-0.0292523	-0.0260735	0.016549	1
sgRNA1481	16	244	322	503	512	384	400	303	665	474	593	452	SPV_2373	unknown	0.105149	0.0801166	-0.0144244	1
sgRNA1482	43	331	507	659	769	509	552	441	925	711	778	564	SPV_2377	unknown	0.076756	0.0321823	-0.0321765	1
sgRNA1483	63	519	691	743	794	721	751	537	1144	1170	1528	1138	SPV_2381	unknown	0.229518	-0.0554344	-0.271644	1
sgRNA1484	50	469	729	873	965	839	833	636	1345	967	1108	810	SPV_2384	unknown	0.396226	-0.0362825	-0.41466	1
sgRNA1485	32	285	416	544	583	433	466	315	748	555	654	529	SPV_2389	unknown	0.411944	-0.149507	-0.530905	1
sgRNA1486	19	180	297	383	441	309	330	233	535	440	509	350	SPV_2395	unknown	0.27336	-0.00112061	-0.260683	1
sgRNA1487	36	306	349	413	462	328	356	281	597	445	511	394	SPV_2407	unknown	0.188007	0.0383167	-0.136701	1
sgRNA1488	36	359	539	709	910	613	629	438	1036	731	890	695	SPV_2408	unknown	-0.0581183	0.0702641	0.140082	1
sgRNA1489	23	231	346	429	477	405	369	264	644	445	511	388	SPV_2411	unknown	0.209027	0.102703	-0.0943826	1
sgRNA149	22	239	389	550	592	445	460	356	758	525	652	464	SPV_2157,SPV_0391	ydiL,briC	0.126306	0.0319776	-0.0757947	1
sgRNA1490	22	207	288	258	294	335	330	200	512	355	382	307	SPV_2414	unknown	0.071087	-0.0154698	-0.0754147	1
sgRNA1491	23	290	440	514	575	434	512	345	706	556	642	462	SPV_2416	unknown	0.0399109	-0.0222211	-0.0480567	1
sgRNA1492	73	396	492	625	678	539	544	382	805	626	757	573	SPV_2417	unknown	0.240162	0.0408512	-0.176443	1
sgRNA1493	52	279	425	545	575	444	425	309	708	618	673	513	SPV_2418	unknown	-0.0102673	0.104364	0.126109	1
sgRNA1494	9	149	238	141	141	263	262	212	402	327	380	295	SPV_2419	unknown	0.129818	0.113859	-0.00460266	1
sgRNA1495	21	259	382	431	492	350	334	264	570	450	489	388	SPV_2434	unknown	0.276108	-0.00455277	-0.252485	1
sgRNA1496	18	220	314	422	458	342	393	256	606	399	501	400	SPV_2437	unknown	-0.121558	0.0132533	0.143868	1
sgRNA1497	15	185	249	343	371	227	259	181	440	348	407	300	SPV_2446	unknown	0.304214	0.0452178	-0.245044	1
sgRNA1498	4	81	135	190	254	179	176	143	307	189	235	180	SPV_2453	unknown	-0.0233393	-0.0801534	-0.0419717	1
sgRNA1499	27	223	342	54	57	352	343	257	546	140	158	144	SPV_2455	unknown	0.130764	0.101565	-0.0136989	1
sgRNA150	18	303	422	86	107	492	534	381	852	166	176	168	SPV_0393,SPV_0395,SPV_0394	nusB,efp,unknown	-0.596333	-0.641543	-0.0319237	1
sgRNA151	20	208	298	418	460	328	327	280	563	389	450	388	SPV_0397,SPV_0398,SPV_0396	gatA,gatC,gatB	-2.82509	-1.63406	1.20899	1
sgRNA152	38	330	431	531	656	458	493	362	838	538	639	491	SPV_0399	prfC	0.144447	-0.105176	-0.23923	1
sgRNA153	29	289	428	504	597	431	473	380	734	559	655	553	SPV_0401	rpmB	-0.0677572	-0.124	-0.044928	1
sgRNA154	37	285	382	453	594	394	359	307	574	516	548	390	SPV_0402	asp23	-0.169883	0.0518292	0.239424	1
sgRNA155	58	351	476	632	697	491	494	407	790	584	707	560	SPV_0404,SPV_0406,SPV_2159,SPV_0405,SPV_0408	ilvB,ilvC,unknown,ilvH,unknown	0.257477	0.0525718	-0.19343	1
sgRNA156	25	315	484	659	726	547	584	419	836	641	822	597	SPV_0409	ilvA	-0.0453898	0.0793606	0.136851	1
sgRNA157	10	187	311	443	497	420	434	295	718	534	628	415	SPV_0410	unknown	0.0659449	-0.52094	-0.571235	1
sgRNA158	42	565	781	817	875	862	914	588	1443	1260	1423	1088	SPV_0412,SPV_0411	glnHP1,glnQ1	0.282423	0.17193	-0.0952989	1
sgRNA159	23	210	320	391	400	300	315	224	486	364	487	383	SPV_0414	unknown	-0.0554856	0.00900095	0.0784857	1
sgRNA160	24	184	276	370	359	280	295	241	491	299	326	264	SPV_0417	uppP	-0.0812779	0.431739	0.527864	1
sgRNA161	39	393	573	704	747	517	577	355	926	705	772	635	SPV_0420	pfl	0.457745	0.0794447	-0.373247	1
sgRNA162	24	213	362	218	289	377	470	330	731	317	375	292	SPV_0423	xylR	0.230922	0.154769	-0.0589992	1
sgRNA163	12	156	257	330	372	263	273	206	465	355	402	293	SPV_0429,SPV_0430	trkH,trkA	0.586636	-0.138245	-0.711858	1
sgRNA164	18	179	329	444	558	448	466	328	727	496	590	448	SPV_0431	unknown	0.150541	0.0576802	-0.0812046	1
sgRNA165	46	224	334	80	94	364	392	259	606	253	287	218	SPV_0434	mtsB	0.149507	0.0727474	-0.0582336	1
sgRNA166	15	193	302	32	29	380	389	304	640	129	101	135	SPV_2167	srf-09	-0.301981	-0.116285	0.204083	1
sgRNA167	22	238	347	439	461	358	317	267	542	432	512	368	SPV_0441	rpoE	-1.83291	-0.997761	0.850369	1
sgRNA168	33	294	436	583	650	493	568	377	878	605	715	581	SPV_0442	pyrG	0.340062	-0.0138699	-0.338411	1
sgRNA169	35	296	440	612	696	548	631	405	887	627	828	640	SPV_0443	nptA	0.0228354	-0.408337	-0.420172	1
sgRNA170	55	221	332	389	385	242	291	247	475	394	472	320	SPV_0444	endoD	0.153201	0.13504	-0.00567581	1
sgRNA171	31	242	372	348	356	404	414	337	683	436	495	407	SPV_0445	pgk	-0.812637	-0.383984	0.444987	1
sgRNA172	29	322	443	590	670	467	549	358	832	611	751	600	SPV_0446	unknown	0.0547204	0.242964	0.2051	1
sgRNA173	22	233	383	145	169	425	490	334	687	246	296	238	SPV_0447,SPV_0448	glnR,glnA	0.00703953	0.362231	0.368838	1
sgRNA174	48	361	552	587	657	510	596	400	903	776	894	680	SPV_0452	creX	-0.0276762	-0.0739991	-0.0340762	1
sgRNA175	19	262	378	428	525	385	347	314	632	461	543	423	SPV_0455,SPV_0454,SPV_2170	hsdR,hsdM,hsdS-F	-0.0887341	0.0594354	0.164938	1
sgRNA176	30	331	470	156	152	610	607	472	1019	254	305	278	SPV_0458,SPV_0460,SPV_0459,SPV_0461,SPV_2171	hrcA,dnaK,grpE,dnaJ,unknown	-0.115395	-0.210459	-0.0789074	1
sgRNA177	15	269	385	569	601	483	470	360	774	576	663	556	SPV_0463,SPV_0462	unknown,unknown	0.139356	0.0365369	-0.0925327	1
sgRNA178	38	272	383	519	582	409	475	356	743	590	643	474	SPV_0464,SPV_0465	ecsA,ecsB	0.100408	0.0524137	-0.0314323	1
sgRNA179	16	202	254	358	405	282	320	250	519	363	395	294	SPV_0466	blpT	-0.0223252	0.116176	0.159404	1
sgRNA180	24	228	405	500	578	441	422	384	744	503	671	461	SPV_0467,SPV_0468,SPV_0469	blpS,blpR,blpH	-0.0484585	0.0119567	0.0680285	1
sgRNA181	35	337	473	594	613	491	544	379	860	629	753	572	SPV_0470,SPV_0471,SPV_0472	blpC,blpB,blpA	0.216829	0.0113784	-0.192022	1
sgRNA182	52	365	529	689	729	553	589	399	872	705	778	684	SPV_0475,SPV_2176,SPV_0474,SPV_0473	pncP,pncW,blpZ,blpY	0.014099	0.113271	0.115242	1
sgRNA184	45	332	497	570	643	472	517	372	813	592	661	526	SPV_0482,SPV_0480,SPV_0478,SPV_0483,SPV_0481,SPV_0479	infB,unknown,rimP,rbfA,unknown,nusA	-1.27275	-0.16381	1.12372	1
sgRNA185	10	145	189	52	56	231	238	176	400	64	83	64	SPV_0487,SPV_0488	unknown,unknown	0.00428233	-0.0322814	-0.0203354	1
sgRNA186	33	256	371	470	507	413	473	303	661	383	461	345	SPV_0490	unknown	-0.0352179	-0.0913491	-0.0446949	1
sgRNA187	45	343	524	616	726	510	561	388	901	637	795	616	SPV_0496,SPV_0495	unknown,unknown	-2.55889	-2.1243	0.451657	1
sgRNA188	33	329	553	742	817	565	678	495	1067	744	835	725	SPV_2178	unknown	-0.113912	-0.0832112	0.0417762	1
sgRNA189	31	375	592	822	1009	746	733	590	1224	963	1091	861	SPV_2185,SPV_0500	srf-10,unknown	-0.0869623	0.0804251	0.183453	1
sgRNA190	31	298	411	598	663	492	539	350	821	584	725	582	SPV_2185	srf-10	0.147437	0.0271193	-0.110424	1
sgRNA191	14	182	249	382	476	348	350	284	581	382	532	392	SPV_0504,SPV_0505	pheS,paiA	-1.54581	-0.722429	0.834762	1
sgRNA192	20	200	303	404	470	332	337	252	596	429	487	382	SPV_0507	unknown	0.0288381	0.105508	0.0871335	1
sgRNA193	27	267	380	500	507	400	440	298	615	526	598	472	SPV_0510,SPV_0511	metE,metF	0.114074	0.00543846	-0.0968475	1
sgRNA194	19	272	470	702	851	569	630	446	1004	819	918	715	SPV_0512,SPV_0516,SPV_0513,SPV_0517,SPV_0514,SPV_0515	pnp,mrnC,cysE,unknown,unknown,cysS	-1.75566	-0.775009	0.991553	1
sgRNA195	34	382	534	697	844	589	639	455	958	792	861	668	SPV_0523,SPV_0522,SPV_0521	vex3,vex2,vex1	0.0421582	0.0838812	0.0570458	1
sgRNA196	30	299	499	618	728	526	545	441	835	673	821	587	SPV_0525,SPV_0524	vncS,vncR	0.0491924	-0.0501013	-0.0784899	1
sgRNA198	55	416	613	885	1001	654	748	569	1067	861	985	771	SPV_0527	unknown	0.229165	0.0390167	-0.170905	1
sgRNA199	18	244	352	211	204	417	416	280	691	263	274	260	SPV_0531,SPV_0529,SPV_0528,SPV_0530	glnQ2,glnP2a,glnP2b,glnH2	0.072565	0.0875244	0.0267683	1
sgRNA200	39	423	588	94	97	630	664	512	1038	139	172	135	SPV_0532	recJ	0.0837148	-0.0136148	-0.0856467	1
sgRNA201	16	227	415	55	89	458	562	430	902	213	244	171	SPV_0533	rnjB	-1.58751	-0.370819	1.22999	1
sgRNA202	25	203	331	69	70	326	340	263	553	104	139	110	SPV_0535,SPV_0536	murM,murN	0.114698	0.372679	0.272675	1
sgRNA203	80	518	717	849	889	681	719	505	1128	886	1005	774	SPV_0537	unknown	0.149497	0.0877963	-0.0460633	1
sgRNA204	15	217	327	449	554	361	432	276	643	464	575	396	SPV_0539,SPV_0538	unknown,uvrC	0.0350227	0.00132343	-0.0199596	1
sgRNA205	55	357	429	124	133	538	535	368	778	305	341	278	SPV_0540	unknown	0.211669	0.0155574	-0.185511	1
sgRNA206	48	370	518	530	494	419	470	368	745	535	541	436	SPV_0542,SPV_0541	pepV,nrd	-0.211494	-0.211466	0.0153225	1
sgRNA207	21	325	442	619	649	487	507	414	790	641	709	534	SPV_0546	brnQ	0.0547713	0.107099	0.066516	1
sgRNA208	33	352	521	540	657	618	713	497	1046	613	715	597	SPV_0548,SPV_0547,SPV_0549	unknown,unknown,ldcB	0.0346928	0.144251	0.12221	1
sgRNA209	17	178	306	377	358	288	312	227	469	382	416	370	SPV_0550,SPV_0551	rplK,rplA	-2.34347	-1.18926	1.1716	1
sgRNA210	19	176	234	344	369	203	267	217	409	304	350	304	SPV_2193	unknown	0.250186	0.140534	-0.0944353	1
sgRNA211	53	477	670	898	978	702	710	579	1141	878	1135	849	SPV_0554	unknown	0.136174	0.0451213	-0.0771792	1
sgRNA212	39	335	510	640	751	501	545	391	862	595	643	486	SPV_0558	prtA	0.465555	0.475226	0.0278117	1
sgRNA213	23	270	353	490	536	469	452	313	661	539	562	468	SPV_0564	unknown	-0.0226226	0.281664	0.317752	1
sgRNA214	45	337	496	639	726	554	574	419	932	724	854	626	SPV_0573,SPV_0572,SPV_0571	msrAB2,unknown,ccdA-1	-0.00427171	-0.00570734	0.0159655	1
sgRNA215	46	429	568	679	796	609	652	410	991	712	811	651	SPV_0575,SPV_0574	yesM,yesN	0.0565315	0.0424737	-0.0018009	1
sgRNA216	22	325	462	585	706	516	506	391	865	614	716	548	SPV_0576	ywlG	0.131927	0.0311413	-0.0866725	1
sgRNA217	32	298	532	593	668	479	570	414	844	679	777	563	SPV_0578	pabB	0.00672329	0.0439079	0.0515671	1
sgRNA218	58	376	500	614	597	458	427	326	740	504	594	485	SPV_0579	cbpL	0.0811365	0.0515353	-0.0150463	1
sgRNA219	15	197	278	42	58	380	371	240	590	193	173	141	SPV_0580	gki	-0.163472	0.0477845	0.225247	1
sgRNA220	44	357	486	627	678	526	506	435	865	639	746	581	SPV_0581	thyA	-1.10597	-0.335621	0.787187	1
sgRNA221	104	570	797	925	954	723	704	600	1193	946	1012	815	SPV_0582	unknown	0.0812254	0.0165783	-0.0624364	1
sgRNA222	38	259	405	125	120	380	395	278	613	187	256	144	SPV_0585,SPV_0584,SPV_0586,SPV_0583,SPV_0587	unknown,hflX,rnz,miaA,unknown	-0.308673	-0.77679	-0.453387	1
sgRNA223	49	378	557	744	799	551	540	467	948	701	841	660	SPV_0588	mtaR	0.0428064	0.119217	0.0934307	1
sgRNA224	18	190	352	440	500	423	411	298	621	471	544	409	SPV_0590,SPV_0589	unknown,unknown	-0.0930747	0.125284	0.230738	1
sgRNA225	28	199	263	322	408	302	296	262	484	371	459	331	SPV_0592	rsuA-2	0.344009	0.0381879	-0.28953	1
sgRNA226	33	292	405	588	648	504	510	378	834	609	756	561	SPV_0594,SPV_0593	unknown,typA	0.0922126	-0.284329	-0.361546	1
sgRNA227	23	253	361	507	521	337	392	312	647	509	574	469	SPV_0597,SPV_0596,SPV_0595	unknown,unknown,unknown	0.0312781	0.019682	0.00304343	1
sgRNA228	31	406	610	122	163	750	810	561	1252	353	367	352	SPV_0599,SPV_0598	murG,murD	-5.39552	-4.34685	1.06701	1
sgRNA229	12	163	305	449	512	405	426	305	677	485	570	449	SPV_0610	unknown	0.335987	0.0615017	-0.25533	1
sgRNA230	23	255	402	595	621	445	466	365	809	567	658	564	SPV_0608,SPV_0610,SPV_0609	pyrF,unknown,pyrE	-0.0878024	-0.0216681	0.0809222	1
sgRNA231	20	228	425	525	561	457	494	361	766	554	654	522	SPV_0616,SPV_0618,SPV_0615,SPV_0617	glnQ3,glnP3a,glnH3,glnP3b	0.086839	-0.0219111	-0.0926382	1
sgRNA232	97	437	550	753	761	579	627	411	932	696	895	671	SPV_0620	lysS	-2.05287	-1.06378	1.00437	1
sgRNA233	16	270	439	588	592	433	487	374	740	578	644	507	SPV_0634,SPV_0635,SPV_0633	cupA,ctpA,copY	0.177044	-0.00758753	-0.1709	1
sgRNA234	45	311	394	571	620	440	465	374	743	579	675	494	SPV_0636	spxB	0.137251	-0.107832	-0.230817	1
sgRNA235	18	288	401	513	576	388	465	320	731	568	645	475	SPV_0641	manA	-0.122573	0.0411562	0.180197	1
sgRNA236	42	304	481	574	601	420	480	315	730	574	685	496	SPV_0644,SPV_0645	unknown,unknown	0.205317	0.123721	-0.0598185	1
sgRNA237	14	218	377	85	100	354	401	299	669	385	320	333	SPV_0646	unknown	0.154497	0.102227	-0.036117	1
sgRNA238	68	469	573	747	796	497	616	466	942	777	793	613	SPV_0647,SPV_0648	unknown,comEB	0.0631366	0.0852432	0.0337986	1
sgRNA239	14	204	300	177	161	321	318	240	527	392	492	380	SPV_0649	upp	-0.740024	-0.658725	0.0954344	1
sgRNA240	18	224	324	335	362	326	345	283	590	266	282	260	SPV_0650	clpP	-0.182928	-0.90231	-0.703817	1
sgRNA241	20	275	467	621	830	604	637	396	993	662	851	621	SPV_0651	unknown	0.354509	0.141631	-0.192381	1
sgRNA242	26	236	335	453	423	289	321	239	588	381	479	367	SPV_0652	livJ	0.292251	0.0658184	-0.20932	1
sgRNA243	50	422	567	733	764	541	599	462	917	685	806	620	SPV_0657	unknown	-0.112021	-0.030237	0.0941139	1
sgRNA244	22	225	284	388	408	314	344	238	489	445	518	327	SPV_0659,SPV_0660,SPV_2217	ftsE,ftsX,NA	-1.76081	-1.88719	-0.107695	1
sgRNA245	45	429	688	816	927	660	723	528	1114	674	759	663	SPV_0661	malT	0.111752	0.0313274	-0.0642042	1
sgRNA246	19	241	331	409	464	375	383	263	662	452	569	446	SPV_0663	yqfR	-0.917091	-0.457393	0.471402	1
sgRNA248	14	223	268	391	431	360	310	269	580	378	469	377	SPV_0666,SPV_0665	holA,pyrDa	0.124479	-0.00489863	-0.114748	1
sgRNA249	8	126	179	287	275	221	263	142	374	284	300	247	SPV_0667	sodA	0.062615	-0.11073	-0.150966	1
sgRNA250	22	244	348	241	243	345	398	314	620	480	616	463	SPV_0668	unknown	-0.0512436	0.139163	0.201432	1
sgRNA251	13	174	247	43	34	259	296	199	415	82	95	87	SPV_0672	ppiA	0.103827	0.134048	0.0411633	1
sgRNA252	39	366	536	628	653	498	587	389	818	655	745	582	SPV_2218,SPV_0673	unknown,unknown	-0.279566	0.0950931	0.383462	1
sgRNA253	25	258	390	554	666	481	457	341	774	581	677	518	SPV_0674,SPV_0675	rpsP,khpA	-3.24441	-2.82587	0.433153	1
sgRNA254	108	494	622	750	832	579	650	482	971	793	843	651	SPV_2220	unknown	-0.139514	-0.168107	-0.0138875	1
sgRNA255	22	170	264	330	338	282	262	205	431	312	409	302	SPV_0681	unknown	-0.0893935	-0.0968754	0.0051067	1
sgRNA256	24	311	461	39	58	562	638	464	1013	121	143	142	SPV_0684	bioY	0.189984	-0.0656427	-0.239071	1
sgRNA257	28	228	290	8	17	278	343	267	472	36	42	35	SPV_0685	gor	0.0477356	-0.00719011	-0.0416538	1
sgRNA258	25	161	234	291	310	208	213	166	376	278	275	221	SPV_0686,SPV_0687,SPV_0688	unknown,unknown,unknown	0.285818	0.0864333	-0.187098	1
sgRNA259	23	260	415	419	498	402	425	343	698	498	579	428	SPV_0689	metG	-2.66448	-1.43362	1.24792	1
sgRNA260	35	295	422	635	617	395	492	315	692	555	611	496	SPV_0691	unknown	-0.0194567	-0.0670259	-0.0323738	1
sgRNA261	19	206	331	112	107	400	399	301	659	184	239	157	SPV_0693	unknown	-0.131411	0.111585	0.252419	1
sgRNA262	136	566	811	973	1007	741	764	598	1122	881	1033	820	SPV_0695,SPV_0694	fabG2,unknown	-0.0291275	0.0303011	0.0739298	1
sgRNA263	21	195	267	417	425	302	334	224	480	391	479	365	SPV_0698	unknown	0.0325408	0.0285758	0.00723553	1
sgRNA264	39	302	462	652	681	481	532	375	876	656	777	581	SPV_0700	pepN	-0.204058	-0.058333	0.163359	1
sgRNA265	96	597	820	150	153	835	810	609	1284	308	370	295	SPV_0701,SPV_0702	ciaR,ciaH	0.0232325	0.138848	0.125481	1
sgRNA266	15	195	310	410	485	403	397	312	584	479	518	414	SPV_0703	unknown	-0.101936	0.383518	0.495209	1
sgRNA267	24	270	430	536	585	396	441	332	673	555	594	481	SPV_0704	unknown	0.0992222	0.0437667	-0.0405016	1
sgRNA268	28	315	431	648	614	464	506	388	803	640	713	599	SPV_0705	yoaA	0.157211	0.111923	-0.0301887	1
sgRNA269	37	262	391	495	557	389	358	311	656	546	654	499	SPV_0708	unknown	-2.88	-1.50163	1.38738	1
sgRNA270	6	117	155	170	196	155	167	143	282	194	227	180	SPV_0710	ezrA	-1.83525	-1.84176	0.00686577	1
sgRNA271	31	288	366	386	483	361	429	287	683	394	443	320	SPV_0714	unknown	0.161133	0.15351	0.00629381	1
sgRNA272	15	216	361	408	452	455	457	341	806	449	500	501	SPV_0717	clpE	0.172114	0.0719472	-0.0854455	1
sgRNA273	53	348	554	705	732	606	589	408	939	723	835	691	SPV_0718	unknown	0.0462629	-0.333127	-0.367634	1
sgRNA274	26	220	309	114	110	342	340	282	627	245	294	277	SPV_0721,SPV_0720,SPV_0719	folD,glnQ4,glnP4	-0.328767	0.084869	0.427601	1
sgRNA276	17	122	208	29	39	185	240	187	340	89	85	71	SPV_0722	nnrD	-0.0588962	0.0669411	0.139101	1
sgRNA277	41	320	471	257	320	507	524	369	922	569	636	451	SPV_0723,SPV_0725,SPV_0726,SPV_0724	rpiA,unknown,unknown,deoB	0.0117519	-0.102041	-0.100587	1
sgRNA278	32	320	428	234	275	483	454	341	771	504	555	484	SPV_0732	rpsT	0.0722014	0.0238187	-0.0298123	1
sgRNA279	9	86	158	152	185	139	129	121	252	188	209	169	SPV_0733	coaA	-0.175345	0.132944	0.321197	1
sgRNA280	45	449	609	12	8	571	623	468	967	22	26	22	SPV_0735	unknown	-0.104486	-0.0151054	0.101388	1
sgRNA281	22	193	293	261	263	355	353	281	567	297	302	240	SPV_0738,SPV_0739,SPV_0737	cdd-1,unknown,deoC	0.150198	0.202982	0.0708867	1
sgRNA282	10	169	237	191	194	207	237	163	344	270	309	240	SPV_0745	plsY	-0.966486	-0.626273	0.35784	1
sgRNA283	23	359	474	120	135	548	623	446	948	362	348	296	SPV_0746	parE	-2.04661	-1.53584	0.525867	1
sgRNA284	94	480	578	148	152	612	601	432	951	397	472	369	SPV_0750,SPV_0752,SPV_0751,SPV_0753,SPV_0749	unknown,unknown,unknown,pcp1,ilvE	-0.153241	-0.574918	-0.406141	1
sgRNA285	28	291	470	453	570	476	512	361	787	816	976	831	SPV_0754,SPV_0755	unknown,tRNA-Tyr-1	0.12409	-0.352323	-0.460472	1
sgRNA286	18	249	398	442	478	464	493	343	735	559	683	538	SPV_0757	rpsA	-0.931288	-0.566201	0.378632	1
sgRNA287	24	224	326	355	441	302	320	241	510	381	461	362	SPV_0759	unknown	-2.92287	-1.71355	1.22284	1
sgRNA288	31	185	296	399	415	259	295	213	421	337	409	285	SPV_0761	unknown	-0.68513	-0.472823	0.222924	1
sgRNA289	26	282	411	419	453	415	493	355	784	509	624	491	SPV_0764,SPV_0766,SPV_0763,SPV_0762,SPV_0765	sufS,sufB,sufD,sufC,sufE2	-0.0261048	0.000581037	0.0431779	1
sgRNA290	10	194	292	129	139	372	401	268	572	150	178	132	SPV_0767	pbp3	0.0506282	0.277083	0.242828	1
sgRNA291	15	222	326	55	78	369	405	319	635	123	155	97	SPV_0769	ssrA	-0.0397588	-0.204039	-0.153863	1
sgRNA292	39	287	408	303	345	342	402	292	645	340	393	308	SPV_0770	tRNA-Ser-1	-0.00847539	0.114957	0.133787	1
sgRNA293	17	225	362	501	569	428	481	392	795	467	605	492	SPV_0771,SPV_0772	fruR,fruB	-0.0602985	0.00885684	0.0785771	1
sgRNA295	38	236	375	369	417	376	398	308	638	332	376	303	SPV_0775	unknown	0.193188	0.144139	-0.0353638	1
sgRNA296	43	330	509	68	83	476	461	367	762	152	142	114	SPV_0776,SPV_0777	unknown,thiI	0.0774013	0.115358	0.0539803	1
sgRNA297	21	197	287	28	39	324	335	258	547	56	81	66	SPV_2238,SPV_0781,SPV_0778	unknown,unknown,unknown	0.0189592	0.0262124	0.0189958	1
sgRNA298	28	305	403	435	501	459	499	356	812	505	568	467	SPV_0783,SPV_0782,SPV_0785,SPV_0784	unknown,unknown,unknown,unknown	0.181636	-0.0441208	-0.207267	1
sgRNA299	25	472	737	870	968	772	830	620	1312	640	705	610	SPV_0785,SPV_0784	unknown,unknown	0.0315829	0.0476461	0.0299425	1
sgRNA300	40	283	381	489	505	475	455	321	772	549	628	441	SPV_0786,SPV_0787	argR2,pepX	0.035886	-0.010773	-0.0315657	1
sgRNA301	51	294	455	359	365	445	464	349	750	492	561	418	SPV_0788	dnaE	-0.163847	-0.0331041	0.144219	1
sgRNA302	45	244	357	282	293	326	374	287	625	376	402	347	SPV_0789,SPV_0790	pfkA,pyk	-3.73243	-3.12291	0.625037	1
sgRNA303	55	432	566	345	366	650	648	505	1039	574	672	523	SPV_0790	pyk	-2.67211	-2.716	-0.0330799	1
sgRNA304	14	168	267	214	226	288	333	213	465	269	302	233	SPV_0792,SPV_0793	unknown,unknown	0.075222	0.0558715	-0.00283653	1
sgRNA305	19	190	221	209	212	240	251	206	397	217	258	186	SPV_0799	unknown	0.0148948	-0.0010922	-0.0056816	1
sgRNA306	14	156	237	278	311	250	305	217	446	206	254	176	SPV_0802	tex	0.139655	-0.0578082	-0.184124	1
sgRNA307	41	328	480	262	291	422	424	307	745	309	329	249	SPV_0803	unknown	-0.00288192	0.00577623	0.0259058	1
sgRNA308	17	220	323	32	43	362	368	281	574	78	70	71	SPV_2245	unknown	0.104784	0.0716588	-0.0175482	1
sgRNA309	23	248	368	43	60	441	510	366	781	113	127	83	SPV_2246	unknown	0.155326	0.0849479	-0.0615522	1
sgRNA310	22	304	417	80	68	454	456	326	788	157	185	149	SPV_2247	srf-13	0.164171	-0.0516649	-0.206962	1
sgRNA311	62	322	507	580	669	518	539	374	803	607	624	509	SPV_0816	unknown	0.0582756	0.113094	0.0704774	1
sgRNA312	3	22	31	33	28	24	27	28	55	17	28	29	SPV_2249,SPV_0817	unknown,unknown	0.202158	0.0302209	-0.157901	1
sgRNA313	59	351	572	290	312	495	503	437	818	729	803	623	SPV_0819,SPV_0818	lspA,cmbR	0.0375287	-0.0512148	-0.0731532	1
sgRNA314	27	301	416	398	453	388	423	335	628	379	441	357	SPV_0822	proB	0.0427217	0.229249	0.202405	1
sgRNA316	53	316	466	130	127	469	505	337	747	306	277	291	SPV_2251	unknown	-0.0679639	0.080973	0.161596	1
sgRNA317	16	157	280	6	6	401	417	313	650	15	18	20	SPV_0833	trmFO	0.0825051	-0.0662795	-0.135816	1
sgRNA319	112	587	830	579	586	684	709	580	1144	493	631	464	SPV_0838,SPV_2252,SPV_0839	phoH,unknown,unknown	-0.167702	0.174227	0.354235	1
sgRNA320	19	225	362	114	105	359	384	309	569	212	227	217	SPV_0842	unknown	0.107061	0.0700214	-0.0253127	1
sgRNA321	77	488	653	239	217	585	622	459	1088	631	715	565	SPV_2257,SPV_0846,SPV_2256	unknown,unknown,unknown	0.0343264	0.0788844	0.0637131	1
sgRNA322	42	288	408	56	60	392	442	325	614	141	160	121	SPV_2257,SPV_0846,SPV_0844,SPV_2256,SPV_0843	unknown,unknown,comEC,unknown,comEA	-0.00786508	0.0469635	0.0543105	1
sgRNA323	38	304	405	141	154	394	425	290	710	248	231	209	SPV_2258	srf-14	-3.71015	-2.60907	1.11507	1
sgRNA324	60	419	598	85	97	528	589	457	953	209	222	164	SPV_0852,SPV_0853,SPV_0851	pyrDb,lytB,pyrK	0.134684	-0.0254197	-0.146737	1
sgRNA325	13	166	221	312	403	286	281	228	476	460	510	426	SPV_0853	lytB	0.0978146	0.0416125	-0.041724	1
sgRNA326	26	288	365	112	107	425	423	334	627	206	252	187	SPV_0854	pavA	-0.215179	-0.0212616	0.206945	1
sgRNA327	21	219	331	107	129	435	437	343	741	252	272	231	SPV_0855,SPV_0856	ybeY,dgkA	-1.12346	-0.838014	0.299956	1
sgRNA328	31	286	408	266	274	455	445	363	782	421	462	335	SPV_0861	secG	-1.11841	-0.673135	0.455134	1
sgRNA329	28	315	503	53	60	538	572	368	859	126	153	119	SPV_0865	coiA	-0.0341958	0.135409	0.182203	1
sgRNA330	13	174	270	239	284	354	384	258	599	376	481	367	SPV_0866,SPV_0867	pepF1,unknown	0.0278456	0.0902611	0.0789555	1
sgRNA331	15	129	190	165	189	285	308	217	438	223	278	207	SPV_0868	prsA	0.236499	0.0216082	-0.202747	1
sgRNA332	25	164	235	285	298	252	259	212	459	294	323	224	SPV_0871,SPV_0872	ebsC,unknown	-0.102257	0.328711	0.445642	1
sgRNA333	38	256	344	408	404	328	382	282	568	381	414	346	SPV_0873	unknown	0.259172	-0.0222219	-0.266047	1
sgRNA334	18	232	389	96	98	495	498	335	810	229	283	227	SPV_0875,SPV_0874	unknown,glmU	-1.52365	-0.429152	1.10373	1
sgRNA336	99	446	601	728	741	509	546	419	846	696	741	536	SPV_0886,SPV_0885	unknown,ccdA-2	-0.0199738	0.0651756	0.0996428	1
sgRNA337	20	334	465	305	393	507	575	425	896	416	475	423	SPV_0886	unknown	0.105568	0.0681091	-0.0268818	1
sgRNA338	8	122	207	90	98	270	251	215	448	142	212	164	SPV_0887	yfnA	0.18586	0.0100959	-0.157783	1
sgRNA339	19	152	229	267	257	274	266	179	431	154	168	151	SPV_2265,SPV_0888	phtD,lmb	-0.0697685	0.131783	0.214115	1
sgRNA340	23	267	473	75	117	509	549	393	975	226	291	233	SPV_1034,SPV_1033	unknown,unknown	0.0492399	0.0459504	0.00963522	1
sgRNA341	63	367	543	101	83	470	484	385	776	151	181	131	SPV_1030,SPV_1032,SPV_1031	pyrC,ung,mutX	-0.0649086	-0.0321616	0.0494969	1
sgRNA342	40	312	437	690	654	474	524	369	789	576	682	525	SPV_1028	acoA	0.0881296	0.00150456	-0.0712149	1
sgRNA343	23	233	316	476	533	380	411	306	586	514	580	456	SPV_1023	xerS	0.00523303	0.0143848	0.0262126	1
sgRNA344	35	335	439	560	578	414	401	302	726	523	616	486	SPV_1020,SPV_1019	rnhB,rbgA	-0.868948	-0.301664	0.582591	1
sgRNA345	19	272	377	495	553	413	464	321	734	465	619	465	SPV_1018	zmpA	0.155683	0.0448634	-0.0968717	1
sgRNA346	28	309	455	678	803	594	599	475	967	689	894	660	SPV_1017,SPV_1015,SPV_1016	unknown,rexB,rexA	-0.0966618	-0.0899171	0.0199911	1
sgRNA347	42	445	634	804	965	640	766	554	1131	824	1009	775	SPV_1012	eno	-2.43202	-1.54925	0.893466	1
sgRNA348	10	195	251	419	522	400	382	266	611	418	572	427	SPV_1010	unknown	0.110479	0.0555317	-0.0398936	1
sgRNA349	48	321	500	644	710	487	537	391	891	669	826	596	SPV_1008,SPV_1007	glgA,glgD	0.155295	-0.0258078	-0.162333	1
sgRNA350	30	302	458	608	624	480	503	383	785	643	711	542	SPV_1008,SPV_1007,SPV_1005,SPV_1006	glgA,glgD,glgB,glgC	0.115934	0.100525	-0.00174031	1
sgRNA351	59	252	316	462	502	327	345	274	542	430	511	407	SPV_1004	gapN	-0.202416	0.0903533	0.306328	1
sgRNA352	25	236	288	27	39	371	326	265	585	70	76	102	SPV_1001,SPV_1002	ligA,pulA	-0.437691	-0.146412	0.306614	1
sgRNA353	21	208	340	105	115	324	355	300	586	267	260	224	SPV_1000	unknown	0.0239385	0.0684525	0.0617989	1
sgRNA354	19	207	311	440	498	395	402	294	739	493	572	402	SPV_0999,SPV_0998,SPV_1000	rggD,unknown,unknown	0.292767	-0.0596204	-0.334809	1
sgRNA355	70	415	557	755	871	611	665	451	1063	771	921	689	SPV_0997	hlpA	-0.572843	-1.61427	-1.02428	1
sgRNA356	32	257	393	436	454	383	384	315	662	412	493	390	SPV_0996	unknown	-0.0327928	-0.180027	-0.135634	1
sgRNA357	47	266	395	479	559	398	434	321	708	503	620	442	SPV_0995	unknown	-0.0451165	0.0613026	0.12185	1
sgRNA358	10	156	230	354	378	316	334	234	511	340	475	359	SPV_0994	ribF	-1.56889	-0.991191	0.594146	1
sgRNA359	21	207	293	44	62	286	344	224	477	129	103	87	SPV_2270	srf-15	-3.81885	-2.68678	1.1427	1
sgRNA360	70	591	793	129	134	808	829	606	1344	244	239	237	SPV_0988	unknown	0.158683	0.0412808	-0.104532	1
sgRNA361	23	192	320	27	23	347	346	283	610	48	48	50	SPV_0987	unknown	0.0223894	0.107943	0.0993943	1
sgRNA362	36	238	363	59	73	394	362	289	647	182	168	159	SPV_0983,SPV_0984,SPV_0982,SPV_0985	ppnK,rluD3,unknown,eutD	-2.20726	-1.30531	0.913831	1
sgRNA363	30	337	485	663	738	552	567	416	885	710	868	627	SPV_0981	unknown	0.0607093	0.0689924	0.0216877	1
sgRNA364	50	307	411	74	78	461	468	370	744	317	277	306	SPV_0980	prs2	-1.33514	-0.789909	0.562141	1
sgRNA365	14	162	227	345	405	281	331	214	465	361	357	304	SPV_0976,SPV_0974	rex,unknown	0.119462	0.114208	0.0153342	1
sgRNA366	9	93	133	146	148	136	146	102	217	134	114	93	SPV_0975	radC	-0.0309073	0.117254	0.159432	1
sgRNA367	19	271	419	570	582	416	494	335	741	588	646	464	SPV_0973	pcrA	-0.47836	-0.478294	0.0148629	1
sgRNA369	17	125	192	201	222	151	152	130	247	190	206	191	SPV_0963	unknown	-1.02913	-0.716231	0.325528	1
sgRNA370	19	159	251	332	369	333	343	270	572	354	408	336	SPV_0960	lafB	-0.666301	-0.545968	0.1329	1
sgRNA371	45	258	388	518	517	396	440	330	613	607	608	471	SPV_0959,SPV_0957,SPV_0958	unknown,dnaG,rpoD	-2.98893	-2.21109	0.782399	1
sgRNA372	27	184	303	247	320	288	340	229	566	376	430	334	SPV_0953,SPV_0952	ppc,ftsW	-0.928038	-0.496416	0.448476	1
sgRNA373	26	206	278	396	410	299	318	260	526	347	397	375	SPV_0939	mutR2	0.0180288	0.0411345	0.0352227	1
sgRNA374	33	149	257	301	355	248	243	188	430	305	388	295	SPV_2285,SPV_0931,SPV_0930	unknown,pezT,pezA	-0.494153	0.315232	0.824035	1
sgRNA375	28	263	410	500	591	359	437	337	702	544	594	420	SPV_2287,SPV_2285,SPV_0931,SPV_2286,SPV_0930	unknown,unknown,pezT,unknown,pezA	0.372587	-0.0125934	-0.366516	1
sgRNA376	27	253	415	511	628	453	471	317	749	563	661	501	SPV_2287,SPV_2285,SPV_0931,SPV_2286,SPV_0930,SPV_0927	unknown,unknown,pezT,unknown,pezA,nplT	0.144914	0.0769783	-0.0520564	1
sgRNA377	32	340	499	642	690	506	538	423	909	705	819	601	SPV_0926	unknown	0.15569	0.0263842	-0.110562	1
sgRNA378	21	202	300	395	416	344	392	280	583	434	527	417	SPV_0923	unknown	0.0138209	0.108344	0.105777	1
sgRNA379	38	267	350	507	458	360	370	268	630	484	578	408	SPV_0922,SPV_0921	unknown,ccrB	-0.0141313	0.109894	0.139821	1
sgRNA380	16	179	299	418	446	277	353	241	533	395	429	345	SPV_2288,SPV_0918,SPV_0919,SPV_0917,SPV_0915,SPV_0916	unknown,piaD,unknown,piaC,piaA,piaB	0.218257	0.0924159	-0.115152	1
sgRNA381	20	224	339	514	502	359	417	315	663	479	549	453	SPV_0914	rlmCD	0.226633	-0.247147	-0.46038	1
sgRNA382	43	364	436	601	654	470	438	363	806	589	660	521	SPV_0913	unknown	-0.116704	0.136046	0.266919	1
sgRNA383	26	210	253	323	373	258	268	232	436	336	384	303	SPV_0904	tdk	-0.89026	-0.806967	0.0988236	1
sgRNA384	9	78	119	161	171	127	140	80	206	184	182	154	SPV_0903	xylH	-0.125929	0.00380091	0.14498	1
sgRNA385	23	206	307	406	415	310	373	258	498	380	451	368	SPV_0902	mnmE	-0.0749249	-0.312284	-0.223928	1
sgRNA386	17	261	379	473	541	398	441	320	690	488	571	449	SPV_0901,SPV_0900	dapA,asd	-0.0639099	0.117356	0.194234	1
sgRNA387	40	338	500	639	686	525	566	425	816	655	789	607	SPV_2292	srf-17	0.117027	0.0426485	-0.0657851	1
sgRNA388	50	434	610	832	835	610	631	452	976	774	888	660	SPV_0899	tRNA-Thr-1	0.0610862	0.0371031	-0.014199	1
sgRNA389	36	344	492	678	726	519	538	394	812	635	719	574	SPV_0898	queT	0.0633198	0.0216673	-0.0316237	1
sgRNA390	21	176	239	327	409	278	289	243	509	372	468	356	SPV_0897	mesH	0.011173	0.131674	0.134557	1
sgRNA391	9	167	250	357	377	279	287	229	457	351	407	325	SPV_0896	mscL	0.0166252	-0.0267161	-0.0285677	1
sgRNA392	20	179	253	179	247	286	306	214	459	238	229	170	SPV_0895	hemH	0.190572	0.08422	-0.0954333	1
sgRNA393	18	185	265	293	351	261	240	214	425	314	363	325	SPV_0894	pepT	0.196132	-0.118381	-0.30432	1
sgRNA394	23	227	297	397	429	342	338	273	525	446	484	359	SPV_0890	phtE	0.00704767	0.0618721	0.0664042	1
sgRNA397	31	247	319	399	441	322	340	241	543	414	444	355	SPV_1043	nrdF	-1.48964	-0.643897	0.859635	1
sgRNA398	24	213	327	439	463	353	344	251	588	437	491	431	SPV_1044	lacR	-0.162575	0.0643102	0.239576	1
sgRNA399	34	233	414	226	272	467	501	346	739	594	584	575	SPV_1053,SPV_1052,SPV_1051,SPV_2301	lacA,lacB,lacC,lacD	0.177991	0.0397598	-0.119235	1
sgRNA400	11	97	151	218	229	177	177	124	315	237	265	220	SPV_2304	unknown	0.201707	0.0181363	-0.181416	1
sgRNA401	16	248	342	426	466	332	359	302	634	450	497	429	SPV_1060	lepA	0.0650695	0.021015	-0.0294167	1
sgRNA402	11	108	193	294	333	230	248	176	422	272	328	297	SPV_1064,SPV_1065	unknown,ispA	-0.939265	0.0421469	0.993026	1
sgRNA403	50	415	524	641	664	545	575	414	851	665	762	599	SPV_1067	xseA	-0.692956	-0.123075	0.58175	1
sgRNA404	15	115	147	222	255	182	174	133	321	230	270	180	SPV_1068	udk	0.198196	-0.0314985	-0.208641	1
sgRNA405	32	224	354	451	489	357	408	302	691	496	599	455	SPV_2309	unknown	0.00371379	0.0799368	0.0835669	1
sgRNA406	40	261	348	437	504	363	371	293	629	475	541	428	SPV_1072	unknown	-0.02111	-0.134497	-0.100796	1
sgRNA407	22	181	300	415	435	385	362	284	615	471	496	398	SPV_2310	unknown	0.228227	0.0138351	-0.200416	1
sgRNA408	31	254	317	406	464	349	321	243	522	417	520	395	SPV_1075	nirC	0.0633815	0.0485507	-0.0058546	1
sgRNA409	30	235	313	375	376	274	308	222	469	376	434	313	SPV_1077	gyrA	-1.69156	-0.825058	0.880773	1
sgRNA410	36	223	311	390	468	324	321	255	497	394	483	329	SPV_1078	ldh	-0.425711	-0.0668001	0.374863	1
sgRNA411	55	300	440	644	617	458	509	377	774	606	692	499	SPV_1079	unknown	-0.0263713	0.109426	0.154379	1
sgRNA412	46	274	335	493	490	353	373	276	607	427	530	393	SPV_1080,SPV_1079	unknown,unknown	0.144622	0.0235952	-0.103522	1
sgRNA413	22	188	287	425	459	325	351	273	539	427	475	380	SPV_1081,SPV_1082,SPV_1080,SPV_1079	relE2,relB2,unknown,unknown	0.296953	-0.173641	-0.45749	1
sgRNA414	12	125	189	42	40	204	214	152	352	115	84	100	SPV_1083,SPV_1085,SPV_1084	vicX,vicR,vicK	-2.4675	-2.02247	0.460076	1
sgRNA415	16	248	327	369	402	317	347	274	509	378	464	337	SPV_1083,SPV_1085,SPV_1086,SPV_1084	vicX,vicR,mutY,vicK	-0.0809189	0.126226	0.222655	1
sgRNA416	48	253	332	439	478	340	328	237	578	430	514	399	SPV_1087	fhs	-1.1045	-0.138351	0.982371	1
sgRNA417	29	271	384	538	646	410	459	331	691	548	711	504	SPV_1090,SPV_1088,SPV_1089	panT,coaB,coaC	-0.0325666	0.0138075	0.0583416	1
sgRNA418	22	186	248	336	391	257	281	205	438	350	348	321	SPV_1093	niaR	0.107875	0.0823637	-0.0141338	1
sgRNA419	8	93	159	192	225	148	188	125	288	193	233	180	SPV_1091,SPV_1093	niaX,niaR	0.105423	0.181916	0.0946856	1
sgRNA420	29	174	259	364	380	291	291	186	465	355	448	342	SPV_1096	uvrB	0.32857	-0.0639075	-0.375413	1
sgRNA421	34	289	428	552	640	435	478	274	716	560	658	483	SPV_1097	unknown	0.0492135	0.043028	0.00645022	1
sgRNA422	29	247	373	511	555	445	478	313	676	525	613	483	SPV_1099,SPV_1098	glnQ5,glnHP5	-1.83679	-0.559887	1.29076	1
sgRNA423	7	108	174	229	279	204	211	163	364	214	305	225	SPV_1100	zwf	-1.30042	-0.460804	0.853496	1
sgRNA424	36	324	441	585	618	505	491	358	768	626	743	550	SPV_1105	rnc	-0.659436	-0.341244	0.328358	1
sgRNA425	27	181	311	433	444	367	346	245	550	406	451	373	SPV_1107,SPV_1106	guaC,tRNA-Arg-1	-0.0553212	0.10846	0.17582	1
sgRNA426	33	290	399	526	674	456	493	318	716	614	634	523	SPV_1118	cutC	0.0614869	0.00326508	-0.0431666	1
sgRNA427	32	324	409	480	598	454	436	350	650	586	631	467	SPV_1118,SPV_1119	cutC,unknown	0.421719	-0.0499712	-0.458278	1
sgRNA428	33	217	361	458	521	379	383	287	591	442	539	429	SPV_1120	topA	-0.321313	-0.543445	-0.206253	1
sgRNA429	24	200	285	384	482	376	398	268	569	393	513	389	SPV_1121	unknown	-0.0331235	0.161262	0.201255	1
sgRNA430	43	282	477	612	669	507	552	369	892	599	726	546	SPV_1122	dprA	0.0576184	0.142869	0.093804	1
sgRNA433	27	264	395	620	625	498	531	381	847	620	713	618	SPV_1134,SPV_1131,SPV_1132,SPV_1133	pyrR,carB,carA,pyrB	-0.0483552	0.0433078	0.105151	1
sgRNA434	56	327	466	594	624	464	429	365	698	527	624	459	SPV_1136	unknown	0.0373253	-0.0846888	-0.107617	1
sgRNA435	61	311	430	522	558	412	443	315	700	481	584	474	SPV_2315	unknown	0.358072	-0.0308689	-0.367036	1
sgRNA436	21	210	310	489	516	390	430	300	719	538	590	432	SPV_2317	srf-19	0.11392	0.157298	0.0580361	1
sgRNA437	19	186	284	406	441	364	332	256	599	478	531	395	SPV_1139,SPV_1138	lemA,htpX	0.206241	0.0419671	-0.148278	1
sgRNA438	23	147	214	304	352	244	270	173	390	318	367	281	SPV_1140	rsmG	-0.0410477	0.0112656	0.0664849	1
sgRNA439	12	120	177	253	248	215	225	176	372	243	291	208	SPV_1141	uraA	-0.059848	0.0104424	0.0832954	1
sgRNA440	22	200	273	393	389	312	324	231	511	422	402	326	SPV_1143	unknown	-0.327369	-0.385592	-0.0455594	1
sgRNA441	21	241	325	418	460	339	320	264	582	423	495	350	SPV_1144	unknown	0.194411	-0.077278	-0.256798	1
sgRNA442	13	204	312	394	465	343	337	256	604	453	549	404	SPV_1146,SPV_1145	yidA,unknown	0.011506	0.205866	0.206972	1
sgRNA443	8	150	192	242	250	218	221	149	346	294	335	229	SPV_1148	rplS	-3.31667	-2.61883	0.707633	1
sgRNA444	24	206	315	398	449	358	376	270	586	438	482	363	SPV_1151,SPV_1150,SPV_1149	unknown,crcB2,crcB1	0.226369	0.0131954	-0.201533	1
sgRNA445	17	110	173	241	289	197	236	160	381	262	297	216	SPV_1152	fld	-0.10258	-0.0343007	0.082872	1
sgRNA446	10	144	190	257	308	202	254	192	363	288	315	243	SPV_1153	pde2	-0.0270624	0.00503545	0.0430076	1
sgRNA447	13	102	167	216	236	156	178	133	241	235	242	168	SPV_1154	rpmE2	-1.47667	-1.76652	-0.272713	1
sgRNA448	24	193	271	304	350	237	267	196	386	386	376	260	SPV_1158	gdhA	-0.0920444	-0.0517521	0.0514081	1
sgRNA449	39	153	202	270	297	181	194	169	335	243	322	224	SPV_1182,SPV_2329,SPV_2327,SPV_1185,SPV_1180,SPV_2328	unknown,unknown,unknown,unknown,unknown,unknown	-0.0567959	0.043073	0.111364	1
sgRNA451	23	262	369	482	590	428	454	330	703	562	592	462	SPV_1190	trzA	0.00938725	0.253334	0.260485	1
sgRNA452	15	215	305	388	393	350	320	251	513	466	535	432	SPV_1193	msrAB1	0.0485877	-0.0220798	-0.0535494	1
sgRNA453	20	227	342	471	510	388	388	296	594	463	534	418	SPV_1195,SPV_1193,SPV_2331,SPV_1194	hom,msrAB1,unknown,thrB	-0.114769	0.320945	0.454899	1
sgRNA454	13	232	299	441	490	377	378	293	626	454	574	434	SPV_1196	mecA	0.0800621	-0.211046	-0.275096	1
sgRNA456	23	260	331	462	449	425	409	292	672	443	524	377	SPV_1205,SPV_1203,SPV_1204,SPV_1202	aroA,pheA,aroK,psr	-0.0199344	0.169465	0.203118	1
sgRNA457	17	141	237	266	310	230	228	178	383	262	346	235	SPV_1212	ywbD	-0.0658524	-0.216601	-0.136054	1
sgRNA458	44	241	360	507	528	342	362	288	570	449	531	406	SPV_1213,SPV_1214	unknown,unknown	0.107185	0.11784	0.0201253	1
sgRNA459	36	186	267	356	386	256	270	216	435	335	419	300	SPV_1215	amy	0.0533438	0.122169	0.078584	1
sgRNA461	39	247	342	476	477	397	378	332	604	480	567	451	SPV_1218,SPV_1220,SPV_1219,SPV_1221,SPV_1222	potD,potB,potC,potA,murB	-5.68637	-5.30092	0.395469	1
sgRNA462	8	149	239	310	340	260	277	198	421	309	396	281	SPV_1224	budA	-0.0727885	0.0595881	0.145976	1
sgRNA463	18	192	284	331	376	278	265	223	451	329	419	328	SPV_1226	unknown	0.316204	0.079599	-0.217306	1
sgRNA464	46	270	420	520	539	383	406	320	649	467	540	448	SPV_1234,SPV_1235,SPV_1236	unknown,unknown,spxA1	0.0341418	0.21353	0.192066	1
sgRNA465	17	155	222	258	274	243	218	167	341	290	326	239	SPV_1238,SPV_1240,SPV_1239	nagD,hemN,unknown	0.0367317	0.113063	0.0901888	1
sgRNA466	12	93	152	28	35	134	146	108	234	83	77	76	SPV_1244,SPV_1243	hprK,lgt	-0.0615795	0.173582	0.249871	1
sgRNA467	94	400	558	739	768	631	550	433	961	760	853	631	SPV_1245	rpsU	-1.42669	-2.13911	-0.696251	1
sgRNA468	37	304	479	679	703	522	501	336	876	619	721	543	SPV_1246	nagB	0.210568	-0.081846	-0.276906	1
sgRNA469	17	261	313	459	476	380	360	299	593	457	562	423	SPV_1247	queA	-0.0874917	-0.00109589	0.102233	1
sgRNA470	28	260	322	403	402	275	288	240	511	379	463	345	SPV_1249,SPV_1250,SPV_1251	unknown,nadE,pncB	-0.420293	-0.46179	-0.0324734	1
sgRNA471	37	252	408	515	549	438	419	336	684	525	583	486	SPV_1258	unknown	0.0918148	-0.103598	-0.180483	1
sgRNA472	29	293	411	516	593	404	476	329	767	610	703	543	SPV_1260,SPV_1259	unknown,unknown	0.0758166	0.0736386	0.00854398	1
sgRNA473	68	517	723	864	979	719	768	508	1188	898	995	718	SPV_1262	unknown	0.203321	0.0878067	-0.100649	1
sgRNA474	32	332	450	604	654	472	483	348	764	568	698	539	SPV_1273	unknown	0.0418549	0.0747415	0.053909	1
sgRNA475	20	208	257	372	350	279	253	200	462	338	390	275	SPV_1274	guaA	0.0567185	0.42498	0.382131	1
sgRNA476	13	144	212	304	375	281	281	179	477	343	374	348	SPV_1278	cppA	0.0789138	0.140058	0.0820662	1
sgRNA477	31	256	370	501	547	403	409	294	650	479	600	462	SPV_1280,SPV_2338	unknown,capA	0.241725	-0.0403482	-0.265462	1
sgRNA478	28	296	426	516	661	442	483	319	720	579	685	549	SPV_1285	def1	0.0833832	-0.393241	-0.459701	1
sgRNA479	32	280	365	507	526	407	424	323	643	537	594	486	SPV_1286	trmH	0.189868	-0.113567	-0.28944	1
sgRNA480	22	296	436	563	578	407	459	321	733	599	643	507	SPV_1287	trxB	-0.690275	-0.0510684	0.664042	1
sgRNA481	17	196	285	375	415	285	311	227	510	393	498	363	SPV_1288	unknown	-0.056353	0.860685	0.934236	1
sgRNA482	12	170	263	360	398	298	271	227	431	361	375	308	SPV_1290,SPV_1289	unknown,unknown	0.0348101	-0.240353	-0.260688	1
sgRNA483	33	227	283	373	430	336	372	274	541	420	501	415	SPV_1292,SPV_1293,SPV_1291	ogt,unknown,unknown	0.0532588	-0.0343182	-0.0734171	1
sgRNA484	27	247	388	506	545	429	433	342	662	488	619	464	SPV_1294,SPV_1295	unknown,unknown	0.0688645	0.111551	0.0543904	1
sgRNA485	39	318	441	527	602	419	427	320	687	551	643	502	SPV_1298	nox	0.231263	0.224536	0.00841307	1
sgRNA486	38	321	410	524	553	384	441	332	719	649	777	542	SPV_1302,SPV_1301,SPV_1300	unknown,unknown,apbE	0.0283678	0.0822231	0.0770303	1
sgRNA488	25	171	217	339	320	255	270	173	434	291	344	290	SPV_1308	unknown	0.153358	0.0210645	-0.115607	1
sgRNA489	51	225	284	382	383	257	279	202	481	389	403	343	SPV_1309,SPV_1308	pgdA,unknown	-0.0419664	-0.276681	-0.224874	1
sgRNA490	26	198	288	415	447	365	374	242	539	407	544	391	SPV_2340,SPV_1309,SPV_1308	unknown,pgdA,unknown	0.136328	-0.0267961	-0.151771	1
sgRNA491	18	73	119	170	143	93	96	77	188	158	152	125	SPV_1311	mocA	0.137564	-0.096934	-0.205653	1
sgRNA492	18	187	250	352	387	283	267	205	466	344	437	316	SPV_1318	tuf	-3.54041	-2.42416	1.12932	1
sgRNA493	10	130	158	192	228	172	217	142	290	203	238	201	SPV_1320	unknown	-0.347116	0.354536	0.718698	1
sgRNA494	38	300	477	643	651	534	555	379	839	601	721	551	SPV_1326	pgm	-0.0512437	0.348773	0.415641	1
sgRNA495	33	177	256	326	333	255	280	197	406	330	415	288	SPV_1327	bta	0.0500511	0.976288	0.93913	1
sgRNA496	39	248	348	369	474	311	309	233	487	400	435	363	SPV_1329,SPV_1328,SPV_1330	glnQ6,glnH6,glnP6	0.229193	0.142749	-0.0800932	1
sgRNA497	14	193	281	363	433	315	349	265	586	486	518	391	SPV_1331,SPV_1332	unknown,unknown	0.208304	0.172801	-0.0235857	1
sgRNA498	25	205	263	337	366	262	292	197	418	374	393	292	SPV_1333	unknown	0.0124825	0.0379682	0.0402727	1
sgRNA499	26	334	508	693	758	608	593	423	935	661	814	600	SPV_1339,SPV_1340,SPV_1338,SPV_1336,SPV_1337,SPV_1341,SPV_1335,SPV_1334	atpF,atpB,atpH,atpG,atpA,atpE,atpD,atpC	-1.57957	-0.719948	0.882472	1
sgRNA500	21	248	341	478	519	391	395	325	681	486	582	423	SPV_1346,SPV_1345	mltG,greA	-0.178904	0.196172	0.392177	1
sgRNA501	39	199	272	336	384	250	274	232	460	377	404	326	SPV_1350	unknown	-6.20981	-4.90787	1.31648	1
sgRNA502	25	256	411	521	604	418	433	337	698	525	657	462	SPV_1351	snf	0.0410534	0.752645	0.726926	1
sgRNA503	18	192	344	350	439	300	331	241	539	414	485	346	SPV_1353,SPV_1352	metB,patB2	0.354237	0.111634	-0.232193	1
sgRNA504	27	227	358	418	537	378	385	258	599	454	547	391	SPV_1357	aliB	0.11257	-0.0224507	-0.12413	1
sgRNA506	43	332	477	655	692	463	538	374	780	631	765	564	SPV_1359	murE	-5.27234	-4.21521	1.06303	1
sgRNA507	34	245	359	533	556	379	418	302	683	490	556	482	SPV_1360	unknown	0.103867	0.00124112	-0.0884924	1
sgRNA508	26	195	329	438	491	399	436	265	624	455	569	413	SPV_1363	ppaC	-1.23357	-0.505376	0.746637	1
sgRNA509	56	394	574	731	819	529	586	428	870	698	847	608	SPV_1365,SPV_1364	unknown,unknown	0.00657384	0.156681	0.162018	1
sgRNA510	19	174	261	409	457	330	340	261	545	464	586	413	SPV_1367,SPV_1365,SPV_1366,SPV_1364	unknown,unknown,unknown,unknown	-0.126469	0.424717	0.564717	1
sgRNA511	21	199	319	410	524	359	368	274	601	448	520	428	SPV_1369,SPV_1368	ssbA,rpsR	-3.1948	-2.33523	0.872423	1
sgRNA512	11	149	213	316	366	282	282	157	469	322	399	288	SPV_1370	rpsF	-4.06394	-3.19361	0.885134	1
sgRNA513	30	229	346	526	528	407	422	309	682	512	635	447	SPV_1371	asnC	-2.67622	-1.56722	1.12111	1
sgRNA515	34	313	478	662	709	539	575	440	904	658	802	603	SPV_1375	unknown	0.183259	0.0720167	-0.0939672	1
sgRNA516	41	259	380	485	557	387	435	320	698	468	566	406	SPV_1378	yaaA	0.0967895	0.042256	-0.037859	1
sgRNA517	31	169	228	277	311	218	236	178	341	245	290	249	SPV_1379	unknown	0.175964	-0.0241807	-0.190309	1
sgRNA518	27	230	369	516	547	382	436	314	681	528	603	485	SPV_1381,SPV_1380,SPV_1379	def2,unknown,unknown	0.0568062	-0.0272232	-0.0683546	1
sgRNA519	14	221	337	331	316	359	369	279	558	673	796	546	SPV_1383,SPV_1382	pacL,unknown	0.156541	0.134379	-0.00840967	1
sgRNA520	26	225	335	469	483	352	356	272	620	439	549	427	SPV_1384	mntE	-0.0559081	0.0540232	0.124328	1
sgRNA521	48	425	612	868	881	675	688	479	1116	859	959	763	SPV_1385,SPV_1389,SPV_1388,SPV_1387,SPV_1386	unknown,unknown,unknown,dapB,cca	-0.65494	-0.420664	0.248459	1
sgRNA522	79	331	517	605	680	503	493	375	797	594	723	559	SPV_1390,SPV_1391,SPV_1392	glmM,unknown,disA	-1.40021	-0.142167	1.27429	1
sgRNA523	15	206	275	431	452	377	392	249	617	427	557	405	SPV_1394,SPV_1396,SPV_1395	unknown,unknown,unknown	-0.00219187	-0.0475206	-0.032426	1
sgRNA524	20	214	302	437	467	392	384	242	665	445	538	417	SPV_1401	folA	-2.90783	-1.66179	1.26498	1
sgRNA525	35	284	362	596	602	419	430	330	752	547	622	513	SPV_1402	dpr	-0.127509	0.0562159	0.197144	1
sgRNA526	29	199	281	393	414	354	344	266	561	394	494	324	SPV_1404,SPV_1403	tpiA,lytC	-1.41125	-1.54058	-0.113894	1
sgRNA527	20	135	205	268	337	218	245	162	363	316	349	284	SPV_1405,SPV_1406	dnaD,metA	-2.65411	-2.48517	0.185247	1
sgRNA528	19	196	281	376	409	296	299	208	501	340	419	325	SPV_1407	apt	-0.118989	-0.0337437	0.0988288	1
sgRNA529	82	284	460	257	236	436	432	333	698	252	254	230	SPV_1408	unknown	0.0152877	-0.0474195	-0.070519	1
sgRNA530	9	152	226	25	22	238	259	208	432	60	60	35	SPV_1409	msmK	0.200401	0.0520468	-0.134672	1
sgRNA531	30	370	473	600	674	498	524	396	837	674	760	612	SPV_1410	tRNA-Leu-1	-0.162592	-0.0627238	0.11497	1
sgRNA532	14	198	249	336	412	281	284	205	443	334	444	315	SPV_1411,SPV_1412	unknown,codY	0.109287	0.153922	0.0566057	1
sgRNA533	50	372	551	634	711	507	605	424	948	699	801	645	SPV_1413	cshA	-0.0402363	0.183581	0.235842	1
sgRNA534	24	203	288	399	456	299	366	255	581	421	462	348	SPV_1415	merA	0.247974	0.10505	-0.128322	1
sgRNA536	40	322	494	628	677	524	572	424	831	641	772	609	SPV_1419,SPV_1418	unknown,pepQ	0.0373046	0.073759	0.0509589	1
sgRNA537	28	289	402	585	559	423	517	291	700	521	673	461	SPV_1420	unknown	0.178223	0.0334604	-0.128815	1
sgRNA538	22	239	362	501	565	400	397	299	735	484	625	451	SPV_1423,SPV_1424,SPV_1422	pdxK,truA,pdxU2	-1.57345	-0.854327	0.732949	1
sgRNA539	28	237	365	502	519	331	344	273	603	460	552	422	SPV_1427	phnA	-0.0375502	0.195018	0.250955	1
sgRNA540	25	285	428	576	605	469	491	362	860	625	737	560	SPV_1430	fer	-0.519425	0.265583	0.797394	1
sgRNA541	26	264	398	457	607	442	429	336	708	525	633	468	SPV_1429	unknown	-1.06854	0.0730017	1.15596	1
sgRNA542	26	205	305	366	441	311	332	244	530	392	484	322	SPV_1431,SPV_1432	gtrB,galE-1	0.104539	0.329465	0.249272	1
sgRNA543	20	186	291	341	384	239	290	232	484	328	370	301	SPV_1435	unknown	-0.0990022	-0.00727421	0.1128	1
sgRNA544	45	328	513	772	801	617	572	439	974	723	820	670	SPV_1436	ctpE	0.168656	0.305278	0.161318	1
sgRNA545	43	392	549	730	793	579	574	497	970	730	817	629	SPV_1437	plsC	-0.794425	0.155079	0.963772	1
sgRNA546	29	308	456	638	697	528	603	403	922	598	834	581	SPV_1438	cadD	-0.154528	0.110626	0.277809	1
sgRNA547	19	242	367	482	549	364	420	304	676	551	555	463	SPV_1439	rpsO	0.115963	0.0260305	-0.0738097	1
sgRNA548	15	186	271	384	483	345	368	257	615	416	506	399	SPV_2364	unknown	0.103352	0.170707	0.0811472	1
sgRNA549	46	271	349	446	428	348	383	274	635	500	597	447	SPV_2365,SPV_1444	unknown,thrS	-3.21358	-1.92598	1.30251	1
sgRNA550	27	244	431	600	752	460	518	372	787	726	813	645	SPV_1446,SPV_1445	unknown,unknown	0.0816189	0.0901593	0.023853	1
sgRNA551	19	247	329	98	102	317	356	285	559	746	669	660	SPV_1447	unknown	0.0986146	-0.0408348	-0.12444	1
sgRNA552	27	350	540	725	810	549	623	449	1021	1601	1913	1456	SPV_2366	unknown	0.107144	0.0198059	-0.0733559	1
sgRNA553	76	563	852	1070	1201	851	839	662	1346	1207	1385	1081	SPV_1448	unknown	-0.0644844	-0.211785	-0.139014	1
sgRNA554	27	264	374	538	577	453	475	335	784	575	688	524	SPV_1449	unknown	0.0864665	0.0566509	-0.0134316	1
sgRNA555	32	211	296	352	394	354	405	271	616	301	346	242	SPV_1451,SPV_1450	unknown,mntR	-0.183378	-0.216009	-0.0199361	1
sgRNA556	17	235	319	415	487	375	417	308	649	479	544	415	SPV_2370,SPV_2369	unknown,unknown	0.0765481	0.139151	0.0832141	1
sgRNA557	115	416	610	740	662	492	527	414	819	672	759	576	SPV_1458	relA	0.230613	0.00355907	-0.212502	1
sgRNA558	22	207	317	62	76	354	325	262	581	162	173	147	SPV_1459	unknown	0.0392005	0.0697359	0.0479509	1
sgRNA559	17	190	274	361	402	268	314	216	431	322	384	309	SPV_1460	pepO	0.347412	0.0277518	-0.304799	1
sgRNA560	35	213	279	231	274	342	361	261	565	222	308	220	SPV_1461,SPV_1463,SPV_1462	psaB,psaA,psaC	-0.472186	-0.0566108	0.432003	1
sgRNA561	32	223	305	252	322	274	319	233	517	351	393	322	SPV_1464	psaD	-0.111075	-0.0526707	0.0690554	1
sgRNA562	31	233	357	429	461	368	432	266	621	445	513	378	SPV_1466	unknown	0.042787	0.026389	0.00148143	1
sgRNA563	24	268	373	429	471	357	411	275	573	294	371	298	SPV_1467	unknown	0.0120517	0.0395596	0.0426234	1
sgRNA564	27	267	352	373	423	368	381	262	611	267	311	227	SPV_1468	gpmA	-1.41366	-1.00117	0.425244	1
sgRNA565	20	247	349	421	438	332	357	297	593	424	445	350	SPV_1480,SPV_1479	ftsA,ftsZ	-4.61327	-3.29809	1.32948	1
sgRNA566	22	217	291	395	428	330	339	275	506	411	469	373	SPV_1481	unknown	-0.057273	0.252251	0.328187	1
sgRNA568	36	272	401	503	559	390	402	315	714	523	577	426	SPV_1486	pbp2b	0.19694	-0.063533	-0.246275	1
sgRNA569	7	169	296	430	442	312	354	233	578	412	456	366	SPV_1487	nanR	-0.0147305	0.187959	0.218703	1
sgRNA570	36	306	445	262	287	461	427	370	791	313	379	303	SPV_1504,SPV_1505	nanA,unknown	0.0729938	0.00728913	-0.05211	1
sgRNA571	8	136	187	145	155	212	206	159	378	183	235	178	SPV_1506	axe1	-0.131602	0.113674	0.257824	1
sgRNA572	26	210	301	200	281	271	349	254	549	313	429	281	SPV_2378	srf-21	0.357447	0.105587	-0.235274	1
sgRNA573	25	264	394	393	502	414	472	341	738	569	666	503	SPV_1512	secA	-1.64107	-0.712923	0.948292	1
sgRNA574	34	416	574	675	810	659	653	492	1099	989	1149	925	SPV_1518	unknown	-0.00420155	0.152888	0.168792	1
sgRNA575	12	99	154	180	218	145	166	155	285	287	302	234	SPV_2382	unknown	0.157254	0.00426977	-0.134533	1
sgRNA576	63	284	339	436	480	363	358	269	617	404	518	395	SPV_1522,SPV_1523	dnaB,nrdR	-3.96051	-2.66387	1.31036	1
sgRNA577	61	347	449	610	595	447	480	323	708	515	635	511	SPV_1526,SPV_1524,SPV_1525	unknown,gntR,unknown	-0.0581317	0.172355	0.247498	1
sgRNA578	16	225	326	411	512	383	366	274	682	443	534	436	SPV_1527,SPV_1528,SPV_2383	qsrB,qsrA,srf-22	0.117197	-0.0191527	-0.121071	1
sgRNA579	18	180	255	354	394	289	315	232	497	397	415	325	SPV_1530	unknown	0.0561145	0.0993615	0.0589126	1
sgRNA580	23	244	294	465	448	338	336	257	572	437	495	439	SPV_1531	scrK	-0.0506259	0.194667	0.261849	1
sgRNA581	10	155	227	327	418	324	315	257	553	338	484	327	SPV_1532	scrA	-0.196587	0.0573191	0.268233	1
sgRNA582	50	297	389	525	515	361	415	264	622	452	576	409	SPV_1534,SPV_1535	scrB,scrR	-1.23211	-1.2613	-0.0152547	1
sgRNA583	8	194	310	411	473	418	406	273	666	422	507	390	SPV_1536,SPV_1537	mvaA,mvaS	-0.686052	0.599565	1.29841	1
sgRNA584	25	212	306	351	423	287	295	211	502	413	425	313	SPV_1538	unknown	-0.0697696	0.113643	0.200643	1
sgRNA585	23	229	358	443	555	329	335	282	580	447	559	442	SPV_1541	unknown	0.0698391	0.0836226	0.0273504	1
sgRNA586	8	113	132	195	183	121	165	109	214	185	208	158	SPV_1543,SPV_1542	phpP,stkP	-0.26155	-0.316107	-0.0409225	1
sgRNA588	18	211	313	372	446	328	356	266	610	411	471	346	SPV_1549	rny	-0.232491	-0.0112115	0.237894	1
sgRNA589	46	383	565	714	731	550	600	446	912	738	856	636	SPV_1551,SPV_1550	yefM,yoeB	-0.0520719	-0.215391	-0.147047	1
sgRNA590	55	419	639	847	829	626	666	512	1041	858	917	656	SPV_1557,SPV_1556,SPV_1558,SPV_1559,SPV_1561,SPV_1555,SPV_1560	nadD,yqeK,unknown,yqeH,corA2,unknown,unknown	-2.84749	-1.41461	1.44641	1
sgRNA591	48	289	462	594	667	448	483	382	787	571	650	547	SPV_1562,SPV_1557,SPV_1556,SPV_1558,SPV_1559,SPV_1561,SPV_1555,SPV_1560	unknown,nadD,yqeK,unknown,yqeH,corA2,unknown,unknown	0.0564236	-0.0347502	-0.0787512	1
sgRNA592	24	202	278	375	450	300	305	225	484	392	483	339	SPV_2388	unknown	-0.13421	-0.0189687	0.128206	1
sgRNA593	8	117	173	260	327	247	238	160	427	263	335	290	SPV_1565	unknown	0.00992617	0.0520142	0.0563026	1
sgRNA594	25	301	485	468	522	505	547	372	847	554	667	518	SPV_1567,SPV_1566	trxA,unknown	0.210192	0.0298599	-0.166702	1
sgRNA595	13	175	281	350	375	285	291	200	461	394	468	325	SPV_1569	aqpZ	0.133758	0.0784071	-0.0413567	1
sgRNA596	67	457	619	620	653	563	632	490	906	1456	1521	1259	SPV_1576	unknown	0.14144	0.0221369	-0.105131	1
sgRNA597	11	143	228	324	364	301	332	240	541	267	339	275	SPV_2391	hicA	0.338311	0.0453242	-0.276821	1
sgRNA598	21	268	352	451	534	377	389	261	630	488	546	391	SPV_1578,SPV_1579	unknown,unknown	0.00662699	0.128044	0.131164	1
sgRNA599	40	189	317	424	457	364	368	276	623	393	499	387	SPV_1580,SPV_2392,SPV_1581	unknown,ssrS,tRNA-Lys-1	-0.0257863	0.0191801	0.0591922	1
sgRNA600	27	227	326	395	444	325	327	231	564	428	473	372	SPV_2392,SPV_1581	ssrS,tRNA-Lys-1	-0.0192386	0.164245	0.196632	1
sgRNA601	18	169	245	368	420	336	340	274	536	422	479	379	SPV_1583,SPV_1582,SPV_1585,SPV_1584	unknown,sacA,unknown,unknown	0.110719	0.0377517	-0.0595899	1
sgRNA602	20	223	368	414	480	385	397	306	635	429	529	418	SPV_1586	unknown	0.0265898	0.00373106	-0.00870076	1
sgRNA603	42	330	445	631	697	517	587	387	884	699	770	612	SPV_1590,SPV_2393,SPV_1591,SPV_1589,SPV_1588	gls24,unknown,unknown,unknown,unknown	0.140388	-0.047412	-0.169279	1
sgRNA604	10	107	182	228	250	177	195	149	313	210	269	193	SPV_1592	unknown	0.221152	0.0143368	-0.195642	1
sgRNA605	27	242	358	436	485	337	364	275	611	473	558	415	SPV_1593	cclA	0.176513	0.0374947	-0.120219	1
sgRNA606	35	313	468	584	634	434	468	318	772	559	682	479	SPV_1595,SPV_1594	unknown,unknown	-2.00901	-1.34155	0.680943	1
sgRNA607	30	205	332	447	453	322	365	319	589	454	587	422	SPV_1597,SPV_1598,SPV_1600,SPV_1596,SPV_1602,SPV_1599,SPV_1601	trpB,trpF,trpD,trpA,trpE,trpC,trpG	0.0668175	0.0957137	0.0442148	1
sgRNA608	68	391	564	670	711	505	546	442	865	739	825	650	SPV_1603	unknown	0.216854	0.0629633	-0.134659	1
sgRNA609	8	100	158	239	302	212	222	160	308	230	275	203	SPV_1609,SPV_1610,SPV_1608,SPV_1606,SPV_1607	unknown,unknown,unknown,mgtC,sfuB	-0.0610549	0.0776817	0.149967	1
sgRNA610	27	228	335	422	479	337	335	252	605	465	533	399	SPV_1609,SPV_1617,SPV_2396,SPV_1613,SPV_1610,SPV_1608,SPV_1606,SPV_1614,SPV_1612,SPV_1607	unknown,pfbA,unknown,galT-1,unknown,unknown,mgtC,phoU3,galE-2,sfuB	0.119323	0.0688251	-0.0384395	1
sgRNA611	38	240	351	482	457	342	321	250	587	427	486	433	SPV_1620,SPV_1619	unknown,aatB	-0.770173	0.138456	0.926503	1
sgRNA612	22	192	232	303	275	217	228	168	380	281	330	255	SPV_2398,SPV_2397	unknown,unknown	0.0635014	0.0546458	0.00476298	1
sgRNA613	20	184	271	347	382	273	286	235	435	343	404	294	SPV_1626	exoA	0.305531	-0.0633072	-0.35498	1
sgRNA614	23	191	310	418	453	311	327	230	530	445	437	358	SPV_1628,SPV_1629	NA,pbuX	-0.0413741	0.0578494	0.11339	1
sgRNA615	20	262	301	420	498	332	358	285	636	458	529	413	SPV_1630,SPV_1631	dpnD,dpnC	0.205551	0.117725	-0.0801162	1
sgRNA616	12	145	210	260	326	208	243	170	421	291	353	261	SPV_1632	paaI	-0.0640954	0.0955194	0.170409	1
sgRNA617	19	326	475	638	795	530	555	485	935	674	802	632	SPV_1635	galR	0.108084	0.034147	-0.0606588	1
sgRNA618	37	280	380	488	572	451	453	315	696	519	625	488	SPV_1637,SPV_1636	nmlR,adhB	-0.12773	-0.0469652	0.0992978	1
sgRNA619	14	202	353	476	614	438	440	302	658	523	641	475	SPV_1637,SPV_1636,SPV_1638	nmlR,adhB,czcD	0.203006	0.00859812	-0.182318	1
sgRNA620	13	195	311	428	494	405	397	270	649	432	557	443	SPV_1643,SPV_1644,SPV_1645,SPV_1642	proV,unknown,unknown,proWX	-0.0927722	0.0880317	0.194327	1
sgRNA621	24	133	216	178	219	243	245	185	399	181	213	164	SPV_1647,SPV_1646	pepA,unknown	0.206375	0.0970986	-0.0907848	1
sgRNA622	24	161	257	243	274	265	281	198	408	254	327	255	SPV_1649,SPV_1652,SPV_1650,SPV_1651	piuB,piuA,piuC,piuD	0.158536	0.0347577	-0.110284	1
sgRNA623	70	287	421	291	331	417	432	332	648	479	600	435	SPV_1658,SPV_1659,SPV_1661,SPV_1660	unknown,unknown,murI,rdgB	-0.642503	0.383907	1.04175	1
sgRNA624	40	218	322	355	403	304	317	186	522	387	455	358	SPV_1662	unknown	-0.2271	0.531063	0.77189	1
sgRNA625	30	223	338	395	443	321	332	253	527	423	452	353	SPV_1663	treC	0.382039	-0.0250149	-0.390008	1
sgRNA626	37	270	384	506	510	334	365	284	578	413	524	412	SPV_1665	treR	0.0633459	0.0251447	-0.0285741	1
sgRNA627	43	342	478	573	576	478	454	388	755	495	620	460	SPV_1671	amiA	-1.36007	-0.808707	0.567637	1
sgRNA628	23	145	204	247	238	167	188	144	292	208	257	205	SPV_1672	tacL	-0.0969396	0.878488	0.989544	1
sgRNA629	16	273	379	516	522	438	431	319	677	497	605	464	SPV_1679,SPV_1680	msmR,birA	0.00539566	0.114121	0.125466	1
sgRNA630	17	140	253	331	369	237	279	230	464	320	464	312	SPV_1704	rumA-2	0.190745	0.0483275	-0.132298	1
sgRNA631	23	213	295	394	472	338	386	341	596	327	421	304	SPV_1705	recX	0.12514	-0.00793008	-0.11835	1
sgRNA632	16	172	278	292	320	328	317	237	581	296	311	235	SPV_1706	unknown	-0.307516	0.548349	0.86848	1
sgRNA633	67	349	472	597	634	480	466	356	742	628	681	475	SPV_1710,SPV_1709	groES,groEL	-0.0238431	-0.0708971	-0.0312338	1
sgRNA634	23	303	472	615	647	458	539	414	806	585	682	531	SPV_1711	ssbB	0.0395988	0.0883182	0.0636906	1
sgRNA635	14	111	147	232	266	196	219	153	330	277	304	217	SPV_1715	unknown	0.150357	0.139689	0.00731713	1
sgRNA636	21	159	274	350	359	267	299	183	470	353	390	285	SPV_1717,SPV_1718,SPV_1716	unknown,unknown,unknown	-0.250113	0.0258471	0.282374	1
sgRNA637	13	336	478	596	662	476	544	395	835	636	764	569	SPV_1719,SPV_1720	unknown,unknown	0.202799	0.0423131	-0.146292	1
sgRNA638	16	163	282	411	461	323	370	278	619	419	551	408	SPV_1725	yeeN	0.00664957	-0.0194462	-0.0115017	1
sgRNA639	14	208	369	526	656	455	468	370	790	513	698	523	SPV_1727,SPV_1729,SPV_1726,SPV_1728	unknown,unknown,ply,unknown	0.225361	-0.0467127	-0.255553	1
sgRNA640	38	285	427	521	597	408	446	325	763	535	631	476	SPV_1737	lytA	-0.493059	-0.0894296	0.415415	1
sgRNA641	35	273	385	481	541	378	362	289	635	493	547	390	SPV_1738,SPV_1737	dinF,lytA	-0.0663935	-0.0284232	0.0539898	1
sgRNA642	20	179	311	358	406	320	352	250	589	491	594	429	SPV_1738,SPV_1739,SPV_1737	dinF,recA,lytA	-0.105281	0.0671288	0.183087	1
sgRNA643	7	119	179	264	313	249	253	182	360	250	348	263	SPV_1738,SPV_1739,SPV_1740,SPV_1737	dinF,recA,cinA,lytA	0.0280273	0.224299	0.211432	1
sgRNA644	8	152	201	343	413	299	364	230	539	376	450	364	SPV_1743,SPV_1741,SPV_1742	tsaE,lytR,unknown	-1.09279	0.0801101	1.19142	1
sgRNA645	34	255	430	506	582	398	414	339	678	539	609	506	SPV_1743,SPV_1744,SPV_1741,SPV_1742	tsaE,comM,lytR,unknown	-0.119999	0.0831064	0.217118	1
sgRNA646	24	286	438	555	707	542	577	352	888	611	678	584	SPV_1745	plcR	0.0733151	-0.0479886	-0.108647	1
sgRNA647	32	256	382	470	534	371	367	327	643	439	568	468	SPV_1751,SPV_1755,SPV_1752,SPV_1754,SPV_1750,SPV_1746,SPV_1747,SPV_1748,SPV_2420,SPV_1749,SPV_1753	unknown,unknown,clyB,unknown,wrbA,unknown,pneA1,pneA2,unknown,lanM,unknown	0.0668987	0.165444	0.11051	1
sgRNA648	20	222	356	444	509	360	370	272	607	443	533	436	SPV_1757	ndk	0.398988	-0.153952	-0.534447	1
sgRNA650	13	178	298	376	405	300	295	242	465	366	434	303	SPV_1760	tRNA-Cys-1	-2.56083	-1.89031	0.683235	1
sgRNA651	23	233	328	417	489	335	395	297	617	483	492	396	SPV_1761	hlyX	0.147717	-0.035274	-0.169194	1
sgRNA652	18	158	220	318	385	270	306	200	485	333	383	292	SPV_2422	unknown	-0.0162002	-0.119032	-0.0927156	1
sgRNA653	75	415	609	734	839	587	577	475	937	776	908	680	SPV_1765,SPV_1767,SPV_1766	unknown,unknown,coaD	-0.0277976	0.0442471	0.0861619	1
sgRNA654	35	290	409	594	710	443	497	419	759	571	762	531	SPV_1768	asnA	-0.00678745	0.112527	0.131247	1
sgRNA655	29	250	350	414	437	335	381	275	636	493	533	437	SPV_1769	unknown	0.0328747	0.0190181	-0.00197871	1
sgRNA656	16	137	212	251	264	191	231	157	346	289	330	261	SPV_1771	yjfA	0.151258	0.0474825	-0.0863799	1
sgRNA657	45	297	413	519	567	387	389	315	648	452	528	429	SPV_1772	acyP	0.279474	0.025563	-0.237917	1
sgRNA658	18	209	295	428	471	322	345	268	588	456	504	385	SPV_1773	yidC1	-0.319623	0.262329	0.594603	1
sgRNA659	38	201	274	379	391	282	297	241	428	342	394	333	SPV_1774	pflA	-0.0635114	0.162229	0.242482	1
sgRNA660	32	348	513	678	763	563	577	451	881	680	735	619	SPV_1776	purR	0.0230339	-0.313661	-0.320219	1
sgRNA661	10	64	100	162	165	104	109	78	198	161	173	161	SPV_1778,SPV_1777	rmuC,yhaM	-0.05833	0.0975854	0.166611	1
sgRNA662	70	469	601	708	753	577	601	410	944	689	818	664	SPV_1780,SPV_1782,SPV_1779,SPV_1781	rpe,ksgA,unknown,rsgA	-0.818603	-0.740974	0.0956933	1
sgRNA663	36	285	382	461	485	370	375	316	654	498	573	492	SPV_1785,SPV_1784,SPV_1783	unknown,unknown,unknown	0.127118	0.0528359	-0.0563138	1
sgRNA664	36	293	467	532	638	414	440	395	729	564	693	525	SPV_1787,SPV_1788	rnmV,tatD	0.348815	-0.0915965	-0.428165	1
sgRNA667	23	261	369	480	570	393	453	319	661	508	631	486	SPV_1792	unknown	-0.0235242	0.112165	0.1513	1
sgRNA668	47	282	419	501	564	393	420	318	662	589	618	464	SPV_1793	unknown	0.111042	-0.0384137	-0.135568	1
sgRNA669	24	141	223	273	274	197	182	141	334	262	297	228	SPV_1794	unknown	0.184112	0.0147594	-0.154742	1
sgRNA670	52	332	443	585	617	437	451	365	726	581	665	504	SPV_1796	unknown	-0.156382	0.112073	0.284939	1
sgRNA671	27	198	244	321	338	231	256	204	402	296	349	275	SPV_1797	ccpA	-0.442997	-0.205939	0.253321	1
sgRNA672	4	101	139	176	211	171	188	142	276	169	215	167	SPV_1803,SPV_1800,SPV_1801,SPV_1799,SPV_1798,SPV_1802	unknown,unknown,unknown,unknown,unknown,unknown	0.0687937	0.0736518	0.0167329	1
sgRNA673	15	132	175	201	232	155	190	130	257	225	237	190	SPV_2423	rpmG2	-1.60897	-1.0661	0.560207	1
sgRNA674	16	238	364	459	526	415	401	303	612	449	565	475	SPV_1821	pbp2a	-0.19654	0.203939	0.416151	1
sgRNA675	14	219	341	441	503	442	458	311	652	513	578	466	SPV_1822	rluD2	-0.07502	0.0371383	0.125632	1
sgRNA676	47	208	291	384	418	304	286	197	528	390	431	285	SPV_1823	gap	-2.02538	-1.42464	0.614881	1
sgRNA677	33	292	434	605	653	445	461	359	759	520	616	457	SPV_1824	unknown	0.19264	0.0611119	-0.118198	1
sgRNA678	33	248	381	428	506	405	377	289	589	426	495	376	SPV_1827,SPV_2426	unknown,unknown	0.100114	0.00894055	-0.0776178	1
sgRNA679	19	158	247	351	303	262	236	175	417	305	325	279	SPV_1829	bguR	0.0852035	-0.156748	-0.231953	1
sgRNA680	27	248	341	447	467	384	373	289	591	395	461	385	SPV_1833,SPV_1831,SPV_1830,SPV_1832	bguC,bguD,bguA,bguB	0.136508	-0.037866	-0.154729	1
sgRNA681	9	90	132	176	200	137	171	94	213	165	217	153	SPV_1834	adhE	-0.0720883	0.0301441	0.1156	1
sgRNA682	29	265	364	455	509	409	407	333	660	503	587	451	SPV_1838	yajC	0.0198554	0.118691	0.11297	1
sgRNA683	14	155	187	254	311	205	224	177	366	266	352	277	SPV_1839,SPV_1838	ulaH,yajC	-0.199244	-0.322786	-0.103947	1
sgRNA684	44	235	300	401	416	322	286	244	491	405	446	344	SPV_1840,SPV_1841	ulaG,ulaR	-0.0955278	-0.0390699	0.0712822	1
sgRNA685	21	132	206	241	264	197	211	154	314	239	276	216	SPV_1851	rnpA	-2.28556	-2.04554	0.247576	1
sgRNA686	14	161	220	325	360	261	257	208	422	300	361	284	SPV_1853	ackA	-0.00619002	-0.382673	-0.362421	1
sgRNA687	10	112	146	210	238	177	194	149	284	202	232	194	SPV_1854	unknown	-0.0138523	0.047185	0.0755901	1
sgRNA688	27	244	318	406	367	311	302	260	466	406	406	317	SPV_1863,SPV_1861,SPV_1858,SPV_1859,SPV_1862,SPV_2427,SPV_1857,SPV_1860	comGA,comGC,comGF,comGE,comGB,unknown,comGG,comGD	0.186284	-0.0606116	-0.229566	1
sgRNA689	50	393	604	732	823	615	675	465	1104	765	904	721	SPV_1864	unknown	0.278336	0.0898427	-0.172839	1
sgRNA690	18	217	337	461	549	376	383	292	666	445	556	420	SPV_1865	adh	0.1804	0.0457247	-0.122108	1
sgRNA691	22	256	372	493	515	408	440	286	616	509	567	428	SPV_1866	nagA	0.339791	-0.00542967	-0.333139	1
sgRNA692	31	274	446	577	680	532	575	391	878	627	755	632	SPV_1867	adr	0.152462	0.0371507	-0.101816	1
sgRNA693	54	363	525	638	667	488	458	347	734	558	669	519	SPV_1869	unknown	-0.0078203	0.127358	0.150927	1
sgRNA694	44	319	425	543	606	407	418	320	666	524	611	443	SPV_1870	pcp2	0.429825	0.136286	-0.275042	1
sgRNA695	29	295	432	590	635	470	566	368	762	620	669	501	SPV_1871,SPV_1872,SPV_1870	unknown,unknown,pcp2	0.0989628	0.0702354	-0.0161852	1
sgRNA696	24	190	290	405	479	368	399	275	596	411	563	416	SPV_1874	unknown	0.116821	0.0746976	-0.0212408	1
sgRNA697	26	237	354	445	495	312	365	296	594	457	506	397	SPV_1877	thrC	0.190014	0.11344	-0.0686605	1
sgRNA698	21	196	279	378	433	312	339	232	533	403	447	344	SPV_1878	unknown	0.2281	0.0158166	-0.195774	1
sgRNA699	26	152	269	351	378	258	285	195	445	363	391	305	SPV_1879	tRNA-Leu-6	-1.16677	-0.885556	0.295125	1
sgRNA700	40	327	481	666	712	509	549	396	841	669	805	603	SPV_1880,SPV_1879,SPV_1881	tRNA-Gln-2,tRNA-Leu-6,tRNA-His-1	-3.05386	-2.42215	0.645053	1
sgRNA701	43	563	770	939	975	698	769	599	1189	907	1158	853	SPV_1896	gltX	-2.78445	-1.70051	1.10559	1
sgRNA702	53	426	584	761	892	591	670	541	1065	793	921	705	SPV_1897	pgi	-2.57631	-1.8174	0.777935	1
sgRNA703	23	175	266	327	378	291	276	187	435	387	402	324	SPV_1899,SPV_1898	unknown,unknown	-0.156065	0.0778039	0.247394	1
sgRNA704	66	263	374	455	458	364	324	282	566	440	512	370	SPV_2433,SPV_1902	srf-24,patA	0.236313	-0.0181122	-0.239732	1
sgRNA705	38	396	579	738	821	604	619	454	1038	772	875	700	SPV_1904	argR1	-2.2763	-0.971253	1.31356	1
sgRNA706	42	273	377	457	473	331	411	278	627	494	528	436	SPV_1905	argS	-0.440116	-0.173461	0.278961	1
sgRNA707	37	250	352	467	466	315	383	303	616	446	522	396	SPV_1909,SPV_1908	pnpS,pnpR	0.0751019	0.0245017	-0.0372926	1
sgRNA708	20	177	276	350	376	260	300	211	482	318	384	312	SPV_1918,SPV_1919	gpsA,galU	-0.191771	-0.335979	-0.130134	1
sgRNA709	31	240	338	456	479	342	376	264	513	471	489	424	SPV_1923	dapD	-0.0273784	0.107757	0.156996	1
sgRNA710	18	162	274	356	405	269	307	248	533	381	440	318	SPV_2436	srf-25	0.146354	-0.0103663	-0.143969	1
sgRNA711	26	200	357	456	503	351	415	272	659	445	538	435	SPV_1924	unknown	0.0611784	0.123059	0.0763936	1
sgRNA712	26	173	273	327	347	269	286	209	438	345	401	318	SPV_1925	pbp1b	0.0747317	-0.163771	-0.223792	1
sgRNA713	17	191	258	408	466	323	363	252	515	424	503	353	SPV_1926	tyrS	0.0653513	0.0319498	-0.0216137	1
sgRNA714	20	189	305	429	394	289	285	217	444	348	404	369	SPV_1927,SPV_1928	ctpC,unknown	0.0663774	0.0919969	0.039958	1
sgRNA715	20	140	235	233	271	177	174	138	329	325	352	252	SPV_1929	rrmA	-0.089954	-0.0140444	0.0845948	1
sgRNA716	16	222	298	7	7	387	383	305	661	22	18	14	SPV_1933,SPV_1932	malQ,malP	0.0639357	-0.00866111	-0.0597048	1
sgRNA717	14	198	267	353	415	316	337	242	520	411	459	349	SPV_1934	malX	-0.0269601	0.0309876	0.0784278	1
sgRNA718	28	221	396	504	519	390	415	313	672	492	591	521	SPV_1938,SPV_1937	malR,malA	-0.183438	-0.0121221	0.186593	1
sgRNA720	17	101	146	208	263	178	185	135	308	238	277	209	SPV_1943	unknown	-0.0203689	0.0145836	0.0477438	1
sgRNA721	47	212	327	416	447	301	319	257	551	404	454	366	SPV_1948	unknown	-0.188952	0.0442901	0.245572	1
sgRNA722	11	198	307	414	525	377	414	267	612	402	443	324	SPV_1950	hisS	-2.07638	-1.24266	0.846643	1
sgRNA723	34	287	397	516	579	394	435	320	697	484	555	484	SPV_1951	unknown	0.077913	0.0661376	0.00325295	1
sgRNA724	23	184	257	304	276	250	242	211	448	281	306	231	SPV_1952	rgg	0.166383	-0.0105079	-0.152944	1
sgRNA725	18	193	283	350	410	362	347	257	523	382	466	353	SPV_1954	unknown	0.00340725	0.0390533	0.0477855	1
sgRNA726	34	177	302	390	452	343	359	269	643	442	495	391	SPV_1956	ilvD	0.176678	0.0579307	-0.105445	1
sgRNA727	22	255	321	464	480	309	384	282	609	474	534	460	SPV_1962,SPV_2438	unknown,unknown	0.0974075	0.095898	0.0126641	1
sgRNA728	17	116	187	254	271	233	229	151	375	232	320	251	SPV_1963,SPV_1964	rpmF,rpmG3	-2.47969	-1.38806	1.10554	1
sgRNA729	45	309	437	482	502	427	438	309	657	482	557	418	SPV_1965	cbpN	0.409556	-0.00700806	-0.393796	1
sgRNA730	27	357	494	674	683	513	607	447	916	676	779	643	SPV_1972,SPV_1970,SPV_1969,SPV_2439,SPV_1971	unknown,unknown,unknown,unknown,unknown	0.249052	0.0290201	-0.203665	1
sgRNA731	24	189	281	395	428	305	322	217	538	379	472	365	SPV_2441,SPV_1974	unknown,unknown	0.108637	-0.0117063	-0.0977824	1
sgRNA732	25	223	383	415	481	374	381	298	595	443	516	395	SPV_1975,SPV_2442	arcA,srf-26	-0.0386506	0.0944604	0.142801	1
sgRNA733	8	94	170	262	292	217	197	138	379	241	294	205	SPV_1984	ybbK	0.0993226	-0.000110212	-0.081695	1
sgRNA734	12	159	274	359	390	299	284	231	462	395	441	310	SPV_1988,SPV_1992,SPV_1987,SPV_1989,SPV_1986,SPV_1990,SPV_1995,SPV_1994,SPV_1993,SPV_1985,SPV_1991	fucY,unknown,fucL,unknown,fucI,unknown,fucK,fucA,fucU,adh2,unknown	0.099928	0.032445	-0.0572	1
sgRNA735	26	289	380	505	534	416	405	278	585	573	600	471	SPV_1996	fucR	0.0103941	0.0529143	0.0550313	1
sgRNA736	16	135	212	27	36	206	196	153	308	104	108	83	SPV_2448	unknown	-0.0568322	0.0994675	0.172207	1
sgRNA738	47	312	407	53	43	378	397	318	700	182	188	134	SPV_2450	unknown	-0.0933891	-0.00071721	0.104654	1
sgRNA740	13	139	186	244	258	223	218	164	386	401	439	322	SPV_1997,SPV_1999,SPV_2000,SPV_1998	adcA,adcC,adcR,adcB	-0.299314	-0.692011	-0.379206	1
sgRNA741	32	332	441	539	707	478	519	352	839	643	739	506	SPV_2006	unknown	0.332427	-0.0213195	-0.331565	1
sgRNA742	28	305	364	458	503	381	412	288	597	490	553	438	SPV_2007	unknown	-0.0268769	0.00490359	0.0458447	1
sgRNA743	46	408	660	853	915	637	673	540	1082	871	984	773	SPV_2010,SPV_2011,SPV_2012,SPV_2013	unknown,glpF,glpO,glpK	-0.0530467	-0.0177256	0.0467638	1
sgRNA744	34	277	420	585	652	466	479	376	902	599	715	561	SPV_2014,SPV_2010,SPV_2011,SPV_2012,SPV_2013	unknown,unknown,glpF,glpO,glpK	-0.0108335	0.150487	0.173696	1
sgRNA745	18	210	322	371	408	284	296	251	445	366	435	295	SPV_2015,SPV_2016	hslO,unknown	0.00239197	-0.277822	-0.26415	1
sgRNA746	50	348	431	531	562	410	396	303	650	571	614	447	SPV_2018,SPV_2017	unknown,cbpA	-0.0413612	0.0748229	0.12625	1
sgRNA747	33	186	281	333	354	319	319	263	521	405	429	348	SPV_2023,SPV_2022	ctsR,clpC	-0.0672437	-0.141977	-0.0574967	1
sgRNA748	14	149	178	277	344	251	291	177	436	309	352	260	SPV_2024,SPV_2026,SPV_2027,SPV_2025	thiZ,thiX,unknown,thiY	0.0826054	-0.0197021	-0.0921381	1
sgRNA749	15	181	199	267	323	239	286	176	373	313	383	274	SPV_2454,SPV_2028	srf-29,cbpD	0.236997	0.00137319	-0.220927	1
sgRNA750	26	262	382	465	539	351	414	298	650	529	593	425	SPV_2029	unknown	-0.936751	0.11434	1.06519	1
sgRNA751	34	301	407	514	558	391	425	291	683	478	611	437	SPV_2031,SPV_2032	rplI,pde1	-3.09541	-1.89475	1.21655	1
sgRNA752	9	84	117	140	168	97	128	106	216	187	185	127	SPV_2033	hpf	-0.138423	0.0334456	0.186341	1
sgRNA753	42	331	554	703	748	526	581	414	919	677	810	595	SPV_2034,SPV_2035	comFC,comFA	0.267286	0.0767265	-0.176092	1
sgRNA754	79	511	720	880	878	686	661	548	1102	864	1029	783	SPV_2036	unknown	-0.15466	0.0100525	0.175593	1
sgRNA755	33	233	339	469	497	391	393	259	630	454	566	423	SPV_2037	cysK	-0.0179497	0.0809263	0.11674	1
sgRNA756	17	223	341	462	580	401	418	316	634	541	586	488	SPV_2042,SPV_2458	rpsB,srf-30	-3.6392	-2.48122	1.17186	1
sgRNA757	59	372	567	159	193	561	582	467	980	328	391	314	SPV_2043	pcsB	-5.0354	-3.38934	1.65658	1
sgRNA758	15	155	270	120	143	349	354	249	561	242	275	205	SPV_2050,SPV_2051,SPV_2052,SPV_2049	rodZ,unknown,unknown,pgsA	-0.0401258	-0.0590766	-0.00475261	1
sgRNA759	52	487	643	786	867	637	635	477	1107	838	944	737	SPV_2054,SPV_2053	recF,unknown	-0.1985	-0.0707694	0.14476	1
sgRNA760	49	285	412	539	564	398	426	318	657	585	640	496	SPV_2055	guaB	0.159606	0.0432499	-0.102192	1
sgRNA761	35	281	360	545	634	503	480	342	776	614	699	550	SPV_2056	trpS	-1.92911	-1.33385	0.611462	1
sgRNA762	57	492	737	1032	1015	754	876	607	1353	972	1219	968	SPV_2057	unknown	-0.122057	0.0209221	0.153339	1
sgRNA763	24	275	397	561	688	544	554	386	796	645	738	597	SPV_2060	pipR	0.217118	0.1419	-0.0616222	1
sgRNA764	22	203	369	46	99	386	369	270	666	157	170	158	SPV_2062,SPV_2064,SPV_2063,SPV_2065	tRNA-Glu-5,comD,comE,comC1	0.161616	0.0767263	-0.0691135	1
sgRNA766	68	449	573	726	706	506	523	388	822	606	738	544	SPV_2067,SPV_2066	rlmH,tRNA-Arg-5	0.184137	0.0102624	-0.155598	1
sgRNA767	48	374	529	683	767	552	554	407	890	791	819	607	SPV_2068,SPV_2069	htrA,parB	0.0401414	0.0646245	0.0410477	1
sgRNA768	10	206	338	471	572	403	430	328	750	523	643	470	SPV_2069	parB	0.11099	0.0972543	-0.000588894	1
sgRNA769	18	210	326	431	454	352	364	281	637	433	485	418	SPV_0005	pth	0.0431418	0.256571	0.228201	1
sgRNA770	28	276	423	409	456	480	490	366	856	529	588	446	SPV_0011	tilS	-0.226775	-0.0868424	0.150994	1
sgRNA771	14	206	322	347	421	390	428	292	702	463	506	376	SPV_0013	ftsH	-0.250605	-0.372786	-0.110471	1
sgRNA772	31	342	520	508	538	527	564	410	885	614	797	622	SPV_0038	polA	-0.0599161	-0.22017	-0.15087	1
sgRNA773	35	238	332	411	457	389	396	279	620	433	494	430	SPV_0111	argH	0.0337072	0.118193	0.101385	1
sgRNA774	23	285	443	580	683	504	549	359	866	620	747	586	SPV_0130	rnjA	-1.887	-0.705233	1.19623	1
sgRNA775	35	233	304	437	453	314	335	256	533	386	472	371	SPV_0136	tsaD	-0.804539	-0.763656	0.055954	1
sgRNA776	23	279	392	557	682	483	524	374	784	589	685	529	SPV_0214	adk	-2.91157	-1.76949	1.16353	1
sgRNA777	27	273	385	539	583	447	480	347	787	563	648	511	SPV_0270	sulB	-1.10273	-0.223104	0.89389	1
sgRNA778	26	266	413	530	637	449	458	377	746	540	668	506	SPV_0271	sulC	-1.21005	-0.116335	1.10562	1
sgRNA779	22	197	332	423	467	342	343	282	556	454	491	404	SPV_0272	sulD	-0.162952	0.074558	0.259384	1
sgRNA780	59	474	627	778	850	579	612	474	1022	801	920	722	SPV_0305	ftsL	-6.37725	-4.98683	1.40334	1
sgRNA781	30	268	487	607	676	526	534	406	851	589	771	578	SPV_0331	cps2O	-0.532618	-0.625176	-0.0767564	1
sgRNA782	37	218	367	423	423	353	330	274	590	436	531	362	SPV_0403	unknown	-0.724191	0.0299285	0.767771	1
sgRNA783	25	165	257	369	383	249	277	233	459	306	389	277	SPV_0494	valS	-2.36302	-1.10772	1.26657	1
sgRNA785	28	308	403	582	630	500	547	398	872	626	728	592	SPV_0600	divIB	-0.213895	0.558127	0.788859	1
sgRNA786	37	386	489	708	656	551	529	413	884	713	839	636	SPV_0678	rimM	-0.130564	0.0733857	0.219741	1
sgRNA787	53	328	489	614	647	417	470	372	697	593	605	497	SPV_0679	trmD	-0.115603	0.0634448	0.192646	1
sgRNA788	34	223	378	456	449	360	384	282	599	456	511	412	SPV_0706	rodA	0.120785	0.0336656	-0.0748047	1
sgRNA789	6	139	165	303	306	281	287	217	481	335	423	316	SPV_0709	gyrB	-0.314221	-0.109794	0.219044	1
sgRNA790	37	200	303	96	85	232	271	207	469	236	239	221	SPV_0748	parC	-1.50164	-1.54207	-0.0248773	1
sgRNA791	17	230	336	511	592	435	507	358	832	589	650	564	SPV_0760	dnaX	-2.69116	-1.97302	0.732402	1
sgRNA792	43	493	689	1016	1091	812	840	645	1408	989	1090	865	SPV_0768	cozE	-0.749825	-0.465352	0.297602	1
sgRNA793	15	266	408	555	661	493	504	390	880	682	805	661	SPV_0820	rluD1	0.226713	-0.200049	-0.410413	1
sgRNA795	23	323	446	560	640	457	525	362	778	517	625	467	SPV_0835	frr	-0.276566	-0.5167	-0.224395	1
sgRNA796	107	491	682	853	907	616	710	498	1031	838	971	707	SPV_0847	infC	-3.116	-2.06731	1.06371	1
sgRNA797	20	193	306	185	245	377	420	303	646	228	284	198	SPV_0848	rpmI	-3.50099	-2.59448	0.919601	1
sgRNA798	32	420	548	365	349	571	645	481	975	344	420	298	SPV_0859	coaE	-0.252284	-0.21225	0.0511501	1
sgRNA799	13	91	135	87	101	160	176	126	305	90	126	87	SPV_0877	mtnN	-0.0368061	-0.601507	-0.549417	1
sgRNA800	32	246	343	199	193	310	341	236	580	208	264	160	SPV_0879	dnaQ	-0.0688082	-0.0329151	0.048346	1
sgRNA801	8	145	207	260	312	239	224	163	386	262	316	266	SPV_0880	unknown	-0.688293	-0.192468	0.513271	1
sgRNA802	27	295	429	400	431	496	470	393	935	432	477	424	SPV_0906	prfA	-0.708452	-0.291802	0.431934	1
sgRNA803	34	309	494	615	662	479	505	372	763	655	700	572	SPV_0908	tsaC	-1.14381	-0.41679	0.738001	1
sgRNA804	50	344	489	632	609	404	444	370	696	561	651	459	SPV_0964	obgE	-0.621978	-0.438528	0.201493	1
sgRNA805	27	235	365	466	535	384	408	277	627	470	583	444	SPV_0965	unknown	-0.628586	-0.484716	0.152171	1
sgRNA806	15	138	162	240	305	227	230	184	413	272	315	232	SPV_0970	map	-0.0598057	-0.719932	-0.644915	1
sgRNA807	20	248	327	34	32	415	396	311	695	84	100	65	SPV_0979	nifS	-1.19294	-0.825921	0.382152	1
sgRNA808	9	175	236	256	282	307	314	228	559	373	400	343	SPV_0989	rplU	-3.50302	-2.58755	0.928791	1
sgRNA809	13	85	118	146	191	124	137	100	197	186	178	146	SPV_0990	unknown	-3.22686	-2.4675	0.773567	1
sgRNA810	14	202	272	426	423	317	349	251	555	373	492	396	SPV_0991	rpmA	-2.93317	-1.76804	1.17882	1
sgRNA811	42	361	499	706	745	569	579	417	938	717	827	583	SPV_1101	ftsY	-0.0500095	-0.0846492	-0.0187666	1
sgRNA812	44	220	320	413	424	282	343	241	542	336	423	347	SPV_1104	smc	-0.439099	-0.671734	-0.215414	1
sgRNA814	59	408	632	786	820	578	599	456	998	806	860	699	SPV_1142	ffh	-0.403951	-0.351876	0.063931	1
sgRNA815	121	541	786	941	979	668	671	593	1067	894	1025	778	SPV_1187	rplL	-0.278821	-0.238756	0.053445	1
sgRNA816	20	236	336	450	559	327	352	273	631	471	570	380	SPV_1188	rplJ	-2.24878	-0.951395	1.30618	1
sgRNA817	43	216	332	413	440	361	364	275	533	462	529	388	SPV_1349	murC	-5.81127	-4.8101	1.02559	1
sgRNA819	7	87	133	214	224	177	204	140	265	214	277	224	SPV_1398	engB	-0.929441	-0.728702	0.214675	1
sgRNA820	32	353	495	705	782	553	585	436	974	738	814	631	SPV_1399	clpX	-2.05698	-1.05922	1.0127	1
sgRNA823	26	268	401	487	552	399	434	296	696	546	617	468	SPV_1474	divIVA	-1.91873	-1.13764	0.7928	1
sgRNA824	27	326	448	672	761	575	584	458	980	760	832	708	SPV_1483	murF	-3.13062	-1.85529	1.28902	1
sgRNA825	46	456	665	812	905	655	675	533	1101	917	1029	773	SPV_1485	recR	0.22931	0.400986	0.183514	1
sgRNA826	28	220	311	411	453	364	391	286	555	415	476	369	SPV_1508	alr	-2.23272	-1.22075	1.02248	1
sgRNA827	21	234	342	533	508	432	443	317	711	532	606	497	SPV_1509	acpS	-1.86491	-1.11027	0.769926	1
sgRNA828	30	367	539	722	723	576	539	390	927	746	793	642	SPV_1519	engA	-1.00854	-0.486702	0.535836	1
sgRNA829	38	310	450	590	683	467	480	366	765	632	748	531	SPV_1521	dnaI	-3.49371	-2.27645	1.23419	1
sgRNA830	13	167	286	356	383	297	286	203	505	383	421	401	SPV_1545	fmt	-0.406724	-0.121031	0.302152	1
sgRNA831	50	541	784	914	1021	728	788	574	1178	907	1116	849	SPV_1546	priA	-0.495885	-0.558306	-0.0497785	1
sgRNA832	29	220	338	477	512	385	433	312	680	465	600	456	SPV_1655	scpB	-0.0991477	-0.247948	-0.134827	1
sgRNA833	31	338	538	564	645	641	671	455	1102	273	328	287	SPV_1656	scpA	-0.213668	-0.219684	0.00644959	1
sgRNA834	42	256	402	493	580	369	420	264	620	443	477	381	SPV_1758	rpoC	-2.31099	-1.24669	1.08437	1
sgRNA835	28	195	243	338	312	241	247	184	403	297	364	288	SPV_1759	rpoB	-2.51445	-1.51141	1.01711	1
sgRNA836	32	316	419	513	583	410	437	353	696	569	652	496	SPV_1764	murA-2	-0.161901	0.0120736	0.186165	1
sgRNA837	9	73	144	220	270	180	186	130	309	222	238	188	SPV_1819	nusG	-0.848421	-0.632266	0.228358	1
sgRNA838	32	223	312	442	387	272	336	262	505	415	511	346	SPV_1820	secE	-1.43889	-0.923988	0.535695	1
sgRNA839	29	180	271	210	194	292	308	223	455	350	361	309	SPV_1849	eloR	-0.180903	-0.979817	-0.784982	1
sgRNA840	14	198	361	78	89	423	436	310	685	204	186	202	SPV_2030	dnaC	-2.57753	-1.44103	1.15683	1
sgRNA841	21	268	443	484	574	528	527	392	899	632	726	595	SPV_2041	tsf	-2.94743	-1.9399	1.02471	1
sgRNA842	38	313	411	54	51	467	487	326	741	197	203	190	SPV_2044	mreD	0.197918	-0.0229096	-0.206434	1
sgRNA843	36	305	425	50	56	485	488	372	827	163	154	145	SPV_2045	mreC	0.226162	0.135035	-0.079475	1
sgRNA844	19	206	287	23	33	325	335	276	539	56	78	83	SPV_0619	unknown	-0.0968548	0.0936254	0.199879	1
sgRNA845	34	314	527	136	150	501	488	420	752	252	281	246	SPV_0621	lctO	0.0410668	-0.0739748	-0.102839	1
sgRNA846	41	326	581	726	788	553	625	434	1015	683	803	723	SPV_2297	phtB	0.307799	0.025892	-0.269631	1
sgRNA847	25	195	311	390	477	325	315	273	543	462	453	357	SPV_1038	phtA	0.0633887	-0.0219199	-0.0715163	1
sgRNA848	44	395	573	697	798	578	577	465	963	696	891	632	SPV_2318	unknown	0.418991	0.0685588	-0.339945	1
sgRNA849	32	286	441	579	617	413	465	370	751	518	631	451	SPV_2163	unknown	0.0804605	0.0993695	0.0351519	1
sgRNA850	26	278	409	541	566	439	438	338	643	541	559	469	SPV_0561,SPV_0560,SPV_0562,SPV_0559	unknown,unknown,bgaA,unknown	0.055371	0.0737447	0.0353001	1
sgRNA851	31	375	528	682	797	503	503	401	888	763	789	619	SPV_1317	unknown	0.105601	0.105643	0.00984682	1
sgRNA852	64	386	532	683	756	453	543	408	840	597	710	566	SPV_1683,SPV_1682	tRNA-Ile-1,tRNA-Ser-2	-3.65502	-2.31561	1.33232	1
sgRNA853	15	179	315	418	451	303	353	208	514	416	442	373	SPV_0755	tRNA-Tyr-1	-1.9525	-0.832434	1.13899	1
sgRNA854	16	213	310	474	528	419	432	296	685	515	552	469	SPV_2274	unknown	0.212048	-0.0580512	-0.256211	1
sgRNA855	16	169	285	393	473	349	338	234	554	406	516	372	SPV_1173,SPV_1170,SPV_1171,SPV_1172	unknown,appA,unknown,nanE-2	0.0889367	0.0286262	-0.0498113	1
sgRNA856	24	135	183	228	251	168	177	146	313	235	239	166	SPV_0041,SPV_0045,SPV_0043,SPV_0042,SPV_0044	araT,unknown,plsX,recO,unknown	-0.187679	-0.174967	0.0293736	1
sgRNA857	39	317	464	475	426	433	431	383	758	511	521	411	SPV_2432	unknown	0.00505472	-0.0074295	0.00215733	1
sgRNA858	30	263	427	503	558	405	427	301	662	540	614	443	SPV_2326	unknown	0.278506	0.0149315	-0.249	1
sgRNA859	43	410	592	761	845	645	663	477	1094	809	924	738	SPV_1682	tRNA-Ser-2	-2.88957	-1.81952	1.08184	1
sgRNA860	20	262	360	188	266	381	398	288	624	341	358	326	SPV_0018	rrlA	-3.04883	-2.04468	1.01509	1
sgRNA861	23	211	309	442	471	339	371	279	603	462	537	396	SPV_1703	tRNA-Glu-2	-3.98688	-3.18217	0.824756	1
sgRNA863	13	236	278	400	470	301	347	231	477	401	429	331	SPV_0014	comX1	0.121944	0.131118	0.0235909	1
sgRNA865	14	159	234	310	364	239	292	222	453	331	374	308	SPV_0358	unknown	0.296876	-0.0875087	-0.371338	1
sgRNA866	12	75	123	169	169	139	149	116	222	159	209	152	SPV_0016	rrsA	-0.266224	-0.551919	-0.271751	1
sgRNA867	25	237	419	528	561	426	421	356	748	533	637	515	SPV_0794	unknown	0.0995581	0.00678258	-0.0750372	1
sgRNA868	58	279	358	441	436	325	344	250	577	480	557	355	SPV_2086,SPV_0049,SPV_0050	srf-03,comA,comB	0.0601409	-0.0227652	-0.0617136	1
sgRNA869	40	267	360	436	474	346	397	293	600	481	484	390	SPV_2070	unknown	-0.225904	0.0424417	0.285418	1
sgRNA870	20	245	401	618	704	498	521	364	843	651	773	583	SPV_0003	unknown	0.132874	-0.212549	-0.329102	1
sgRNA871	17	183	288	410	495	320	361	213	519	443	500	355	SPV_0006	mfd	0.0386469	0.166016	0.144241	1
sgRNA872	39	393	549	728	764	505	635	470	918	727	858	652	SPV_0010	unknown	-0.420578	-0.087358	0.351882	1
sgRNA873	96	496	702	883	915	647	722	552	1130	899	985	764	SPV_0017	tRNA-Ala-1	0.0854548	-0.0825059	-0.155816	1
sgRNA874	45	422	614	803	905	594	722	544	1157	869	1008	808	SPV_0034	unknown	0.0565896	0.10022	0.0624815	1
sgRNA875	14	225	381	504	595	440	485	346	747	595	679	541	SPV_0047	unknown	0.0543523	-0.0305917	-0.0675149	1
sgRNA876	14	210	311	447	452	353	376	287	638	460	576	439	SPV_0063	strH	0.130335	0.0674404	-0.0454367	1
sgRNA877	17	260	321	463	545	349	429	291	664	517	591	429	SPV_0077	cabP	0.0217632	0.0802774	0.0732812	1
sgRNA878	17	187	318	402	508	360	373	266	601	432	538	411	SPV_0086	unknown	0.0482104	0.0263231	-0.0067251	1
sgRNA879	27	202	284	369	343	281	230	234	376	338	356	262	SPV_0087	unknown	-0.00491359	0.114187	0.130406	1
sgRNA880	12	199	293	378	406	303	312	247	531	378	479	375	SPV_0088	unknown	0.218331	-0.0502993	-0.249397	1
sgRNA881	34	189	279	385	425	269	282	218	492	389	446	330	SPV_0089	unknown	0.211337	-0.0179607	-0.212516	1
sgRNA882	17	213	275	389	405	329	343	236	593	397	457	370	SPV_0090	unknown	-0.0120544	0.0428939	0.0608769	1
sgRNA883	10	169	257	344	397	291	297	245	524	373	449	345	SPV_0106	unknown	-0.0735046	0.0157408	0.0980372	1
sgRNA884	38	293	419	576	569	438	507	344	751	574	655	519	SPV_0109	unknown	0.111592	0.197377	0.0976616	1
sgRNA885	118	556	756	970	1046	736	809	567	1254	1027	1146	903	SPV_0110	argG	0.0355816	-0.0299547	-0.0469043	1
sgRNA886	21	182	235	331	346	293	262	199	471	322	363	314	SPV_0113	unknown	0.0166331	-0.0489989	-0.0517117	1
sgRNA887	61	361	521	592	663	543	522	378	846	607	735	597	SPV_0114	unknown	0.0164876	0.0664333	0.0662087	1
sgRNA888	28	211	255	329	382	262	267	196	425	362	392	285	SPV_0115	unknown	0.0283843	0.0671901	0.0522971	1
sgRNA889	40	316	488	568	676	471	483	388	839	603	655	515	SPV_0116	unknown	0.101089	0.036593	-0.05038	1
sgRNA890	28	241	378	465	500	336	357	248	560	456	498	355	SPV_0117	unknown	0.172545	0.0960133	-0.0644205	1
sgRNA891	23	182	311	451	531	388	397	294	680	420	509	397	SPV_0118	unknown	0.172299	0.0460047	-0.110724	1
sgRNA892	48	337	528	662	675	441	487	359	801	620	680	524	SPV_0135	rimI	-0.67355	-0.726733	-0.0412078	1
sgRNA893	51	288	408	510	599	424	447	334	636	534	613	480	SPV_0138	epsF	-0.132053	0.0862208	0.231624	1
sgRNA894	16	127	216	310	354	267	307	191	474	299	381	303	SPV_0139	unknown	0.00279733	0.0685642	0.07732	1
sgRNA895	67	437	650	792	961	655	726	574	1182	817	977	781	SPV_0140	unknown	0.124806	0.078018	-0.032509	1
sgRNA896	26	182	285	340	363	338	344	279	569	346	434	310	SPV_0141	unknown	-0.152974	0.100751	0.267501	1
sgRNA897	13	195	240	372	422	252	335	227	502	410	418	333	SPV_0142	unknown	-0.0859902	0.00981386	0.106491	1
sgRNA898	29	233	303	432	450	290	366	232	501	419	469	369	SPV_0143	ugd	0.0988635	0.107606	0.0233692	1
sgRNA899	19	345	551	473	527	533	594	446	935	568	690	575	SPV_0149	azlC	-1.00861	0.0457612	1.0719	1
sgRNA900	23	237	377	503	464	401	384	309	614	441	526	407	SPV_0152	dapE	0.209913	0.142565	-0.0542053	1
sgRNA901	30	231	337	431	499	371	354	295	650	496	514	415	SPV_0172	unknown	-0.053885	-0.0119802	0.0540564	1
sgRNA902	44	379	554	763	848	625	678	479	1029	817	947	697	SPV_0179	unknown	0.42592	-0.00556814	-0.412485	1
sgRNA903	32	234	381	454	440	337	345	250	549	417	540	364	SPV_0183	folC	-0.181399	0.0294785	0.221477	1
sgRNA904	28	303	420	568	540	420	439	312	659	543	636	479	SPV_0225	unknown	0.207375	0.0198844	-0.18005	1
sgRNA905	30	238	370	473	540	391	426	301	649	517	571	406	SPV_0230	deoR	0.0619494	0.0466304	0.00167396	1
sgRNA906	25	272	396	526	594	452	462	345	781	604	660	532	SPV_0231	unknown	-0.0264028	0.0573579	0.0950095	1
sgRNA907	14	183	227	290	366	273	283	227	423	351	356	306	SPV_0232	unknown	0.185628	0.0139893	-0.152632	1
sgRNA908	35	251	411	522	578	439	474	330	752	590	644	497	SPV_0233	unknown	-0.0517525	0.189602	0.250431	1
sgRNA909	35	291	496	621	678	490	547	403	886	619	758	579	SPV_0234	unknown	-0.196356	0.0600047	0.268824	1
sgRNA910	8	164	269	387	457	328	384	265	546	416	522	377	SPV_0235	unknown	0.0327308	0.0526584	0.0339926	1
sgRNA911	48	452	675	912	994	697	728	578	1188	892	1068	792	SPV_0236	talC	0.126638	0.00335031	-0.109873	1
sgRNA912	22	227	337	459	469	352	406	311	644	456	561	402	SPV_0237	gldA	0.0326936	0.000156336	-0.0238348	1
sgRNA913	45	360	605	713	797	509	546	445	949	729	771	568	SPV_0240	unknown	0.253632	0.0303778	-0.205777	1
sgRNA914	15	113	194	294	320	269	258	213	456	287	380	338	SPV_0242	unknown	-2.5769	-1.34596	1.2421	1
sgRNA915	47	319	436	613	561	444	426	359	700	606	751	499	SPV_0256	relE1	-0.230478	-0.0582336	0.185476	1
sgRNA916	43	253	329	384	396	355	318	253	549	402	461	367	SPV_0257	unknown	-0.00551289	0.139545	0.158837	1
sgRNA917	37	244	357	447	482	361	367	278	611	467	540	403	SPV_0258	pepS	0.203817	0.139671	-0.0503788	1
sgRNA918	42	228	307	361	407	294	333	234	438	400	441	336	SPV_0259	unknown	0.0906219	0.0412999	-0.0383191	1
sgRNA919	78	320	439	552	565	414	456	356	741	570	681	537	SPV_0268	unknown	0.091558	-0.0893743	-0.162011	1
sgRNA920	26	285	413	602	614	431	458	380	770	589	660	535	SPV_0276	unknown	0.137391	0.18552	0.0619634	1
sgRNA921	18	251	376	541	607	428	488	361	753	541	716	519	SPV_0285	unknown	0.0872062	0.11821	0.043262	1
sgRNA922	29	299	485	707	803	539	556	404	933	645	837	636	SPV_0287	spnHL	0.138703	0.0361654	-0.0869936	1
sgRNA923	51	325	436	549	605	371	421	346	646	571	617	498	SPV_0293	unknown	0.20802	-0.0900847	-0.28112	1
sgRNA924	16	128	206	236	263	165	175	144	276	236	282	215	SPV_0294	ugl	0.00277645	0.14041	0.150151	1
sgRNA925	27	325	457	573	669	493	497	371	836	645	799	554	SPV_0295	unknown	0.201584	0.00846913	-0.172832	1
sgRNA926	44	308	476	483	502	505	525	385	788	452	484	394	SPV_0296	unknown	0.146137	0.112066	-0.0230018	1
sgRNA927	25	177	320	324	380	331	328	238	525	269	318	287	SPV_0297	unknown	-0.104464	0.111261	0.22653	1
sgRNA928	31	283	437	522	587	391	456	334	662	571	635	507	SPV_0298	yajC-1	0.123482	0.0531583	-0.0502914	1
sgRNA929	34	316	432	614	654	465	481	372	745	620	798	503	SPV_0302	unknown	0.185538	-0.0420533	-0.214112	1
sgRNA930	36	229	322	455	440	323	329	237	499	417	476	389	SPV_0335	eng	0.120401	-0.05158	-0.153391	1
sgRNA931	27	248	385	542	533	418	418	303	727	504	608	476	SPV_0341	rlmL	-0.00587051	-0.206447	-0.186679	1
sgRNA932	2	11	28	22	27	43	34	19	33	36	46	33	SPV_0342	mapZ	-0.0864768	-0.259952	-0.159977	1
sgRNA933	52	424	617	797	865	534	670	475	995	757	919	661	SPV_0345	cbpF	0.275664	0.050642	-0.209437	1
sgRNA934	34	249	303	460	486	366	367	271	619	475	477	384	SPV_0360	mtlA	-0.0276297	-0.0042342	0.0378327	1
sgRNA935	14	161	201	339	376	277	297	256	480	371	454	309	SPV_0361	mtlR	-0.106009	-0.0235866	0.0945551	1
sgRNA936	13	197	292	384	449	326	368	263	544	411	521	375	SPV_0362	mtlA2	0.30639	0.0102546	-0.280322	1
sgRNA937	18	357	540	718	822	616	635	475	1006	752	953	681	SPV_0363	mtlD	0.207082	0.146819	-0.0448462	1
sgRNA938	16	201	259	360	436	301	299	242	499	354	454	354	SPV_0364	unknown	0.214332	0.10866	-0.0917589	1
sgRNA939	37	182	253	318	311	259	278	163	425	310	347	258	SPV_0366	yrrC	0.111795	-0.165866	-0.260783	1
sgRNA940	38	271	399	547	665	450	527	358	760	549	698	522	SPV_0371	mutS2	0.0768224	0.00928093	-0.0550157	1
sgRNA941	20	171	275	350	389	306	325	216	466	337	427	328	SPV_0400	unknown	-0.0186045	0.0200202	0.0493746	1
sgRNA942	69	335	488	569	589	433	448	316	726	542	639	475	SPV_0413	unknown	0.0910965	0.136021	0.0595252	1
sgRNA943	25	277	382	386	443	404	441	315	736	448	497	403	SPV_0418	unknown	-0.129967	0.157736	0.297742	1
sgRNA944	39	321	412	539	589	476	470	325	785	585	657	495	SPV_0419	dinP	0.0578834	-0.0464568	-0.0895164	1
sgRNA945	35	368	514	672	730	565	592	432	923	726	830	588	SPV_0422	unknown	0.26254	-0.102239	-0.348897	1
sgRNA946	28	244	341	496	450	340	367	294	569	455	513	370	SPV_0424	unknown	0.103107	-0.0521798	-0.14279	1
sgRNA947	34	312	425	546	601	451	467	358	753	533	600	512	SPV_0425	unknown	0.111613	0.0985101	0.0100839	1
sgRNA948	35	258	451	588	703	502	504	408	844	647	740	547	SPV_0426	lacF-1	-0.154601	0.150985	0.318429	1
sgRNA949	52	369	507	726	829	615	592	489	1031	757	870	652	SPV_0427	lacG-1	0.022269	0.0647069	0.0544446	1
sgRNA950	34	294	399	606	613	453	436	373	746	552	647	512	SPV_0428	lacE-1	0.0272805	0.115008	0.0986515	1
sgRNA951	41	333	485	550	570	416	456	348	692	507	654	526	SPV_0432	mtsA	0.113312	0.0148001	-0.0861225	1
sgRNA952	27	253	373	430	515	388	406	313	604	432	519	399	SPV_0433	unknown	-0.0594726	0.296415	0.369733	1
sgRNA953	23	191	274	384	395	327	326	277	489	378	461	354	SPV_0435	mtsC	0.14255	0.0369108	-0.0885564	1
sgRNA954	30	292	430	675	724	511	562	444	917	731	759	597	SPV_0436	cspR	0.154457	0.0678009	-0.0762177	1
sgRNA955	61	415	570	691	763	508	576	484	972	721	812	680	SPV_0438	unknown	-0.108386	-0.0101458	0.116065	1
sgRNA956	28	281	441	567	635	436	524	347	771	566	706	587	SPV_0439	unknown	-0.0298391	-0.131672	-0.0927903	1
sgRNA957	29	262	383	524	541	380	434	330	629	463	618	453	SPV_0440	unknown	-0.0293294	-0.0117748	0.034337	1
sgRNA958	24	230	346	470	521	406	395	311	674	525	621	485	SPV_0449	unknown	0.141227	0.073225	-0.0540018	1
sgRNA959	32	302	438	646	707	511	581	439	960	734	827	654	SPV_0453	unknown	0.0650272	0.0836481	0.033693	1
sgRNA960	65	347	499	603	692	460	516	377	783	651	652	549	SPV_0456	unknown	0.0630641	-0.078466	-0.129309	1
sgRNA961	46	210	319	391	438	304	370	249	535	436	500	370	SPV_0457	unknown	0.0463232	0.0727398	0.0430023	1
sgRNA962	58	334	466	559	575	440	430	368	697	577	595	486	SPV_0484	unknown	0.104917	0.0284003	-0.0577381	1
sgRNA963	27	282	442	579	705	499	546	423	767	602	765	599	SPV_0485	unknown	-0.0750152	0.089547	0.179286	1
sgRNA964	36	375	526	667	818	589	622	439	991	727	811	695	SPV_0486	unknown	-0.0216747	-0.0249901	0.0141121	1
sgRNA965	43	405	577	810	833	601	694	497	1087	833	888	721	SPV_0489	unknown	-0.149775	0.12619	0.290766	1
sgRNA966	36	234	333	441	507	371	399	309	666	458	545	431	SPV_0493	unknown	-2.59525	-1.14465	1.46753	1
sgRNA967	47	414	571	711	716	598	666	455	1030	743	797	658	SPV_0501	bglG	0.00549147	0.106821	0.115074	1
sgRNA968	14	176	253	380	414	271	326	240	505	364	408	366	SPV_0502	bglF	0.180661	0.0490024	-0.119329	1
sgRNA969	35	356	523	644	748	497	511	419	786	606	738	502	SPV_0503	bglA-2	0.0434264	0.0936416	0.0580561	1
sgRNA970	7	183	284	451	494	374	355	275	570	446	505	348	SPV_0508	unknown	-0.189128	0.0888684	0.289552	1
sgRNA971	14	192	283	402	494	337	400	273	592	401	515	368	SPV_0509	higA	0.0516661	0.0423502	0.00922931	1
sgRNA972	107	517	728	855	878	647	727	490	1099	821	856	693	SPV_0534	estA	0.00560819	0.140643	0.146728	1
sgRNA973	29	288	456	607	659	513	547	370	908	640	797	601	SPV_0543	unknown	-0.0782007	-0.0172588	0.0743167	1
sgRNA974	31	437	672	864	972	662	762	520	1186	898	1040	788	SPV_0552	unknown	0.0347459	0.0745809	0.0525247	1
sgRNA975	32	310	390	504	566	407	400	299	678	524	618	469	SPV_0553	unknown	-0.0205119	0.0348583	0.0667744	1
sgRNA976	22	260	383	520	594	423	464	383	688	531	648	508	SPV_0555	unknown	0.283486	0.104078	-0.164793	1
sgRNA977	18	278	448	592	708	508	524	433	852	660	755	564	SPV_0556	unknown	0.096841	0.0842496	0.00147573	1
sgRNA978	54	394	513	644	703	492	517	380	894	626	778	581	SPV_0557	unknown	0.0543344	0.149682	0.108621	1
sgRNA979	43	399	602	759	873	575	562	435	919	790	853	645	SPV_0563	unknown	0.0260032	0.108786	0.0939937	1
sgRNA980	45	361	515	638	707	518	547	393	881	640	744	537	SPV_0567	ytqB	-0.00334284	0.109749	0.127582	1
sgRNA981	34	300	420	585	629	472	465	337	833	607	681	550	SPV_0568	unknown	0.0693863	0.155784	0.100558	1
sgRNA982	36	269	382	526	549	396	452	333	754	564	625	496	SPV_0569	nha2	0.165646	0.0575424	-0.0910897	1
sgRNA983	17	186	261	386	436	304	338	242	547	343	449	370	SPV_0570	yihY	-0.00414969	0.0590859	0.0723954	1
sgRNA984	17	178	294	448	519	407	409	319	661	492	561	407	SPV_0577	zmpB	0.0870003	0.013742	-0.0539373	1
sgRNA985	9	147	294	406	493	370	427	305	671	442	535	384	SPV_0591	unknown	-0.0778586	0.13795	0.228389	1
sgRNA986	10	181	280	406	464	333	344	242	598	401	490	371	SPV_0601	unknown	-0.0965271	0.292959	0.399976	1
sgRNA987	36	356	506	743	795	596	648	448	1022	748	856	724	SPV_0602	unknown	0.0746819	0.361313	0.303596	1
sgRNA988	71	547	716	954	953	694	727	576	1181	886	1059	862	SPV_0605	unknown	0.111419	-0.0148612	-0.117968	1
sgRNA989	24	209	287	427	473	365	353	264	579	469	536	376	SPV_0606	unknown	-0.0672218	0.14665	0.225699	1
sgRNA990	48	411	531	766	791	616	705	472	1000	746	880	697	SPV_0607	unknown	0.180932	0.107682	-0.0581752	1
sgRNA991	57	378	541	703	777	555	536	457	889	652	752	596	SPV_0611	unknown	0.0757913	0.185665	0.125366	1
sgRNA992	22	95	165	230	246	144	171	136	291	214	263	185	SPV_0612	unknown	0.105793	0.125332	0.031505	1
sgRNA993	32	261	335	424	510	354	342	291	510	438	516	384	SPV_0613	unknown	-0.118267	-0.127812	-0.00150772	1
sgRNA994	3	71	100	145	148	104	131	74	197	159	193	114	SPV_0614	unknown	0.0982222	-0.0257608	-0.105346	1
sgRNA995	8	158	300	374	480	351	332	287	563	377	488	405	SPV_0623	thiM-1	-0.039167	0.112659	0.168896	1
sgRNA996	24	231	291	342	416	297	300	215	504	370	403	326	SPV_0624	thiE-1	-0.152522	0.115097	0.280189	1
sgRNA997	12	141	215	303	385	279	313	204	429	324	423	309	SPV_0632	thiD	0.0998699	0.116219	0.0293315	1
sgRNA998	26	196	294	366	387	258	317	244	485	337	405	326	SPV_0637	unknown	-0.0681346	0.114248	0.193709	1
sgRNA999	15	128	188	246	296	192	188	156	295	235	292	216	SPV_0640	unknown	0.14222	-0.0158513	-0.142033	1

## Sheet: Fig. 4o
Sample	Primers	Ct
FstZ_complementation	ori	14.7662
FstZ_complementation	ori	14.4567
FstZ_complementation	ori	14.8194
FstZ_complementation	ori	14.7948
FstZ_complementation	ter	15.5627
FstZ_complementation	ter	15.5949
FstZ_complementation	ter	15.5436
FstZ_complementation	ter	15.6228
FstZ_complementation	ori	16.3667
FstZ_complementation	ori	15.9733
FstZ_complementation	ori	15.8198
FstZ_complementation	ori	15.7017
FstZ_complementation	ter	16.3583
FstZ_complementation	ter	16.4637
FstZ_complementation	ter	16.3888
FstZ_complementation	ter	16.4648
FstZ_complementation	ori	16.4582
FstZ_complementation	ori	16.4118
FstZ_complementation	ori	16.3693
FstZ_complementation	ori	16.4128
FstZ_complementation	ter	16.9422
FstZ_complementation	ter	17.1085
FstZ_complementation	ter	17.0727
FstZ_complementation	ter	17.1043
FtsZ_depletion	ori	15.9503
FtsZ_depletion	ori	15.9912
FtsZ_depletion	ori	16.0536
FtsZ_depletion	ori	15.9337
FtsZ_depletion	ter	16.5194
FtsZ_depletion	ter	16.5357
FtsZ_depletion	ter	16.5959
FtsZ_depletion	ter	16.6508
FtsZ_depletion	ori	15.9777
FtsZ_depletion	ori	15.7979
FtsZ_depletion	ori	15.9537
FtsZ_depletion	ori	15.9037
FtsZ_depletion	ter	16.4369
FtsZ_depletion	ter	16.3814
FtsZ_depletion	ter	16.5488
FtsZ_depletion	ter	16.4938
FtsZ_depletion	ori	15.9506
FtsZ_depletion	ori	15.9964
FtsZ_depletion	ori	15.9203
FtsZ_depletion	ori	15.9807
FtsZ_depletion	ter	16.5444
FtsZ_depletion	ter	16.4649
FtsZ_depletion	ter	16.3077
FtsZ_depletion	ter	16.661
WT	ori	16.9154
WT	ori	16.9348
WT	ori	16.9434
WT	ori	16.9252
WT	ter	17.3418
WT	ter	17.3901
WT	ter	17.3327
WT	ter	17.4155
WT	ori	16.1177
WT	ori	16.1861
WT	ori	16.2079
WT	ori	16.1601
WT	ter	16.8498
WT	ter	16.7759
WT	ter	16.742
WT	ter	16.8365
WT	ori	15.4485
WT	ori	15.4103
WT	ori	15.5573
WT	ori	15.4176
WT	ter	16.2499
WT	ter	16.2322
WT	ter	16.1105
WT	ter	16.226
