# Supplementary material for: CcrZ is a pneumococcal spatiotemporal cell cycle regulator that interacts with FtsZ and controls DNA replication by modulating the activity of DnaA
Source: Nat Microbiol. 2021 Aug 9;6(9):1175–87. doi: 10.1038/s41564-021-00949-1 (PMC8387234; doi:10.1038/s41564-021-00949-1)
Supplement: Source Data Fig. 5 — Numerical source data for Fig. 5c. [file 41564_2021_949_MOESM17_ESM.xlsx]

## Sheet: Fig. 5c
Strains	ori/ter
AG174 - WT	3.4751
AG174 - WT	3.3501
AG174 - WT	3.14318
MEA183 - oriN	3.73
MEA183 - oriN	3.1867
MEA183 - oriN	3.3163
MEA703 - oriN ∆ccrZ	3.4786
MEA703 - oriN ∆ccrZ	3.0214
MEA703 - oriN ∆ccrZ	3.2284
