# Supplementary material for: CcrZ is a pneumococcal spatiotemporal cell cycle regulator that interacts with FtsZ and controls DNA replication by modulating the activity of DnaA
Source: Nat Microbiol. 2021 Aug 9;6(9):1175–87. doi: 10.1038/s41564-021-00949-1 (PMC8387234; doi:10.1038/s41564-021-00949-1)
Supplement: Source Data Fig. 6 — Numerical source data for Fig. 6d. [file 41564_2021_949_MOESM18_ESM.xlsx]

## Sheet: Fig. 6d
channel	relative localization of spot over length axis (pixels)	frame (t=150 sec)
ParB	9.02191	1
ParB	4.2234	2
ParB	8.75826	3
ParB	-3.13177	3
ParB	8.75358	4
ParB	11.1446	5
ParB	-2.03942	5
ParB	14.285	6
ParB	1.89659	6
ParB	11.5955	7
ParB	-4.0736	7
ParB	11.7614	8
ParB	-8.59979	8
ParB	11.921	9
ParB	-6.68669	9
ParB	14.9494	10
ParB	-6.65765	10
ParB	15.5056	11
ParB	12.1132	11
ParB	-5.25939	11
ParB	11.3477	12
ParB	-8.57199	12
ParB	13.6202	13
ParB	-4.51293	13
ParB	-10.9889	13
ParB	10.2343	14
ParB	-2.97282	14
ParB	-11.4369	14
ParB	15.4525	15
ParB	-4.14322	15
ParB	15.8215	16
ParB	15.6729	16
ParB	-5.79143	16
ParB	14.2152	17
ParB	-6.6931	17
ParB	13.3591	18
ParB	13.871	18
ParB	-5.10153	18
ParB	-8.06746	18
DnaN	8.0704	1
DnaN	8.20384	1
DnaN	5.86222	2
DnaN	4.18601	3
DnaN	3.79172	3
DnaN	2.31817	3
DnaN	4.89102	4
DnaN	4.30313	4
DnaN	-4.56837	5
DnaN	-3.48791	8
DnaN	-1.6066	9
DnaN	-4.94059	9
DnaN	-4.5842	10
DnaN	4.54774	11
DnaN	-2.10811	11
DnaN	4.78174	12
DnaN	-2.42817	12
DnaN	12.1449	13
DnaN	11.0576	14
DnaN	-16.2177	14
DnaN	7.72015	15
DnaN	-13.9121	15
DnaN	10.4272	16
DnaN	-12.1886	16
DnaN	12.1058	17
DnaN	11.9631	18
DnaN	-9.40196	18
DnaN	-9.85025	18
CcrZ	3.55559	1
CcrZ	3.56361	1
CcrZ	3.6707	1
CcrZ	2.83625	2
CcrZ	2.42299	2
CcrZ	2.74143	2
CcrZ	1.01561	3
CcrZ	1.22827	3
CcrZ	1.228	3
CcrZ	2.50723	4
CcrZ	2.67343	4
CcrZ	2.39281	5
CcrZ	2.53477	5
CcrZ	2.4509	5
CcrZ	2.02835	6
CcrZ	2.24389	6
CcrZ	2.14049	6
CcrZ	1.78262	6
CcrZ	2.26272	7
CcrZ	2.20866	7
CcrZ	2.13285	7
CcrZ	3.16685	9
CcrZ	3.00554	9
CcrZ	3.74708	10
CcrZ	2.65369	10
CcrZ	3.08466	11
CcrZ	3.02559	11
CcrZ	10.4005	12
CcrZ	3.22538	12
CcrZ	10.5681	13
CcrZ	10.524	13
CcrZ	-6.83722	13
CcrZ	9.68608	14
CcrZ	9.79127	14
CcrZ	9.74311	14
CcrZ	10.0185	14
CcrZ	-8.07619	14
CcrZ	-7.99826	14
CcrZ	-5.96146	15
CcrZ	13.1573	16
CcrZ	-6.65436	16
CcrZ	-6.31872	16
CcrZ	-6.69424	16
CcrZ	-7.35791	18
