# Supplementary material for: CcrZ is a pneumococcal spatiotemporal cell cycle regulator that interacts with FtsZ and controls DNA replication by modulating the activity of DnaA
Source: Nat Microbiol. 2021 Aug 9;6(9):1175–87. doi: 10.1038/s41564-021-00949-1 (PMC8387234; doi:10.1038/s41564-021-00949-1)
Supplement: Source Data Extended Data Fig. 1 — Numerical source data for Extended Data Fig. 1d. [file 41564_2021_949_MOESM19_ESM.xlsx]

## Sheet: ED Fig. 1d
EXPERIMENT	AREA	LENGTH	WIDTH
1A700_∆YtmP	8.96267	12.5857	0.723683
1A700_∆YtmP	7.12239	9.58731	0.757293
1A700_∆YtmP	11.0598	13.1993	0.850389
1A700_∆YtmP	14.9873	19.5831	0.771577
1A700_∆YtmP	5.32482	7.45072	0.730524
1A700_∆YtmP	8.36784	11.3563	0.751571
1A700_∆YtmP	13.8812	17.525	0.800723
1A700_∆YtmP	15.1201	18.4639	0.826122
1A700_∆YtmP	5.87427	7.66641	0.776612
1A700_∆YtmP	4.95922	5.79023	0.893696
1A700_∆YtmP	4.25346	5.67462	0.770354
1A700_∆YtmP	7.67435	10.1436	0.770812
1A700_∆YtmP	5.91604	8.07835	0.750391
1A700_∆YtmP	13.9031	18.3092	0.767017
1A700_∆YtmP	4.28747	5.69793	0.770307
1A700_∆YtmP	4.73858	6.23406	0.787643
1A700_∆YtmP	12.6317	16.0134	0.797956
1A700_∆YtmP	10.0583	12.661	0.807113
1A700_∆YtmP	17.9254	22.7623	0.793386
1A700_∆YtmP	12.4948	15.5576	0.812451
1A700_∆YtmP	9.01004	12.3733	0.739615
1A700_∆YtmP	9.39139	12.1576	0.785558
1A700_∆YtmP	13.9853	16.8468	0.840497
1A700_∆YtmP	5.75645	7.13752	0.829836
1A700_∆YtmP	9.53046	12.7709	0.756661
1A700_∆YtmP	7.77955	10.2002	0.779156
1A700_∆YtmP	10.1474	13.1537	0.782851
1A700_∆YtmP	11.3492	14.4641	0.795233
1A700_∆YtmP	5.9398	7.76211	0.786986
1A700_∆YtmP	13.7355	17.5904	0.789428
1A700_∆YtmP	12.1104	15.9468	0.767976
1A700_∆YtmP	12.1175	14.5439	0.84476
1A700_∆YtmP	13.2831	16.8616	0.796628
1A700_∆YtmP	9.46694	12.0062	0.800095
1A700_∆YtmP	9.76069	12.3802	0.801225
1A700_∆YtmP	8.03278	10.6099	0.773226
1A700_∆YtmP	3.54723	5.00166	0.737193
1A700_∆YtmP	4.68146	6.02547	0.804998
1A700_∆YtmP	2.69901	3.92418	0.720675
1A700_∆YtmP	7.2279	9.17298	0.804806
1A700_∆YtmP	13.1444	16.9662	0.783825
1A700_∆YtmP	8.86052	11.4048	0.789409
1A700_∆YtmP	9.52513	12.5232	0.771484
1A700_∆YtmP	8.60695	11.5944	0.753515
1A700_∆YtmP	6.8886	8.96184	0.786353
1A700_∆YtmP	5.45853	7.1213	0.790472
1A700_∆YtmP	7.56073	9.58125	0.805022
1A700_∆YtmP	5.18128	7.12592	0.74751
1A700_∆YtmP	9.44503	11.7264	0.816516
1A700_∆YtmP	9.99302	12.288	0.827646
1A700_∆YtmP	8.60512	11.0553	0.794112
1A700_∆YtmP	6.57579	8.85201	0.761828
1A700_∆YtmP	10.5784	14.9932	0.713096
1A700_∆YtmP	5.97821	9.13693	0.663937
1A700_∆YtmP	6.88991	8.60533	0.818213
1A700_∆YtmP	5.12744	6.25989	0.851837
1A700_∆YtmP	9.99047	12.6884	0.795544
1A700_∆YtmP	10.402	13.4741	0.780916
1A700_∆YtmP	6.00443	7.84522	0.776846
1A700_∆YtmP	16.35	23.3814	0.704565
1A700_∆YtmP	25.0174	32.479	0.773654
1A700_∆YtmP	24.1609	31.3454	0.77676
1A700_∆YtmP	18.3407	23.5224	0.785273
1A700_∆YtmP	5.63358	7.96516	0.724787
1A700_∆YtmP	49.3054	63.7356	0.775584
1A700_∆YtmP	4.9127	7.18053	0.70122
1A700_∆YtmP	5.24576	6.98204	0.768178
1A700_∆YtmP	19.4663	24.3816	0.805207
1A700_∆YtmP	9.41618	11.7651	0.814894
1A700_∆YtmP	7.45953	9.24097	0.827473
1A700_∆YtmP	14.1103	18.0623	0.787483
1A700_∆YtmP	15.2705	20.7217	0.744276
1A700_∆YtmP	42.5444	56.6832	0.752533
1A700_∆YtmP	14.3121	18.8177	0.768378
1A700_∆YtmP	18.7627	23.7353	0.796474
1A700_∆YtmP	8.58786	11.9114	0.730713
1A700_∆YtmP	9.34144	13.1403	0.71823
1A700_∆YtmP	6.97158	11.0832	0.637586
1A700_∆YtmP	12.5246	15.3259	0.82702
1A700_∆YtmP	18.3163	23.1764	0.793986
1A700_∆YtmP	8.28435	11.4302	0.736743
1A700_∆YtmP	8.22106	11.2413	0.748138
1A700_∆YtmP	7.88542	10.6555	0.756655
1A700_∆YtmP	6.69965	8.91813	0.759855
1A700_∆YtmP	23.7005	29.9039	0.797706
1A700_∆YtmP	23.606	31.031	0.764535
1A700_∆YtmP	10.3651	13.6593	0.769391
1A700_∆YtmP	13.5783	18.7097	0.732333
1A700_∆YtmP	5.21954	7.08328	0.756043
1A700_∆YtmP	9.29968	11.4419	0.825604
1A700_∆YtmP	10.0485	12.1816	0.837278
1A700_∆YtmP	11.0706	14.1031	0.793605
1A700_∆YtmP	10.0583	13.3878	0.761469
1A700_∆YtmP	37.2088	53.1554	0.701862
1A700_∆YtmP	18.3566	22.9268	0.807309
1A700_∆YtmP	10.7542	13.8503	0.786218
1A700_∆YtmP	16.624	23.8305	0.703027
1A700_∆YtmP	12.3534	15.39	0.81046
1A700_∆YtmP	18.9447	24.8975	0.766014
1A700_∆YtmP	10.2553	13.612	0.761656
1A700_∆YtmP	9.62085	12.5908	0.777978
1A700_∆YtmP	8.16136	11.7817	0.702795
1A700_∆YtmP	19.8285	27.4442	0.726651
1A700_∆YtmP	10.652	14.2607	0.757609
1A700_∆YtmP	14.37	17.6923	0.821015
1A700_∆YtmP	12.0851	14.0151	0.876222
1A700_∆YtmP	10.7729	15.0349	0.724179
1A700_∆YtmP	8.10212	10.9771	0.74611
1A700_∆YtmP	9.99078	12.9778	0.782216
1A700_∆YtmP	8.47806	10.3045	0.842286
1A700_∆YtmP	8.08728	11.8626	0.693352
1A700_∆YtmP	8.58358	11.5345	0.75444
1A700_∆YtmP	7.37446	9.67158	0.78039
1A700_∆YtmP	9.45286	12.5104	0.762477
1A700_∆YtmP	9.4615	12.1674	0.787425
1A700_∆YtmP	6.22642	8.87585	0.71387
1A700_∆YtmP	17.1073	22.5601	0.764456
1A700_∆YtmP	9.60697	12.3713	0.788783
1A700_∆YtmP	11.4953	14.932	0.779572
1A700_∆YtmP	17.919	24.7714	0.728618
1A700_∆YtmP	24.3046	31.4569	0.777351
1A700_∆YtmP	7.66478	10.338	0.755424
1A700_∆YtmP	13.8346	17.5315	0.797959
1A700_∆YtmP	6.724	8.66828	0.792622
1A700_∆YtmP	7.6384	10.5859	0.733053
1A700_∆YtmP	9.58013	13.2554	0.732075
1A700_∆YtmP	11.4193	14.7329	0.784789
1A700_∆YtmP	11.3498	14.743	0.779588
1A700_∆YtmP	9.66428	12.3432	0.797682
1A700_∆YtmP	9.74025	13.2173	0.744765
1A700_∆YtmP	9.65711	13.7266	0.711593
1A700_∆YtmP	12.1071	15.7201	0.779859
1A700_∆YtmP	18.6128	25.1102	0.746012
1A700_∆YtmP	11.642	15.4613	0.762374
1A700_∆YtmP	12.5596	16.4727	0.76986
1A700_∆YtmP	7.64342	10.1828	0.761562
1A700_∆YtmP	7.25394	9.13224	0.810089
1A700_∆YtmP	11.6801	15.5913	0.759558
1A700_∆YtmP	5.68958	7.49893	0.778812
1A700_∆YtmP	25.1387	30.8392	0.818334
1A700_∆YtmP	22.9819	29.6542	0.779816
1A700_∆YtmP	11.3215	15.2931	0.747602
1A700_∆YtmP	14.2433	18.7608	0.765879
1A700_∆YtmP	7.06114	9.17482	0.781139
1A700_∆YtmP	7.50651	10.3636	0.737344
1A700_∆YtmP	16.6556	20.6072	0.809496
1A700_∆YtmP	6.94622	8.75422	0.810272
1A700_∆YtmP	15.3411	18.6987	0.829236
1A700_∆YtmP	18.6451	23.912	0.784791
1A700_∆YtmP	14.1628	17.991	0.796632
1A700_∆YtmP	13.6542	17.4262	0.787955
1A700_∆YtmP	4.70668	6.69469	0.721376
1A700_∆YtmP	4.79192	6.54576	0.751894
1A700_∆YtmP	4.94417	6.63895	0.76859
1A700_∆YtmP	5.80975	7.986	0.74386
1A700_∆YtmP	10.3504	13.2627	0.792986
1A700_∆YtmP	9.97551	12.417	0.817101
1A700_∆YtmP	8.77086	11.3915	0.783497
1A700_∆YtmP	16.8783	22.3114	0.762783
1A700_∆YtmP	8.65269	11.4834	0.765514
1A700_∆YtmP	4.66106	6.72833	0.711877
1A700_∆YtmP	3.92391	5.30097	0.770079
1A700_∆YtmP	6.46297	8.68024	0.75898
1A700_∆YtmP	7.11005	9.79286	0.73844
1A700_∆YtmP	5.47754	7.29673	0.780354
1A700_∆YtmP	5.62301	7.58338	0.757773
1A700_∆YtmP	4.66943	6.81534	0.700777
1A700_∆YtmP	4.39322	6.08424	0.738638
1A700_∆YtmP	9.20542	11.9912	0.780584
1A700_∆YtmP	10.6943	14.307	0.755122
1A700_∆YtmP	13.4323	17.5684	0.768536
1A700_∆YtmP	12.8248	16.9455	0.764892
1A700_∆YtmP	8.80958	11.981	0.746531
1A700_∆YtmP	9.96533	13.5806	0.741168
1A700_∆YtmP	6.31049	8.09915	0.801079
1A700_∆YtmP	5.85217	7.45617	0.808275
1A700_∆YtmP	6.82672	8.90124	0.78244
1A700_∆YtmP	21.3781	28.164	0.763157
1A700_∆YtmP	18.0352	26.2368	0.690789
1A700_∆YtmP	18.819	25.6941	0.735052
1A700_∆YtmP	7.71122	10.5459	0.745426
1A700_∆YtmP	5.16898	6.99534	0.76191
1A700_∆YtmP	4.69643	6.20306	0.783745
1A700_∆YtmP	6.66781	8.79226	0.775767
1A700_∆YtmP	7.76135	10.1695	0.778985
1A700_∆YtmP	7.26076	9.6786	0.764641
1A700_∆YtmP	7.89572	10.3725	0.774929
1A700_∆YtmP	9.18544	12.1873	0.764896
1A700_∆YtmP	7.434	10.2713	0.736766
1A700_∆YtmP	7.20993	9.90832	0.738557
1A700_∆YtmP	7.98503	10.4179	0.778652
1A700_∆YtmP	9.31387	11.5624	0.819865
1A700_∆YtmP	18.016	25.776	0.703433
1A700_∆YtmP	25.6183	33.0415	0.780119
1A700_∆YtmP	10.4514	13.964	0.757926
1A700_∆YtmP	11.6673	15.9362	0.738327
1A700_∆YtmP	6.1543	7.79764	0.804944
1A700_∆YtmP	6.51258	8.14827	0.821437
1A700_∆YtmP	7.60847	9.71346	0.798952
1A700_∆YtmP	6.62627	8.59097	0.793909
1A700_∆YtmP	7.86826	10.2801	0.774612
1A700_∆YtmP	28.2021	37.2898	0.759912
1A700_∆YtmP	12.3372	16.1222	0.773559
1A700_∆YtmP	21.0821	28.9256	0.732205
1A700_∆YtmP	15.4945	19.7625	0.788888
1A700_∆YtmP	15.8223	20.5722	0.775999
1A700_∆YtmP	7.71827	11.3221	0.693019
1A700_∆YtmP	7.83621	10.1849	0.780931
1A700_∆YtmP	6.41809	8.76363	0.75103
1A700_∆YtmP	6.86245	9.28711	0.755632
1A700_∆YtmP	6.97383	8.37295	0.856544
1A700_∆YtmP	6.35122	8.16793	0.802223
1A700_∆YtmP	8.7994	11.5405	0.775898
1A700_∆YtmP	10.0053	13.3617	0.757424
1A700_∆YtmP	6.356	8.79259	0.739795
1A700_∆YtmP	4.22816	5.86348	0.755376
1A700_∆YtmP	25.4697	33.7967	0.757179
1A700_∆YtmP	7.66902	9.95379	0.78184
1A700_∆YtmP	6.17983	8.08907	0.781945
1A700_∆YtmP	11.961	16.1043	0.750436
1A700_∆YtmP	13.8477	18.5706	0.75304
1A700_∆YtmP	6.08211	8.22042	0.756916
1A700_∆YtmP	6.2619	8.36634	0.761966
1A700_∆YtmP	5.90401	7.23267	0.837102
1A700_∆YtmP	5.38475	6.995	0.793659
1A700_∆YtmP	9.66265	13.4421	0.72934
1A700_∆YtmP	6.54482	8.2643	0.812173
1A700_∆YtmP	5.94597	8.25325	0.733373
1A700_∆YtmP	5.35498	7.14	0.766626
1A700_∆YtmP	6.03452	8.76349	0.701342
1A700_∆YtmP	5.7138	7.58629	0.772929
1A700_∆YtmP	7.3281	9.21929	0.810327
1A700_∆YtmP	6.28789	8.59065	0.750303
1A700_∆YtmP	19.3456	26.0954	0.745242
1A700_∆YtmP	11.5817	15.8576	0.738866
1A700_∆YtmP	4.84737	6.46119	0.775884
1A700_∆YtmP	5.08579	6.97172	0.746518
1A700_∆YtmP	7.32802	12.6039	0.588089
1A700_∆YtmP	14.2298	18.8103	0.764484
1A700_∆YtmP	7.83231	10.7413	0.74349
1A700_∆YtmP	7.12964	9.70741	0.743937
1A700_∆YtmP	10.7741	13.8956	0.784874
1A700_∆YtmP	11.4469	15.4008	0.750554
1A700_∆YtmP	16.4422	21.5272	0.768254
1A700_∆YtmP	14.196	18.376	0.780072
1A700_∆YtmP	13.6552	16.8517	0.819257
1A700_∆YtmP	10.6083	14.2451	0.752843
1A700_∆YtmP	8.18897	11.076	0.750679
1A700_∆YtmP	8.66411	11.003	0.802333
1A700_∆YtmP	7.23099	9.8199	0.749216
1A700_∆YtmP	7.91214	11.1043	0.722386
1A700_∆YtmP	9.46829	12.2001	0.789865
1A700_∆YtmP	8.79893	11.6147	0.767761
1A700_∆YtmP	11.58	15.6527	0.749094
1A700_∆YtmP	10.6732	14.3311	0.755057
1A700_∆YtmP	12.944	16.9934	0.769018
1A700_∆YtmP	6.5202	8.98894	0.739704
1A700_∆YtmP	6.09607	8.42332	0.742033
1A700_∆YtmP	9.86363	13.2733	0.750809
1A700_∆YtmP	10.0226	13.4384	0.751187
1A700_∆YtmP	11.3718	14.7194	0.783914
1A700_∆YtmP	10.9163	13.8153	0.802111
1A700_∆YtmP	5.07098	6.70992	0.781772
1A700_∆YtmP	4.99786	6.76556	0.761691
1A700_∆YtmP	11.889	15.9438	0.751485
1A700_∆YtmP	25.3251	35.9748	0.706571
1A700_∆YtmP	3.99923	6.03061	0.683284
1A700_∆YtmP	11.949	17.862	0.675794
1A700_∆YtmP	7.53921	9.63536	0.797773
1A700_∆YtmP	4.80623	6.99222	0.708441
1A700_∆YtmP	4.06844	6.20228	0.66838
1A700_∆YtmP	4.56345	6.22719	0.756376
1A700_∆YtmP	4.85378	6.4945	0.771939
1A700_∆YtmP	4.98498	6.53349	0.781427
1A700_∆YtmP	6.26044	8.04979	0.798454
1A700_∆YtmP	15.8318	20.8503	0.763096
1A700_∆YtmP	20.3367	26.3404	0.776346
1A700_∆YtmP	8.18643	10.691	0.777683
1A700_∆YtmP	6.94591	9.54099	0.741804
1A700_∆YtmP	8.15276	10.3295	0.804899
1A700_∆YtmP	8.98791	11.7884	0.772968
1A700_∆YtmP	6.56542	8.40931	0.797456
1A700_∆YtmP	8.23224	10.4565	0.802941
1A700_∆YtmP	5.18066	6.3939	0.841458
1A700_∆YtmP	4.67683	6.0137	0.806627
1A700_∆YtmP	18.2422	22.4495	0.819705
1A700_∆YtmP	17.8595	22.4427	0.802348
1A700_∆YtmP	5.80528	7.27645	0.822003
1A700_∆YtmP	4.79114	6.05447	0.81742
1A700_∆YtmP	4.78439	7.53728	0.637831
1A700_∆YtmP	2.8439	4.36755	0.677464
1A700_∆YtmP	7.97208	10.4599	0.772826
1A700_∆YtmP	7.92256	9.80073	0.825917
1A700_∆YtmP	5.76764	7.87294	0.748992
1A700_∆YtmP	6.69106	8.48169	0.807984
1A700_∆YtmP	3.99217	6.03295	0.682325
1A700_∆YtmP	12.0209	17.8762	0.679434
1A700_∆YtmP	12.5	16.3264	0.774114
1A700_∆YtmP	7.53211	9.63697	0.797175
1A700_∆YtmP	4.7414	6.9901	0.699852
1A700_∆YtmP	4.50662	6.1962	0.750034
1A700_∆YtmP	4.83295	6.50312	0.767574
1A700_∆YtmP	4.9457	6.52624	0.780527
1A700_∆YtmP	6.24133	8.05225	0.792509
1A700_∆YtmP	15.7708	20.8598	0.756761
1A700_∆YtmP	20.4228	26.3615	0.778724
1A700_∆YtmP	8.06757	10.6956	0.766038
1A700_∆YtmP	6.86153	9.53506	0.733233
1A700_∆YtmP	8.1022	10.3301	0.800372
1A700_∆YtmP	8.95937	11.7784	0.772715
1A700_∆YtmP	6.54613	8.40744	0.797608
1A700_∆YtmP	8.26186	10.4773	0.804004
1A700_∆YtmP	24.824	34.9443	0.712855
1A700_∆YtmP	5.14672	6.3825	0.834322
1A700_∆YtmP	4.63611	6.01369	0.799788
1A700_∆YtmP	18.2643	22.4509	0.82053
1A700_∆YtmP	17.9144	22.4665	0.803962
1A700_∆YtmP	5.761	7.27211	0.816226
1A700_∆YtmP	4.79469	6.05522	0.817288
1A700_∆YtmP	8.20592	12.9912	0.643344
1A700_∆YtmP	7.99136	10.4676	0.774838
1A700_∆YtmP	7.94014	9.80466	0.821055
1A700_∆YtmP	10.2045	12.8188	0.80927
1A700_∆YtmP	14.032	18.1323	0.781126
1A700_∆YtmP	22.0052	26.7427	0.828795
1A700_∆YtmP	20.5004	25.0684	0.824667
1A700_∆YtmP	4.45855	5.53636	0.838049
1A700_∆YtmP	13.6698	17.0602	0.810811
1A700_∆YtmP	5.98145	8.13793	0.746057
1A700_∆YtmP	6.77159	9.54343	0.722745
1A700_∆YtmP	15.6906	21.0312	0.751692
1A700_∆YtmP	14.1535	20.0353	0.712256
1A700_∆YtmP	8.19661	10.9512	0.761881
1A700_∆YtmP	7.64874	9.63559	0.811997
1A700_∆YtmP	4.58717	5.80805	0.807517
1A700_∆YtmP	4.63025	6.014	0.783954
1A700_∆YtmP	6.63939	8.42248	0.806492
1A700_∆YtmP	6.73272	8.36456	0.829164
1A700_∆YtmP	8.04581	10.5088	0.779444
1A700_∆YtmP	8.22623	10.7216	0.780087
1A700_∆YtmP	4.70445	5.91441	0.796177
1A700_∆YtmP	5.43813	6.78165	0.825139
1A700_∆YtmP	4.52261	5.89414	0.791879
1A700_∆YtmP	21.6193	27.8524	0.781106
1A700_∆YtmP	26.4176	33.9807	0.781225
1A700_∆YtmP	26.7677	32.2597	0.8343
1A700_∆YtmP	14.8677	21.4503	0.698562
1A700_∆YtmP	8.03833	11.0894	0.734289
1A700_∆YtmP	9.03912	12.9048	0.706327
1A700_∆YtmP	6.66345	9.9258	0.682952
1A700_∆YtmP	9.48857	12.6908	0.762984
1A700_∆YtmP	8.08484	11.0465	0.746183
1A700_∆YtmP	12.016	15.8928	0.764329
1A700_∆YtmP	12.4376	16.2888	0.773048
1A700_∆YtmP	8.33892	11.325	0.750557
1A700_∆YtmP	7.99244	10.7577	0.755168
1A700_∆YtmP	14.0284	19.3331	0.733012
1A700_∆YtmP	6.68073	7.80992	0.881084
1A700_∆YtmP	5.28267	6.53985	0.839129
1A700_∆YtmP	5.22621	6.93028	0.780179
1A700_∆YtmP	10.711	13.9513	0.779037
1A700_∆YtmP	3.03546	4.4318	0.702653
1A700_∆YtmP	9.85935	13.447	0.742663
1A700_∆YtmP	28.1996	39.4655	0.717824
1A700_∆YtmP	7.60732	10.0007	0.7749
1A700_∆YtmP	16.9375	21.7284	0.785051
1A700_∆YtmP	12.6583	19.411	0.657178
1A700_∆YtmP	25.818	32.8279	0.788946
1A700_∆YtmP	2.22175	3.24635	0.704347
1A700_∆YtmP	2.19044	3.49701	0.63108
1A700_∆YtmP	2.07802	3.15629	0.662225
1A700_∆YtmP	15.014	19.8394	0.760698
1A700_∆YtmP	8.28369	11.776	0.713788
1A700_∆YtmP	6.16055	8.44232	0.744344
1A700_∆YtmP	16.8278	21.2622	0.799379
1A700_∆YtmP	15.0446	19.1456	0.793713
1A700_∆YtmP	11.5368	14.5614	0.802055
1A700_∆YtmP	7.75341	11.1799	0.702283
1A700_∆YtmP	8.62153	12.5076	0.699005
1A700_∆YtmP	11.6088	14.5798	0.808005
1A700_∆YtmP	4.93724	6.63308	0.76796
1A700_∆YtmP	4.82374	6.1806	0.811608
1A700_∆YtmP	8.5582	10.8056	0.80645
1A700_∆YtmP	8.43051	10.6672	0.804497
1A700_∆YtmP	5.53447	6.80985	0.837021
1A700_∆YtmP	5.01051	6.80631	0.763232
1A700_∆YtmP	8.98189	11.4974	0.796807
1A700_∆YtmP	7.3416	9.42618	0.794178
1A700_∆YtmP	15.6725	20.714	0.764234
1A700_∆YtmP	13.0208	16.0347	0.822018
1A700_∆YtmP	8.27644	11.1149	0.756489
1A700_∆YtmP	7.20762	9.57112	0.76768
1A700_∆YtmP	14.5652	19.452	0.755312
1A700_∆YtmP	3.57446	5.19426	0.714674
1A700_∆YtmP	12.8905	16.4972	0.789994
1A700_∆YtmP	4.72635	6.51201	0.744298
1A700_∆YtmP	4.55512	6.09958	0.767546
1A700_∆YtmP	4.44312	6.17677	0.740909
1A700_∆YtmP	9.73162	12.0758	0.818531
1A700_WT	9.46011	12.0545	0.796239
1A700_WT	9.44688	11.7029	0.817982
1A700_WT	8.73445	11.5082	0.770627
1A700_WT	8.46403	11.4288	0.752446
1A700_WT	9.09373	11.4677	0.806311
1A700_WT	5.29906	6.71674	0.812973
1A700_WT	9.73563	12.2368	0.807176
1A700_WT	7.50103	10.1074	0.756708
1A700_WT	9.79178	12.7177	0.782167
1A700_WT	5.86853	7.86411	0.767855
1A700_WT	5.49108	7.53944	0.745346
1A700_WT	6.53348	9.06003	0.733624
1A700_WT	4.88586	7.01598	0.714596
1A700_WT	9.15652	12.0109	0.772176
1A700_WT	8.52789	10.0348	0.873733
1A700_WT	8.58157	11.2711	0.779277
1A700_WT	8.93885	10.3645	0.882683
1A700_WT	7.77849	9.89364	0.802001
1A700_WT	6.65528	8.59688	0.7935
1A700_WT	10.2716	12.8253	0.810558
1A700_WT	6.19341	7.7605	0.818636
1A700_WT	8.67922	10.996	0.802639
1A700_WT	6.15299	7.66862	0.823143
1A700_WT	3.55986	4.70161	0.782615
1A700_WT	4.54065	5.9836	0.789303
1A700_WT	5.27738	7.27935	0.744755
1A700_WT	4.67143	6.41392	0.751505
1A700_WT	3.29154	4.23406	0.824816
1A700_WT	3.81897	4.98079	0.805124
1A700_WT	5.78206	7.41437	0.800147
1A700_WT	5.62386	7.29444	0.796166
1A700_WT	11.1871	14.0594	0.804745
1A700_WT	9.01242	11.5123	0.795516
1A700_WT	7.66791	9.57011	0.818041
1A700_WT	7.96637	9.74288	0.835385
1A700_WT	9.8504	12.6192	0.791034
1A700_WT	5.53429	6.71905	0.849772
1A700_WT	7.04464	8.89414	0.807337
1A700_WT	10.1234	12.8406	0.799039
1A700_WT	7.8516	9.91779	0.805556
1A700_WT	7.36605	8.72762	0.864791
1A700_WT	5.28303	7.34038	0.737923
1A700_WT	11.8491	14.9772	0.800717
1A700_WT	11.0163	13.9477	0.801856
1A700_WT	5.97728	6.97334	0.876296
1A700_WT	5.53146	7.0221	0.813286
1A700_WT	3.68877	4.61474	0.839812
1A700_WT	3.71931	4.56307	0.847244
1A700_WT	8.39565	10.4549	0.817099
1A700_WT	10.8955	13.6953	0.806468
1A700_WT	4.5975	5.6935	0.836262
1A700_WT	6.26499	7.60008	0.842486
1A700_WT	6.51613	7.75417	0.861554
1A700_WT	7.18926	9.5266	0.769775
1A700_WT	6.73148	8.69168	0.790673
1A700_WT	6.38134	8.03539	0.814362
1A700_WT	18.5142	22.9734	0.812124
1A700_WT	16.8559	21.1471	0.804789
1A700_WT	7.12162	9.39363	0.770876
1A700_WT	12.1687	15.1283	0.813617
1A700_WT	14.7727	18.0857	0.825925
1A700_WT	4.74564	5.91699	0.808583
1A700_WT	9.75152	12.2055	0.807885
1A700_WT	8.52994	11.1775	0.772545
1A700_WT	8.10729	10.8547	0.757649
1A700_WT	9.46582	11.52	0.833967
1A700_WT	8.63233	11.1787	0.784638
1A700_WT	6.50086	8.11081	0.822843
1A700_WT	5.42748	7.10337	0.78592
1A700_WT	7.92233	9.79669	0.825429
1A700_WT	7.78079	9.41207	0.84129
1A700_WT	7.42498	10.1088	0.747316
1A700_WT	10.3634	12.8317	0.822106
1A700_WT	6.12027	9.13983	0.679264
1A700_WT	29.6553	40.4602	0.73538
1A700_WT	6.6923	9.72633	0.702761
1A700_WT	5.94088	7.74427	0.782239
1A700_WT	5.82934	7.54668	0.790541
1A700_WT	5.19107	6.97993	0.765261
1A700_WT	4.9247	6.48534	0.786124
1A700_WT	4.10467	5.25875	0.81592
1A700_WT	3.64928	4.67184	0.823413
1A700_WT	8.67892	10.6057	0.834778
1A700_WT	4.81829	6.13769	0.812241
1A700_WT	4.38767	5.42776	0.839726
1A700_WT	4.72759	5.87516	0.82695
1A700_WT	5.93769	7.11963	0.86126
1A700_WT	7.58616	9.61016	0.80292
1A700_WT	7.95866	9.46039	0.861149
1A700_WT	7.75838	9.42926	0.840955
1A700_WT	6.48894	7.93475	0.840423
1A700_WT	11.3588	13.9657	0.822299
1A700_WT	9.74442	12.2488	0.808717
1A700_WT	7.02844	8.97855	0.803043
1A700_WT	9.14422	11.4885	0.80941
1A700_WT	7.99221	10.1837	0.797668
1A700_WT	5.52972	6.74964	0.840407
1A700_WT	5.98951	7.50356	0.814355
1A700_WT	7.1085	10.0943	0.713988
1A700_WT	3.46299	4.99304	0.710847
1A700_WT	6.24277	7.70607	0.833194
1A700_WT	6.46244	7.68305	0.868353
1A700_WT	4.62151	6.97414	0.677983
1A700_WT	4.54735	6.4085	0.732387
1A700_WT	4.68495	6.33405	0.766601
1A700_WT	5.33446	6.71426	0.81645
1A700_WT	4.40672	5.7081	0.787853
1A700_WT	6.3415	8.41841	0.76985
1A700_WT	4.95065	6.43633	0.785787
1A700_WT	5.63227	7.22608	0.800382
1A700_WT	5.57392	7.59391	0.752878
1A700_WT	6.05403	7.9448	0.777097
1A700_WT	6.44764	8.50741	0.771554
1A700_WT	4.12498	5.23223	0.818852
1A700_WT	7.2021	8.94144	0.823029
1A700_WT	14.6624	18.4983	0.802343
1A700_WT	5.03642	5.93754	0.878308
1A700_WT	5.33068	6.45364	0.855188
1A700_WT	7.61927	9.05547	0.858884
1A700_WT	7.58827	9.53401	0.813496
1A700_WT	9.87693	12.6097	0.795201
1A700_WT	7.1021	8.52126	0.855152
1A700_WT	8.66904	11.2174	0.784773
1A700_WT	4.7569	6.86902	0.705129
1A700_WT	3.80339	6.01976	0.647031
1A700_WT	7.97223	10.3102	0.785013
1A700_WT	5.95584	8.3562	0.723988
1A700_WT	5.02609	7.19001	0.715212
1A700_WT	5.40959	7.22621	0.769291
1A700_WT	5.91373	7.73629	0.784479
1A700_WT	4.74656	5.83273	0.840675
1A700_WT	4.11331	5.13407	0.831239
1A700_WT	5.09273	6.55902	0.802484
1A700_WT	3.59799	4.68446	0.80872
1A700_WT	5.45471	6.9588	0.805191
1A700_WT	6.06768	7.39337	0.846891
1A700_WT	9.42824	12.3554	0.774701
1A700_WT	7.80516	9.961	0.798769
1A700_WT	6.63163	8.12738	0.839496
1A700_WT	9.20727	11.962	0.78168
1A700_WT	5.39787	6.97198	0.796732
1A700_WT	7.08506	8.619	0.84102
1A700_WT	6.80537	8.67624	0.800597
1A700_WT	13.3606	16.5466	0.816228
1A700_WT	5.98392	7.36963	0.832687
1A700_WT	5.96263	7.34894	0.833228
1A700_WT	6.24308	7.77095	0.827797
1A700_WT	6.78596	8.83952	0.783947
1A700_WT	6.79278	8.48637	0.821432
1A700_WT	8.13374	10.6131	0.779914
1A700_WT	8.89034	11.3995	0.792292
1A700_WT	5.48105	6.84311	0.829868
1A700_WT	5.69907	7.43488	0.788786
1A700_WT	7.08614	9.16126	0.793926
1A700_WT	5.33693	6.49624	0.849486
1A700_WT	5.73817	7.30278	0.80554
1A700_WT	19.0114	23.4126	0.81902
1A700_WT	9.05312	11.6117	0.792065
1A700_WT	4.88617	6.21979	0.81669
1A700_WT	3.51013	4.7818	0.764806
1A700_WT	5.94651	7.46683	0.818162
1A700_WT	6.33749	8.00741	0.808946
1A700_WT	7.50315	9.8017	0.781339
1A700_WT	19.9057	26.0561	0.767759
1A700_WT	6.02372	7.82342	0.790201
1A700_WT	6.11562	7.84282	0.802428
1A700_WT	7.05482	8.89977	0.812316
1A700_WT	7.2421	8.93801	0.82935
1A700_WT	7.15231	10.0015	0.726112
1A700_WT	7.39258	10.5031	0.71375
1A700_WT	7.81758	9.81351	0.810269
1A700_WT	10.3663	13.2389	0.793063
1A700_WT	4.88237	6.39432	0.792724
1A700_WT	4.97314	6.54695	0.77791
1A700_WT	6.91637	8.39476	0.839079
1A700_WT	4.39785	5.52642	0.832814
1A700_WT	4.4975	5.776	0.81252
1A700_WT	5.84907	7.64652	0.784016
1A700_WT	7.34233	9.72644	0.770947
1A700_WT	8.46426	11.212	0.764552
1A700_WT	9.97751	12.6112	0.804061
1A700_WT	15.2251	18.8818	0.814559
1A700_WT	21.08	26.8976	0.788898
1A700_WT	6.48605	8.42907	0.789623
1A700_WT	10.5805	13.4553	0.795165
1A700_WT	9.69652	13.1393	0.74639
1A700_WT	7.00206	9.20878	0.774718
1A700_WT	10.3066	13.2588	0.787536
1A700_WT	6.43067	7.81078	0.844701
1A700_WT	9.00557	10.9809	0.834681
1A700_WT	6.46433	8.27974	0.797566
1A700_WT	5.23573	6.69567	0.806444
1A700_WT	9.57164	14.1922	0.68045
1A700_WT	4.38018	8.04538	0.557636
1A700_WT	6.11797	9.40836	0.662108
1A700_WT	4.78528	6.26883	0.780398
1A700_WT	3.97794	5.85268	0.70021
1A700_WT	3.95758	5.22819	0.78736
1A700_WT	6.08234	7.5277	0.828546
1A700_WT	6.2943	7.83873	0.815941
1A700_WT	6.51489	8.21426	0.811145
1A700_WT	6.64509	8.08169	0.841805
1A700_WT	6.15825	7.1331	0.887868
1A700_WT	12.6472	15.4796	0.824705
1A700_WT	5.22235	6.62258	0.812888
1A700_WT	16.4423	20.7339	0.799774
1A700_WT	8.34833	10.4952	0.809553
1A700_WT	5.49933	6.90562	0.817452
1A700_WT	6.31759	7.83908	0.82669
1A700_WT	7.42876	9.06474	0.837453
1A700_WT	5.07406	6.66397	0.784997
1A700_WT	24.7571	31.7366	0.78441
1A700_WT	11.7369	14.6714	0.809269
1A700_WT	5.58129	6.86884	0.837449
1A700_WT	4.97759	6.35482	0.809555
1A700_WT	4.68775	5.92525	0.816013
1A700_WT	7.61498	9.99552	0.775765
1A700_WT	6.53148	8.69843	0.768136
1A700_WT	8.66274	11.394	0.768826
1A700_WT	8.13747	10.3118	0.801403
1A700_WT	5.35898	6.58236	0.84023
1A700_WT	5.74726	7.27	0.81337
1A700_WT	4.63904	6.16527	0.771888
1A700_WT	6.84332	9.05199	0.765108
1A700_WT	3.55857	4.62652	0.807123
1A700_WT	3.64696	5.48672	0.691366
1A700_WT	8.41589	11.1599	0.76151
1A700_WT	3.70312	4.6558	0.835578
1A700_WT	4.24227	5.55459	0.784437
1A700_WT	5.70639	7.01848	0.8378
1A700_WT	5.4824	6.8626	0.826021
1A700_WT	7.03962	8.88239	0.805069
1A700_WT	8.15843	10.6272	0.778656
1A700_WT	4.87074	6.65326	0.7551
1A700_WT	4.53938	6.46397	0.723239
1A700_WT	4.5653	6.93788	0.676675
1A700_WT	4.16545	6.42195	0.667579
1A700_WT	6.44526	8.26988	0.798665
1A700_WT	5.106	6.5682	0.801758
1A700_WT	4.5036	5.40872	0.865608
1A700_WT	10.0164	13.3446	0.760815
1A700_WT	4.67791	6.0195	0.801071
1A700_WT	9.96826	12.4577	0.81164
1A700_WT	4.96878	6.40691	0.799093
1A700_WT	19.3889	24.5975	0.794081
1A700_WT	7.40536	9.74346	0.775414
1A700_WT	10.9779	14.623	0.762342
1A700_WT	10.2019	13.3984	0.771999
1A700_WT	9.99186	12.9029	0.784853
1A700_WT	5.39401	6.79588	0.816815
1A700_WT	5.29667	7.05824	0.77299
1A700_WT	9.26867	11.3074	0.836066
1A700_WT	4.71989	6.24321	0.781269
1A700_WT	11.0741	14.1518	0.793083
1A700_WT	15.6234	19.9903	0.787794
1A700_WT	6.93311	8.37735	0.848356
1A700_WT	16.8719	21.7944	0.780145
1A700_WT	7.32713	9.67008	0.771534
1A700_WT	9.29443	11.9477	0.790133
1A700_WT	6.76374	9.05954	0.760844
1A700_WT	4.31909	5.5886	0.801658
1A700_WT	4.45955	5.86296	0.780951
1A700_WT	8.80911	11.6271	0.768349
1A700_WT	8.38427	10.081	0.849247
1A700_WT	5.54017	7.20162	0.790935
1A700_WT	5.43404	6.95159	0.80257
1A700_WT	5.48071	6.88975	0.819259
1A700_WT	6.1624	7.68114	0.821891
1A700_WT	6.78331	8.31713	0.827629
1A700_WT	9.04977	11.1421	0.827383
1A700_WT	9.92323	12.1455	0.829461
1A700_WT	5.4266	6.78393	0.825079
1A700_WT	9.06774	11.6609	0.790339
1A700_WT	5.41977	6.9385	0.805475
1A700_WT	19.6464	24.532	0.806234
1A700_WT	8.29337	10.0413	0.838908
1A700_WT	8.3059	10.3797	0.814712
1A700_WT	4.87445	6.17302	0.815353
1A700_WT	10.5171	12.9381	0.823178
1A700_WT	11.8938	15.0368	0.801539
1A700_WT	7.48522	9.37553	0.81252
1A700_WT	7.52317	9.42771	0.813434
1A700_WT	7.89201	9.94903	0.810549
1A700_WT	6.51644	8.16621	0.820958
1A700_WT	6.96627	9.08148	0.781724
1A700_WT	6.24894	8.09105	0.794736
1A700_WT	6.45319	8.10577	0.815616
1A700_WT	11.5475	15.5415	0.751919
1A700_WT	6.46661	7.92387	0.835041
1A700_WT	6.82959	8.39798	0.831699
1A700_WT	4.66309	5.92314	0.818788
1A700_WT	4.19279	5.30584	0.824554
1A700_WT	5.3276	6.8424	0.796903
1A700_WT	6.47752	8.18981	0.81176
1A700_WT	6.4557	8.22169	0.808173
1A700_WT	6.42966	8.24575	0.799768
1A700_WT	10.8711	13.9209	0.79109
1A700_WT	7.92271	10.1336	0.794144
1A700_WT	9.29366	11.4768	0.825173
1A700_WT	6.6346	8.66483	0.776075
1A700_WT	4.86319	6.32598	0.790879
1A700_WT	4.28439	5.57712	0.7981
1A700_WT	4.9704	6.31787	0.808288
1A700_WT	4.36345	5.71068	0.791426
1A700_WT	7.50134	9.78118	0.779906
1A700_WT	22.0127	28.8045	0.769445
1A700_WT	21.0208	26.9854	0.784264
1A700_WT	6.81741	9.009	0.771832
1A700_WT	5.67385	8.15701	0.708603
1A700_WT	5.94782	7.59159	0.802711
1A700_WT	4.05455	5.34203	0.788349
1A700_WT	3.75312	5.08741	0.7714
1A700_WT	7.15567	9.81557	0.74
1A700_WT	7.24032	9.39889	0.786148
1A700_WT	7.72016	10.6337	0.738622
1A700_WT	4.75434	6.08105	0.811235
1A700_WT	8.94915	11.4549	0.792425
1A700_WT	5.69278	6.98628	0.840376
1A700_WT	7.58881	9.67858	0.800972
1A700_WT	10.4084	13.3558	0.78904
1A700_WT	6.34351	7.65833	0.852362
1A700_WT	7.76474	9.86363	0.8029
1A700_WT	4.44941	5.77634	0.793905
1A700_WT	3.8165	4.98418	0.795939
1A700_WT	6.27671	7.96791	0.806619
1A700_WT	9.46242	11.5451	0.833938
1A700_WT	11.3859	13.792	0.836467
1A700_WT	7.61449	9.35699	0.830695
1A700_WT	8.27274	10.1995	0.825229
1A700_WT	4.26263	5.34449	0.827139
1A700_WT	8.88694	11.3293	0.798072
1A700_WT	6.37043	7.67972	0.851418
1A700_WT	9.91087	12.1457	0.83002
1A700_WT	9.53138	12.0663	0.802657
1A700_WT	6.0791	7.74279	0.806863
1A700_WT	6.56009	7.98321	0.840156
1A700_WT	6.56518	8.51486	0.795406
1A700_WT	8.54271	10.4952	0.827253
1A700_WT	6.96332	8.52379	0.836591
1A700_WT	7.14429	9.03241	0.809924
1A700_WT	6.05403	8.05704	0.768069
1A700_WT	5.90632	7.12285	0.856768
1A700_WT	8.76592	10.5483	0.84752
1A700_WT	7.89402	9.80179	0.814529
1A700_WT	6.62843	8.22458	0.82388
1A700_WT	6.2039	8.0923	0.785524
1A700_WT	6.68374	8.75707	0.783245
1A700_WT	5.25671	6.64301	0.810578
1A700_WT	5.4315	6.72769	0.835392
1A700_WT	4.71417	6.02601	0.803253
1A700_WT	7.6659	9.98248	0.781117
1A700_WT	10.0553	12.9599	0.786295
1A700_WT	9.86209	12.1637	0.82409
1A700_WT	7.85136	9.51121	0.842413
1A700_WT	7.575	9.23554	0.838279
1A700_WT	6.79288	8.46232	0.822852
1A700_WT	6.86631	9.12336	0.768515
1A700_WT	8.65192	11.2442	0.781257
1A700_WT	8.57679	11.1847	0.778124
1A700_WT	8.14343	10.358	0.802588
1A700_WT	8.47621	10.4209	0.827429
1A700_WT	8.8024	11.6896	0.76444
1A700_WT	14.4496	17.9894	0.81178
1A700_WT	6.21763	7.96279	0.801106
1A700_WT	6.52068	8.34617	0.800873
1A700_WT	5.08274	6.16537	0.859938
1A700_WT	4.72165	6.06214	0.808418
1A700_WT	10.1765	12.9673	0.794615
1A700_WT	6.21009	7.1069	0.897041
1A700_WT	4.57787	5.94287	0.797267
1A700_WT	9.61993	12.2859	0.796384
1A700_WT	5.15027	7.37829	0.71378
1A700_WT	5.37889	7.50581	0.735549
1A700_WT	6.41771	7.73526	0.850871
1A700_WT	5.25856	6.5877	0.824861
1A700_WT	8.12727	9.66814	0.858493
1A700_WT	6.49145	8.4922	0.778665
1A700_WT	4.7552	6.20173	0.794233
1A700_WT	5.04753	6.15763	0.851936
1A700_WT	6.51489	8.41801	0.787933
1A700_WT	5.82641	7.38263	0.806944
1A700_WT	5.63806	7.61969	0.75966
1A700_WT	3.69787	4.68008	0.827079
1A700_WT	4.15638	5.12275	0.84921
1A700_WT	15.3655	19.4851	0.795316
1A700_WT	8.63557	11.1255	0.787367
1A700_WT	8.87915	11.2601	0.800863
1A700_WT	8.80711	11.5608	0.772842
1A700_WT	10.8154	14.5035	0.754622
1A700_WT	8.42654	10.9255	0.784795
1A700_WT	4.86454	6.34917	0.792506
1A700_WT	5.56588	7.39791	0.771725
1A700_WT	7.49698	9.48111	0.805048
1A700_WT	6.38196	7.67323	0.850759
1A700_WT	5.021	6.14923	0.842128
1A700_WT	5.47392	6.80305	0.831899
1A700_WT	4.28469	4.97386	0.901896
1A700_WT	3.96506	5.22363	0.780257
1A700_WT	8.51559	10.2984	0.843267
1A700_WT	6.84895	8.33391	0.839341
1A700_WT	10.2603	12.9475	0.803965
1A700_WT	10.09	12.6677	0.808376
1A700_WT	6.10802	7.82365	0.799494
1A700_WT	5.25324	6.27602	0.866075
1A700_WT	7.1048	9.19915	0.787313
1A700_WT	6.36063	7.90599	0.824864
1A700_WT	8.60471	10.9991	0.794397
1A700_WT	6.18566	8.37006	0.757283
1A700_WT	9.3674	11.7496	0.80926
1A700_WT	4.40595	6.19042	0.730599
1A700_WT	5.73952	7.05139	0.843665
1A700_WT	11.8265	15.2607	0.782877
1A700_WT	5.41753	7.52398	0.737937
1A700_WT	6.09904	8.08815	0.773747
1A700_WT	7.76428	9.63447	0.820785
1A700_WT	6.88081	8.45323	0.828487
1A700_WT	10.1298	12.5129	0.823081
1A700_WT	5.04475	6.4154	0.810139
1A700_WT	5.89097	7.30501	0.828069
1A700_WT	8.92805	11.9546	0.757756
1A700_WT	6.07813	7.87228	0.790376
1A700_WT	5.88511	7.70027	0.784154
1A700_WT	6.64972	8.49578	0.795464
1A700_WT	5.5566	7.62465	0.748474
1A700_WT	4.14138	5.80078	0.735161
1A700_WT	4.90083	6.78932	0.741725
1A700_WT	5.589	7.45935	0.764675
1A700_WT	7.50381	9.15479	0.83762
1A700_WT	9.20369	12.1475	0.769547
1A700_WT	6.96967	9.09321	0.782815
1A700_WT	12.2388	15.3122	0.80907
1A700_WT	7.99745	10.619	0.764902
1A700_WT	8.12518	10.6899	0.76663
1A700_WT	6.6923	8.87567	0.766855
1A700_WT	6.75262	8.66426	0.794814
1A700_WT	4.64467	6.02109	0.797723
1A700_WT	4.80842	6.16556	0.808711
1A700_WT	4.76417	6.22773	0.790246
1A700_WT	5.63459	7.28083	0.795111
1A700_WT	12.4722	15.3427	0.824057
1A700_WT	9.83806	12.0104	0.831484
1A700_WT	7.95418	10.0401	0.806821
1A700_WT	8.49285	10.9305	0.789716
1A700_WT	7.37353	9.81711	0.764464
1A700_WT	4.91351	6.32802	0.797498
1A700_WT	5.20056	7.51754	0.70664
1A700_WT	4.41298	6.69676	0.668286
1A700_WT	12.1922	15.7389	0.786885
1A700_WT	3.80462	4.86081	0.820937
1A700_WT	3.50065	4.56688	0.796886
1A700_WT	6.16255	7.92969	0.795763
1A700_WT	6.21886	7.90846	0.807449
1A700_WT	6.69631	8.57005	0.79945
1A700_WT	5.83532	7.44775	0.80316
1A700_WT	5.52174	7.46892	0.759088
1A700_WT	5.11402	6.59228	0.797176
1A700_WT	7.7015	9.55152	0.826182
1A700_WT	5.01128	6.8893	0.75636
1A700_WT	3.75634	5.00274	0.786876
1A700_WT	3.52062	4.97513	0.742541
1A700_WT	8.05841	9.96936	0.823025
1A700_WT	10.9765	13.4372	0.82819
1A700_WT	4.28886	5.41004	0.822133
1A700_WT	6.72932	8.52031	0.808319
1A700_WT	6.80306	8.66098	0.805024
1A700_WT	7.4772	9.11838	0.837155
1A700_WT	6.89435	8.73269	0.807566
1A700_WT	7.96737	10.268	0.789631
1A700_WT	7.23176	9.22062	0.799262
1A700_WT	7.88631	10.7014	0.751475
1A700_WT	13.3719	16.677	0.81247
1A700_WT	7.18585	9.47449	0.774363
1A700_WT	8.81694	11.8708	0.754648
1A700_WT	7.65391	10.352	0.752538
1A700_WT	8.56414	11.4802	0.756958
1A700_WT	3.64365	4.92628	0.775989
1A700_WT	3.91384	5.16378	0.786907
1A700_WT	4.66565	6.18638	0.77672
1A700_WT	4.31385	5.76686	0.778496
1A700_WT	7.72541	10.0699	0.783786
1A700_WT	8.34277	10.6201	0.799019
1A700_WT	6.25851	7.91377	0.810637
1A700_WT	7.71515	9.68718	0.815281
