# Supplementary material for: CcrZ is a pneumococcal spatiotemporal cell cycle regulator that interacts with FtsZ and controls DNA replication by modulating the activity of DnaA
Source: Nat Microbiol. 2021 Aug 9;6(9):1175–87. doi: 10.1038/s41564-021-00949-1 (PMC8387234; doi:10.1038/s41564-021-00949-1)
Supplement: Source Data Extended Data Fig. 4 — Numerical source data for Extended Data Fig. 4c. [file 41564_2021_949_MOESM21_ESM.xlsx]

## Sheet: ED Fig. 4c
RLU
CcrZ-YabA	CcrZ-YabA	CcrZ-YabA	Plac-DnaA, YabA	Plac-DnaA, YabA	Plac-DnaA, YabA	D39V wild type	D39V wild type	D39V wild type	CcrZ-FtsZ	CcrZ-FtsZ	CcrZ-FtsZ
14	2	-1	210	225	223	1	5	3	97	112	89
15	5	10	197	230	229	16	15	6	89	100	79
-9	8	-3	237	236	214	6	3	-12	66	73	88
9	-1	3	230	213	218	14	8	-4	102	87	80
6	10	12	298	254	248	16	4	12	108	118	85
9	6	13	238	276	282	8	-1	12	94	94	112
17	4	3	242	252	240	14	7	18	140	125	127
18	12	4	232	292	271	0	3	22	125	144	105
13	14	6	263	248	243	5	16	34	134	107	115
11	15	14	272	263	258	8	27	18	136	99	128
